# Supplementary material for: A thiol probe for measuring unfolded protein load and proteostasis in cells
Source: Nat Commun. 2017 Sep 7;8:474. doi: 10.1038/s41467-017-00203-5 (PMC5589734; doi:10.1038/s41467-017-00203-5)
Supplement: Supplementary file 3 — Supplementary Data 1 [file 41467_2017_203_MOESM3_ESM.xlsx]

## Sheet: FIgure4
Figure 4	Group number	Raw value	Compared groups	P value	Summary	Do they pass normality test?	Do they have equal variance?	Statistic method
b	0	588				Y
		541
		562
		237
		331
	10	200	0 vs 10	0.0045	**	Y	Y	Unpaired Student-t test
		239
		152
		75
		67
	30	84	0 vs 30	0.0051	**	Y	N	Unpaired Student-t test with Welch's correction
		57
		66
		37
		33
	60	13	0 vs 60	0.0035	**	Y	N	Unpaired Student-t test with Welch's correction
		17
		17
		15
		13
c	Basal	1240				Y
		1228
		1415
		1335
	0	1445	Basal vs 0	0.0034	**	Y	Y	Unpaired Student-t test
		1529
		1664
		1614
	30	1392	Basal vs 30	0.0952	ns	N	Y	Mann Whitney test
		1396
		1389
		1396
	60	1379	Basal vs 60	0.0182	*	Y	Y	Unpaired Student-t test
		1376
		1449
		1493
d	Control	1298				Y
		1183
		1067
		1121
		1218
	1ug	1552	Con. Vs 1ug	0.0109	*	Y	Y	Unpaired Student-t test
		1619
		1320
		1688
		1254
	3ug	1519	Con. Vs 3ug	0.0003	***	Y	Y	Unpaired Student-t test
		1631
		1684
		1407
		1560
	5ug	1478	Con. Vs 5ug	0.0002	***	Y	Y	Unpaired Student-t test
		1471
		1709
		1560
		1545
e	Unstained cells	3.85
		3.85
		3.85
		3.85
	Stained TPE-MI Control	14.1
		15.4
		15.4
		15.4
	Novobiocin	18	Novobiocin vs Stained TPE-MI Control	0.0001	***			One-way ANOVA with Dunnett's Multiple Comparison test (3 TPE-treated groups in test)
		18
		19.3
		19.3
	H2O2	20.5	H2O2 vs Stained TPE-MI Control	0.0001	***			One-way ANOVA with Dunnett's Multiple Comparison test (3 TPE-treated groups in test)
		21.8
		20.5
		19.3

## Sheet: FIgure5
Figure 5	Group number	Raw value	Compared groups	P value	Summary	Do they pass normality test?	Do they have equal variance?	Statistic method
a	Untreated	125.376				Y	Y
		174.905
		123.238
		139.561
		110.42
	Tunicamycin	377.869	Unt. Vs Tunicamycin	0.0002	***	Y	Y	Unpaired t test
		344.632
		427.342
		258.595
		286.576
b	Untreated	36159.9				Y	Y
		37720.3
		39680.4
		39638.1
		39148.5
	Tunicamycin	39268.7	Unt. Vs Tunicamycin	0.9556	ns	Y	Y	Unpaired t test
		40410
		37595.2
		38815.9
		36531.6

## Sheet: FIgure6a
Wilcoxon matched-pairs signed rank test
P value	0.0007
Exact or approximate P value?	Gaussian Approximation
P value summary	***
Are medians signif. different? (P < 0.05)	Yes
One- or two-tailed P value?	Two-tailed
Sum of positive, negative ranks	15896 , -9305
Sum of signed ranks (W)	6591
How effective was the pairing?
rs (Spearman, Approximation)	0.5286
P Value (one tailed)	< 0.0001
P value summary	****
Was the pairing significantly effective?	Yes
Raw data (matched replicates)
Non cys peptides						cys peptides
Replicate 1	Replicate 2	Replicate 3	Replicate 4	Replicate 5		Replicate 1	Replicate 2	Replicate 3	Replicate 4	Replicate 5
1.64554	0.934833	1.18687	1.02308	1.36392		1.508	0.895	1.17	0.995	1.318
1.64554	0.934833	1.18687	1.02308	1.36392		1.555	0.932	1.211	0.796	1.342
1.64554	0.934833	1.18687	1.02308	1.36392		1.462	0.913	1.175	0.956	1.314
1.9445	1.0474	1.3186	1.1478	1.5268		1.454	0.886	1.193	0.966	1.305
1.07313	0.662133	0.8948	0.6416	0.932133		1.097	0.659	0.867	0.683	0.89
1.07313	0.662133	0.8948	0.6416	0.932133		0.997	0.583	0.787	0.569	0.941
1.907	1.00129	1.27957	1.10429	1.51114		1.942	0.987	1.348	1.022	1.72
1.907	1.00129	1.27957	1.10429	1.51114		3.51	0.881	1.044	1.022	1.162
1.907	1.00129	1.27957	1.10429	1.51114		3.675	0.938	1.128	1.063	1.301
1.37	0.823571	1.08929	0.928143	1.247		0.01	0.856	1.047	0.82	1.533
1.37	0.823571	1.08929	0.928143	1.247		1.204	0.779	0.913	0.772	0.945
1.37	0.823571	1.08929	0.928143	1.247		1.172	0.728	0.959	0.743	0.964
1.37	0.823571	1.08929	0.928143	1.247		0.25	0.062	0.278	0.01	0.286
1.37	0.823571	1.08929	0.928143	1.247		1.296	0.812	1.032	0.844	0.071
1.37	0.823571	1.08929	0.928143	1.247		1.273	1	0.829	0.608	1.009
0.955333	0.655917	0.858	0.632083	0.9515		1.114	0.699	0.876	0.651	1.033
1.37	0.823571	1.08929	0.928143	1.247		0.01	0.856	1.047	0.82	1.533
1.37	0.823571	1.08929	0.928143	1.247		1.296	0.812	1.032	0.844	0.071
1.37	0.823571	1.08929	0.928143	1.247		1.273	1	0.829	0.608	1.009
1.37	0.823571	1.08929	0.928143	1.247		1.217	0.756	0.968	0.76	1.059
1.33862	0.71425	0.948625	0.752875	0.928		1.294	0.661	0.896	0.647	0.932
1.33862	0.71425	0.948625	0.752875	0.928		1.292	0.699	0.905	0.677	0.922
1.33862	0.71425	0.948625	0.752875	0.928		1.536	0.725	1.102	0.813	1.216
1.33862	0.71425	0.948625	0.752875	0.928		1.485	0.674	0.887	0.634	0.9
1.33862	0.71425	0.948625	0.752875	0.928		1.301	0.671	0.854	0.672	0.903
0.710286	0.598857	0.802072	0.609357	0.862214		0.631	0.545	0.73	0.54	0.765
1.131	0.9242	1.1106	1.3238	0.9888		1.015	0.76	1.141	0.737	2.015
1.131	0.9242	1.1106	1.3238	0.9888		1.056	0.789	1.049	0.799	1.348
1.131	0.9242	1.1106	1.3238	0.9888		1.052	0.73	1.012	0.781	1.095
1.131	0.9242	1.1106	1.3238	0.9888		1.895	0.558	1.224	0.718	1.056
1.106	0.544	0.924	0.698	0.938		0.767	0.272	0.622	0.634	0.642
1.25933	0.969	1.17917	1.0405	1.44283		0.98	0.957	1.276	1.07	1.385
0.791833	0.664333	0.921833	0.6775	0.962667		0.78	0.683	0.911	0.634	0.984
0.791833	0.664333	0.921833	0.6775	0.962667		0.692	0.705	0.861	0.614	0.992
0.968636	0.867818	1.05818	0.947636	1.24473		0.975	1.024	1.213	0.946	1.34
0.957	0.574	0.76	0.542	0.795		1.109	0.577	0.761	0.477	0.753
0.957	0.574	0.76	0.542	0.795		0.938	0.559	0.75	0.548	0.809
0.957	0.574	0.76	0.542	0.795		1.2	0.875	1.02	0.629	0.855
0.957	0.574	0.76	0.542	0.795		0.924	0.616	0.776	0.563	0.837
0.957	0.574	0.76	0.542	0.795		0.971	0.614	0.808	0.529	0.836
0.957	0.574	0.76	0.542	0.795		1.019	0.609	0.777	0.524	0.561
1.14631	0.916769	1.16046	0.952231	1.31985		1.07	0.874	1.131	0.897	1.272
1.14631	0.916769	1.16046	0.952231	1.31985		1.136	0.931	1.199	0.948	1.357
1.14631	0.916769	1.16046	0.952231	1.31985		1.221	0.921	1.109	1.012	1.404
1.13767	0.645	0.902	0.699333	1.01933		1.114	0.699	0.876	0.651	1.033
1.1574	0.9284	1.1278	1.331	0.985		1.052	0.73	1.012	0.781	1.095
1.1574	0.9284	1.1278	1.331	0.985		1.895	0.558	1.224	0.718	1.056
1.2615	0.776125	1.07062	0.85625	1.15975		1.13	0.778	1.049	0.857	1.156
1.2615	0.776125	1.07062	0.85625	1.15975		1.423	0.772	1.053	0.821	1.145
1.2615	0.776125	1.07062	0.85625	1.15975		1.234	0.832	1.104	0.878	1.21
1.2615	0.776125	1.07062	0.85625	1.15975		1.164	0.535	1.031	0.8	1.111
0.907333	0.710167	0.788667	0.790333	1.0485		0.845	0.717	0.755	0.684	0.939
1.08187	0.872375	1.09662	0.91375	1.213		1.052	0.889	1.142	0.804	1.079
0.871	0.705167	0.999333	0.741	1.0295		0.82	0.649	0.951	0.685	0.982
1.08967	0.599333	0.929667	0.610333	0.883333		1.007	0.626	0.845	1.07	1.173
1.77367	0.714333	1.022	0.75	1.06567		1.614	0.821	0.99	0.697	1.184
1.77367	0.714333	1.022	0.75	1.06567		1.797	0.705	0.954	0.757	1.056
0.852875	0.69825	0.975	0.716	1.01625		0.881	0.673	1.04	0.656	0.96
1.14975	0.965	1.14375	1.4475	0.9485		1.052	0.73	1.012	0.781	1.095
1.14975	0.965	1.14375	1.4475	0.9485		1.895	0.558	1.224	0.718	1.056
0.633143	0.461571	0.722857	0.469286	0.670429		0.547	0.483	0.708	0.469	0.668
2.363	0.784	0.89	0.753667	0.897		2.623	0.767	0.945	0.836	0.813
2.363	0.784	0.89	0.753667	0.897		2.056	0.658	0.859	0.708	0.838
2.363	0.784	0.89	0.753667	0.897		2.031	0.666	1.079	0.901	1.06
1.35786	0.756	0.952	0.785571	1.10229		1.161	0.859	1.052	0.81	1.071
1.35786	0.756	0.952	0.785571	1.10229		1.557	0.637	1.11	0.81	1.999
1.1225	0.65525	0.92825	0.70175	0.973		1.19	0.782	1.044	0.755	1.096
1.258	0.7005	0.756	0.7645	0.947		1.247	0.719	0.839	0.679	0.986
1.258	0.7005	0.756	0.7645	0.947		1.26	0.706	0.902	0.723	0.922
1.26	0.79	1.045	0.895	1.159		0.985	0.752	0.914	0.63	0.933
1.26	0.79	1.045	0.895	1.159		0.891	0.581	0.812	0.567	0.729
1.26	0.79	1.045	0.895	1.159		1.304	0.742	0.977	0.775	1.135
0.735	0.527125	0.768625	0.530875	0.77125		0.66	0.507	0.736	0.459	0.691
0.735	0.527125	0.768625	0.530875	0.77125		0.732	0.563	0.81	0.5	0.748
1.033	0.985	0.883	0.677	0.96		0.874	0.652	0.819	0.612	0.908
1.033	0.985	0.883	0.677	0.96		0.958	0.626	0.849	0.631	0.947
1.033	0.985	0.883	0.677	0.96		0.86	0.61	0.729	0.615	0.852
1.9802	1.533	1.954	1.72	2.411		1.826	1.432	1.948	1.705	2.43
0.994667	0.538833	0.7625	0.547	0.815		1.091	0.605	0.737	0.553	0.784
1.4098	0.6402	0.7236	0.676	0.94		1.399	0.684	0.908	0.681	0.961
1.01667	0.713333	0.970167	0.867667	1.1015		0.929	0.697	0.961	0.76	1.048
1.262	0.786667	0.978667	0.845667	1.217		1.11	0.704	1.012	0.704	1.026
1.262	0.786667	0.978667	0.845667	1.217		0.996	0.712	0.95	0.828	1.21
1.0045	0.63725	0.96425	0.66675	0.9665		0.946	0.631	0.994	0.639	0.997
1.0045	0.63725	0.96425	0.66675	0.9665		4.447	0.926	1.249	1.187	0.97
1.34275	0.86625	1.101	0.897	1.18425		1.405	0.963	1.326	0.811	1.13
1.34275	0.86625	1.101	0.897	1.18425		1.395	0.904	1.124	0.854	1.22
1.70333	0.828	1.05633	0.800667	1.25033		1.741	0.9	1.171	0.806	1.043
1.17433	0.979667	1.25933	0.761	1.61867		1.055	0.989	1.289	1.061	1.446
0.708	0.5335	0.741	0.506	0.716		0.652	0.526	0.705	0.464	0.652
0.708	0.5335	0.741	0.506	0.716		0.679	0.509	0.726	0.472	0.386
1.21967	0.859667	1.09533	0.915667	1.271		1.081	0.931	1.042	0.844	1.276
1.007	0.7865	1.031	0.822	1.0775		1.072	0.576	0.961	0.805	1.039
1.007	0.7865	1.031	0.822	1.0775		1.145	0.838	1.076	0.817	1.249
1.1265	0.613	0.8855	0.7515	1.1125		0.898	0.686	0.761	0.594	0.825
1.1265	0.613	0.8855	0.7515	1.1125		0.99	0.762	0.865	0.639	0.879
1.374	0.712	0.8935	0.6945	1.012		1.07	0.557	0.823	0.507	0.87
1.374	0.712	0.8935	0.6945	1.012		1.173	0.624	0.723	0.627	1.028
0.676	0.658	0.888	0.675	0.95		0.827	0.715	0.894	0.611	0.898
0.676	0.658	0.888	0.675	0.95		0.728	0.568	0.858	0.575	0.809
0.619333	0.526667	0.754	0.477667	0.723		0.67	0.547	0.854	0.538	0.773
1.0315	0.72825	1.04375	0.81625	1.085		0.99	0.762	0.865	0.639	0.879
0.946	0.667667	0.911333	0.665333	1.05367		0.938	0.716	0.846	0.609	0.957
0.946	0.667667	0.911333	0.665333	1.05367		0.964	0.635	0.795	0.642	0.947
0.946	0.667667	0.911333	0.665333	1.05367		0.851	0.658	0.956	0.668	0.897
0.946	0.667667	0.911333	0.665333	1.05367		1.339	0.654	0.91	0.582	0.97
1.349	0.721	0.897	0.788	1.051		1.208	0.678	0.886	0.695	0.901
1.349	0.721	0.897	0.788	1.051		2.849	0.875	1.007	1.09	0.89
1.75	0.756	0.979	0.782	1.131		1.847	0.689	0.911	0.788	1.044
0.78725	0.59725	0.8245	0.61825	0.845		0.01	0.01	0.01	0.01	0.01
1.022	0.7565	0.9465	0.8135	1.1055		1.095	0.722	1.003	0.786	1.11
1.022	0.7565	0.9465	0.8135	1.1055		1.077	0.84	0.874	0.676	0.935
0.852	0.4595	0.649	0.468	0.616		0.933	0.487	0.58	0.489	0.628
0.852	0.4595	0.649	0.468	0.616		2.029	0.922	1.795	0.562	1.016
0.8375	0.563	0.838	0.683	0.859		0.778	0.637	0.878	0.668	0.856
1.21633	0.645	0.872333	0.638	0.924667		1.019	0.576	0.886	0.516	0.757
1.8965	0.883	1.1595	1.1025	1.177		3.536	0.934	1.054	1.052	1.164
1.8965	0.883	1.1595	1.1025	1.177		1.77	1.034	1.061	0.751	1.057
1.253	0.722	0.976	0.776	1.057		1.062	0.776	0.935	0.828	1.127
0.857	0.593	0.828	0.692	0.915		0.95	0.606	0.984	0.606	0.869
1.253	0.722	0.976	0.776	1.057		1.062	0.776	0.935	0.828	1.127
2.338	0.767	0.954	0.857	1.123		2.541	1.199	1.505	0.954	1.337
2.338	0.767	0.954	0.857	1.123		2.535	0.907	1.177	0.872	0.998
0.497	0.497	0.819	0.58	0.864		0.91	0.509	0.758	0.546	0.852
0.497	0.497	0.819	0.58	0.864		0.9	0.539	0.798	0.676	0.91
0.595	0.5272	0.7542	0.5126	0.6992		0.576	0.489	0.763	0.516	0.696
0.595	0.5272	0.7542	0.5126	0.6992		1.39	0.825	0.996	0.739	1.166
0.869	0.609	0.823	0.573	1.029		0.778	0.644	0.738	0.503	0.681
0.869	0.609	0.823	0.573	1.029		0.853	0.651	0.866	0.618	0.828
1.723	0.7445	0.8855	0.7685	1.0535		1.407	0.803	0.904	0.673	1.08
1.112	0.588	0.591	0.621	1.554		1.43	0.906	1.098	0.725	1.014
0.9595	0.687	0.9975	0.6365	0.881		0.925	0.742	1.034	0.639	0.952
0.9595	0.687	0.9975	0.6365	0.881		0.804	0.567	0.821	0.552	0.768
0.9595	0.687	0.9975	0.6365	0.881		0.853	0.686	0.973	0.654	0.877
1.601	0.594	1.019	0.729	0.855		1.571	0.725	0.984	0.764	0.949
1.672	0.67	0.845	0.735	0.996		1.706	0.617	0.913	0.745	0.92
1.517	0.758	0.892	0.996	1.046		1.407	0.747	0.956	0.833	1.042
1.517	0.758	0.892	0.996	1.046		1.666	0.75	0.9	0.949	3.544
1.517	0.758	0.892	0.996	1.046		1.371	0.808	1.064	0.788	0.939
1.517	0.758	0.892	0.996	1.046		1.44	0.686	0.876	0.746	0.844
1.517	0.758	0.892	0.996	1.046		1.383	0.649	0.931	0.682	0.886
1.246	0.698	0.929	0.795	1.064		1.136	0.655	0.843	0.737	1
1.759	0.702	0.877	0.698333	0.991667		1.743	0.681	1.01	0.691	0.925
1.05183	0.734	1.03083	0.876333	1.02583		0.958	0.739	0.958	0.773	0.911
1.1565	0.6315	0.704	0.624	0.908		0.844	0.59	0.802	0.635	0.777
1.1565	0.6315	0.704	0.624	0.908		1.454	0.665	0.957	0.726	0.896
1.715	1.089	1.422	1.285	1.683		1.287	0.863	1.199	1.061	1.469
0.963	0.682	0.9535	0.774	1.018		0.899	0.714	0.325	0.803	1.215
1.306	0.631	0.864	0.784	1.068		1.157	0.683	0.807	0.712	0.97
1.306	0.631	0.864	0.784	1.068		0.998	0.846	1.045	0.677	1.044
1.107	0.6508	0.8652	0.6612	0.9218		0.962	0.644	0.852	0.598	0.869
0.539	0.497	0.7	0.488	0.707		0.748	0.648	0.822	0.485	0.736
0.539	0.497	0.7	0.488	0.707		2.849	0.875	1.007	1.09	0.89
0.8395	0.621	0.917	0.6225	0.8805		0.684	0.593	0.88	0.508	0.738
0.8395	0.621	0.917	0.6225	0.8805		0.954	0.758	0.925	0.705	0.827
0.882333	0.668	0.787333	0.597	0.917		0.886	0.693	0.913	0.605	0.873
0.9895	0.8505	1.0295	0.943	1.2185		0.91	0.841	1.019	0.938	1.252
0.9895	0.8505	1.0295	0.943	1.2185		1.219	0.75	0.909	0.692	0.996
0.9895	0.8505	1.0295	0.943	1.2185		0.547	0.483	0.708	0.469	0.668
1.8915	0.982	1.167	1.107	1.3755		1.375	0.973	1.125	0.95	1.14
2.436	0.984	1.218	1.457	1.122		1.26	0.303	0.85	0.744	0.763
1.206	0.632	0.921	0.679	1.061		0.984	0.761	0.94	0.579	0.871
1.1565	0.7415	0.966	0.7425	1.1955		0.913	0.733	0.925	0.705	1.015
1.1565	0.7415	0.966	0.7425	1.1955		0.674	0.656	0.787	0.526	0.782
1.1565	0.7415	0.966	0.7425	1.1955		2.411	0.842	1.028	1.028	1.253
1.1565	0.7415	0.966	0.7425	1.1955		1.819	0.804	0.991	0.916	1.252
1.1565	0.7415	0.966	0.7425	1.1955		0.665	0.567	0.776	0.65	0.675
0.245	0.208	0.251	0.199	0.229		1.058	0.628	0.621	0.758	0.863
1.132	0.824	1.011	0.804	1.072		1.169	0.906	0.949	1.556	1.325
1.094	0.813	1.015	0.777	1.075		1.087	0.971	1.155	0.82	1.119
1.094	0.813	1.015	0.777	1.075		0.154	2.032	1.37	0.094	1.57
1.094	0.813	1.015	0.777	1.075		0.902	0.305	1.389	0.414	1.834
1.1	0.565	0.841	0.772	1.048		0.938	0.594	1.062	0.833	1.077
0.8135	0.7225	0.909	0.799	1.459		0.754	0.702	0.856	0.765	1.471
0.876	0.569	0.854	0.591	0.939		0.647	0.655	0.882	0.533	0.764
0.876	0.569	0.854	0.591	0.939		0.869	0.547	0.714	0.543	0.906
1.069	0.699	0.918	0.736	0.964		1.016	0.725	0.927	0.667	1.003
2.29	0.812	1.094	1.18	1.227		2.586	0.871	1.103	1.105	1.343
1.401	0.756	0.962	0.809	1.039		1.105	0.633	0.842	0.688	0.809
1.401	0.756	0.962	0.809	1.039		0.777	0.531	0.881	0.591	0.858
1.401	0.756	0.962	0.809	1.039		0.652	0.478	0.847	0.471	0.707
1.401	0.756	0.962	0.809	1.039		1.51	0.729	0.738	0.442	0.585
1.401	0.756	0.962	0.809	1.039		1.412	0.81	0.989	0.652	0.91
1.401	0.756	0.962	0.809	1.039		5.281	2.188	1.427	1.704	1.741
0.655667	0.518333	0.741333	0.585667	0.767333		0.728	0.568	0.807	0.58	0.847
0.655667	0.518333	0.741333	0.585667	0.767333		0.636	0.59	0.668	0.417	0.647
0.655667	0.518333	0.741333	0.585667	0.767333		0.886	0.693	0.913	0.605	0.873
1.251	0.683	1.338	0.763	1.059		0.759	0.6	0.706	0.489	0.695
1.251	0.683	1.338	0.763	1.059		1.43	0.624	0.695	0.646	0.953
1.251	0.683	1.338	0.763	1.059		0.829	0.571	0.605	0.511	0.767
1.167	0.818	0.925	0.889	1.237		1.019	0.775	1.048	0.828	1.072
1.167	0.818	0.925	0.889	1.237		0.859	0.824	1.166	0.936	1.48
1.167	0.818	0.925	0.889	1.237		1.21	0.874	1.121	0.736	1.174
1.167	0.818	0.925	0.889	1.237		0.01	0.01	0.01	0.01	0.01
1.167	0.818	0.925	0.889	1.237		0.01	0.01	0.01	0.01	0.01
1.167	0.818	0.925	0.889	1.237		0.01	0.01	0.01	0.01	0.01
0.899	0.532	1.422	0.966	1.537		0.927	0.836	1.046	0.742	1.11
0.899	0.532	1.422	0.966	1.537		0.714	0.533	0.989	0.571	0.876
1.313	0.704	0.959	0.915	1.082		1.476	0.855	1.041	0.689	1.077
1.159	0.891	1.268	1.021	1.362		0.794	0.836	0.898	0.714	1.037
1.159	0.891	1.268	1.021	1.362		1.819	0.804	0.991	0.916	1.252
1.159	0.891	1.268	1.021	1.362		2.277	0.781	1.17	0.889	1.22
1.159	0.891	1.268	1.021	1.362		0.886	0.693	0.913	0.605	0.873
0.879	0.579	0.988	0.708	0.916		1.044	0.564	0.759	0.526	0.658
0.879	0.579	0.988	0.708	0.916		4.161	0.95	1.119	1.147	1.036
0.83	0.633	0.926	0.629	0.889		0.768	0.515	0.859	0.426	0.693
0.83	0.633	0.926	0.629	0.889		1.26	0.674	1.006	0.774	1.144
0.83	0.633	0.926	0.629	0.889		0.756	0.604	0.853	0.559	0.814
0.83	0.633	0.926	0.629	0.889		1.137	0.584	0.924	0.611	0.835
0.83	0.633	0.926	0.629	0.889		0.889	0.609	1.031	0.267	1.223
0.83	0.633	0.926	0.629	0.889		0.948	0.954	1.144	0.937	1.224
0.83	0.633	0.926	0.629	0.889		0.951	0.616	0.93	0.702	1.059
0.83	0.633	0.926	0.629	0.889		0.902	0.305	1.389	0.414	1.834
1.322	0.667	1.048	0.833	1.388		1.444	0.588	0.911	0.821	1.387
1.322	0.667	1.048	0.833	1.388		0.662	0.498	0.778	0.43	0.665
1.322	0.667	1.048	0.833	1.388		0.761	0.623	0.819	0.644	0.878
1.322	0.667	1.048	0.833	1.388		0.783	0.621	0.937	0.675	0.842
1.99	0.941	1.047	1.096	1.507		2.027	0.995	1.406	1.083	1.589
1.99	0.941	1.047	1.096	1.507		2.872	0.795	1.094	0.776	1.01
0.588	0.514	0.863	0.548	0.878		1.31	0.895	2.368	0.984	1.304
0.588	0.514	0.863	0.548	0.878		2.915	1.011	1.228	1.247	1.227
0.588	0.514	0.863	0.548	0.878		0.105	0.223	0.143	0.234	0.259
0.588	0.514	0.863	0.548	0.878		1.086	0.684	1.067	0.771	4.426
0.588	0.514	0.863	0.548	0.878		1.749	0.714	1.022	0.746	1.073

## Sheet: Figure 7a
Bin	Group	Raw value	Compared groups	P value	Summary	Statistic method
1	mCherry	2319
		2257
		2364
	25Q	2660	25Q vs 97Q	0.0169	*	Unpaired t test
		2573
		2782
	97Q	3189
		2934
		3028
2	mCherry	3022
		2987
		3046
	25Q	3113	25Q vs 97Q	0.1085	ns	Unpaired t test
		3120
		3266
	97Q	3701
		3292
		3352
3	mCherry	3497
		3441
		3393
	25Q	3420	25Q vs 97Q	0.5247	ns	Unpaired t test
		3339
		3441
	97Q	3590
		3138
		3157
4	mCherry	3777
		3590
		3678
	25Q	3532	25Q vs 97Q	0.4752	ns	Unpaired t test
		3427
		3746
	97Q	3693
		3299
		3345
5	mCherry	3816
		3634
		3816
	25Q	3612	25Q vs 97Q	0.4141	ns	Unpaired t test
		3671
		3808
	97Q	3863
		3400
		3359
6	mCherry	3886
		3663
		3894
	25Q	3991	25Q vs 97Q	0.4004	ns	Unpaired t test
		3597
		3863
	97Q	3886
		3554
		3561
7	mCherry	4108
		3469
		3641
	25Q	4237	25Q vs 97Q	0.3953	ns	Unpaired t test
		4008
		3785
	97Q	3975
		3886
		3754
8	mCherry	3863
		3878
		3686
	25Q	4091	25Q vs 97Q	0.3484	ns	Unpaired t test
		4032
		4263
	97Q	4308
		4263
		4108
9	mCherry	3686
		3777
		3754
	25Q	3975	25Q vs 97Q	0.0316	*	Unpaired t test
		4125
		4263
	97Q	4811
		4380
		4633
10	mCherry	3959
		3754
		3975
	25Q	3959	25Q vs 97Q	0.0133	*	Unpaired t test
		4099
		4281
	97Q	5688
		4913
		5029
11	mCherry	3716
		3634
		3902
	25Q	4575	25Q vs 97Q	0.0076	**	Unpaired t test
		4142
		4462
	97Q	5688
		5257
		5213
12	mCherry	4831
		3878
		3808
	25Q	4761	25Q vs 97Q	0.001	***	Unpaired t test
		4472
		4821
	97Q	6015
		6200
		6502

## Sheet: Figure 7b
Bin	Group	Raw value	Compared groups	P value	Summary	Do they have equal variance?	Statistic method
1	25Q	2761	25Q vs 97Qni	<0.05	**	Y	Tukey's Multiple Comparison Test
		2655
		2905
	97QHttex1 ni	3372	25Q vs 97Qi	>0.05	ns	Y	Tukey's Multiple Comparison Test
		3120
		3214
	97QHttex1 i	2739	97Qni vs 97Qi	<0.05	**	Y	Tukey's Multiple Comparison Test
		2554
		2614
2	25Q	3441	25Q vs 97Qni	<0.05	***	Y	Tukey's Multiple Comparison Test
		3406
		3663
	97QHttex1 ni	5713	25Q vs 97Qi	<0.05	*	Y	Tukey's Multiple Comparison Test
		5416
		5688
	97QHttex1 i	3234	97Qni vs 97Qi	<0.05	***	Y	Tukey's Multiple Comparison Test
		2940
		3010
3	25Q	3723	25Q vs 97Qni	<0.05	***	Y	Tukey's Multiple Comparison Test
		3575
		3693
	97QHttex1 ni	5474	25Q vs 97Qi	<0.05	*	Y	Tukey's Multiple Comparison Test
		5114
		4965
	97QHttex1 i	3312	97Qni vs 97Qi	<0.05	***	Y	Tukey's Multiple Comparison Test
		2911
		2934
4	25Q	3746	25Q vs 97Qni	<0.05	***	Y	Tukey's Multiple Comparison Test
		3590
		4008
	97QHttex1 ni	5416	25Q vs 97Qi	<0.05	*	Y	Tukey's Multiple Comparison Test
		5007
		5313
	97QHttex1 i	3434	97Qni vs 97Qi	<0.05	***	Y	Tukey's Multiple Comparison Test
		3132
		3107
5	25Q	3839	25Q vs 97Qni	<0.05	**	Y	Tukey's Multiple Comparison Test
		3839
		4074
	97QHttex1 ni	5093	25Q vs 97Qi	<0.05	*	Y	Tukey's Multiple Comparison Test
		4761
		5136
	97QHttex1 i	3663	97Qni vs 97Qi	<0.05	***	Y	Tukey's Multiple Comparison Test
		3189
		3163
6	25Q	4049	25Q vs 97Qni	<0.05	**	Y	Tukey's Multiple Comparison Test
		3708
		3991
	97QHttex1 ni	5580	25Q vs 97Qi	>0.05	ns	Y	Tukey's Multiple Comparison Test
		5416
		4862
	97QHttex1 i	3547	97Qni vs 97Qi	<0.05	***	Y	Tukey's Multiple Comparison Test
		3240
		3286
7	25Q	4290	25Q vs 97Qni	<0.05	*	Y	Tukey's Multiple Comparison Test
		4008
		4193
	97QHttex1 ni	5580	25Q vs 97Qi	>0.05	ns	Y	Tukey's Multiple Comparison Test
		5416
		4614
	97QHttex1 i	3532	97Qni vs 97Qi	<0.05	**	Y	Tukey's Multiple Comparison Test
		3532
		3279
8	25Q	4185	25Q vs 97Qni	<0.05	**	Y	Tukey's Multiple Comparison Test
		4099
		4272
	97QHttex1 ni	5676	25Q vs 97Qi	>0.05	ns	Y	Tukey's Multiple Comparison Test
		4882
		5114
	97QHttex1 i	3967	97Qni vs 97Qi	<0.05	**	Y	Tukey's Multiple Comparison Test
		3902
		3678
9	25Q	4211	25Q vs 97Qni	>0.05	ns	Y	Tukey's Multiple Comparison Test
		4016
		4299
	97QHttex1 ni	6377	25Q vs 97Qi	>0.05	ns	Y	Tukey's Multiple Comparison Test
		6107
		4380
	97QHttex1 i	4290	97Qni vs 97Qi	<0.05	*	Y	Tukey's Multiple Comparison Test
		3792
		3902
10	25Q	3894	25Q vs 97Qni	>0.05	ns	Y	Tukey's Multiple Comparison Test
		4024
		4254
	97QHttex1 ni	5486	25Q vs 97Qi	>0.05	ns	Y	Tukey's Multiple Comparison Test
		4472
		5029
	97QHttex1 i	4913	97Qni vs 97Qi	>0.05	ns	Y	Tukey's Multiple Comparison Test
		4380
		3918
11	25Q	3847	25Q vs 97Qni	<0.05	***	Y	Tukey's Multiple Comparison Test
		4091
		4016
	97QHttex1 ni	6002	25Q vs 97Qi	>0.05	ns	Y	Tukey's Multiple Comparison Test
		6616
		6866
	97QHttex1 i	4316	97Qni vs 97Qi	<0.05	**	Y	Tukey's Multiple Comparison Test
		5393
		5071
12	25Q	4761	25Q vs 97Qni	>0.05	ns	Y	Tukey's Multiple Comparison Test
		3999
		4692
	97QHttex1 ni	6689	25Q vs 97Qi	>0.05	ns	Y	Tukey's Multiple Comparison Test
		6054
		7680
	97QHttex1 i	4965	97Qni vs 97Qi	>0.05	ns	Y	Tukey's Multiple Comparison Test
		6067
		8543

## Sheet: Figure 7c
Group	Raw value	Compared groups	P value	Summary	Do they have equal variance?	Statistic method
CAG33	2.99528	CAG33 vs CAG180	0.0001	***	Y	Unpaired t test
	2.98565
	3.1791
CAG180	4.27011	CAG180 vs Line#1	0.0002	***	Y	Unpaired t test
	4.10286
	4.17714
Line#1	3.156	CAG180 vs Line#2	< 0.0001	***	Y	Unpaired t test
	3.30603
	3.12971
Line#2	1.77041	CAG180 vs Line#3	< 0.0001	***	Y	Unpaired t test
	1.80612
	1.87568
Line#2	1.52826
	1.62233
	1.6114

## Sheet: Figure 8b
Group	Raw value	Compared groups	P value	Summary	Do they pass normality test?	Do they have equal variance?	Statistic method
Control	231.002	Con vs DHA	0.0088	**	Y	Y	Two tailed unpaired t test
	190.229
	83.419
	95.552
	119.657
	247.465
	252.054
	189.534
	144.145
	281.882
	193.652
	176.491
	199.099
	119.763
	111.095
	111.848
DHA+epo	222.317
	204.149
	216.116
	194.185
	138.243
	260.353
	281.53
	221.125
	229.557
	207.704
	258.322
	422.469
	234.269
	229.152
	289.796
	141.78

## Sheet: Supplementary Figure 8
	Group	Raw value	P value	Summary	Do they pass normality test?	Do they have equal variance?	Statistic method
	Untreated	441.496	0.0248	*	Y	N	Unpaired t test with Welch's correction
		605.178
		459.338
		487.406
		394.843
		560.463
		542.857
		585.609
		398.591
		449.336
		349.967
		392.132
		437.332
		470.26
		420.94
	1ug/ ml Tunicamycin	494.816			Y	N
		378.512
		399.959
		878.407
		437.434
		508.663
		612.062
		493.927
		853.066
		814.326
		585.607
		547.519
		702.973

## Sheet: Supplementary Figure 11
Group	Raw value	Compared groups	P value	Summary	Do they pass normality test?	Do they have equal variance?	Statistic method
epo	111.05	Con vs DHA	0.0171	*	Y	Y	Two tailed unpaired t test
	79.661
	63.173
	87.532
	53.539
	44.748
	85.333
	77.027
	137.363
	129.661
	183.195
	165.56
	96.919
DHA+epo	154.69
	166.5
	249.184
	152.226
	113.135
	191.933
	154.679
	77
	102.278
	81.528
	108.685
	118.323
	171.349
	222.333
