# Supplementary material for: A thiol probe for measuring unfolded protein load and proteostasis in cells
Source: Nat Commun. 2017 Sep 7;8:474. doi: 10.1038/s41467-017-00203-5 (PMC5589734; doi:10.1038/s41467-017-00203-5)
Supplement: Supplementary file 4 — Supplementary Data 2 [file 41467_2017_203_MOESM4_ESM.xlsx]

## Sheet: Summary
Condensed summary of proteins/peptides discovered by proteomics of TPE-MI treated tunicamycin stress and control samples
				Ratios of cysteine-containing peptide abundance (tunicamycin:control)							Ratios of non-cysteine-containing peptide abundance (tunicamycin:control)																Differences in cys ratios versus non-cys ratios due to tunicamycin treatment?		Matched pair ratios-of-ratios (cys-containing peptide ratio: non-cysteine-containing peptide ratio)
Prot_ID	Protein MW kDa	pepID	Sequence	Replicate 1	Replicate 2	Replicate 3	Replicate 4	Replicate 5	Average ratio	Standard deviation	Replicate 1	Replicate 2	Replicate 3	Replicate 4	Replicate 5	Average ratio	Standard deviation	Cys/NoCys1	Cys/NoCys2	Cys/NoCys3	Cys/NoCys4	Cys/NoCys5	Average_Cys/NoCys	StdDev_Cys/NoCys	P value	negative log10 P value	P value (Paired 2-tailed t-test) red indicates P<0.05	-log10P value	Replicate 1	Replicate 2	Replicate 3	Replicate 4	Replicate 5	Average ratio	Log2 average ratio	stddev
FLNA_MOUSE	281	FLNA_MOUSE.5	DGSCGVAYVVQEPGDYEVSVK	1.508	0.895	1.17	0.995	1.318	1.1772	0.246038	1.64554	0.934833	1.18687	1.02308	1.36392	1.23085	0.283903	0.916416	0.95739	0.985782	0.97255	0.966335	0.959694	0.0119299	0.0675794	1.17019	0.0675794	1.17019	0.916416	0.95739	0.985782	0.97255	0.966335	0.959694	-0.0593529	0.0119299
		FLNA_MOUSE.7	VHSPSGALEECYVTEIDQDKYAVR	1.555	0.932	1.211	0.796	1.342	1.1672	0.306582	1.64554	0.934833	1.18687	1.02308	1.36392	1.23085	0.283903	0.944978	0.996969	1.02033	0.77804	0.983931	0.944849	0.112199	0.230509	0.637312	0.230509	0.637312	0.944978	0.996969	1.02033	0.77804	0.983931	0.944849	-0.0818444	0.112199
		FLNA_MOUSE.44	TPCEEILVK	1.462	0.913	1.175	0.956	1.314	1.164	0.233286	1.64554	0.934833	1.18687	1.02308	1.36392	1.23085	0.283903	0.888461	0.976645	0.989995	0.93443	0.963402	0.950587	0.0237515	0.0956369	1.01937	0.0956369	1.01937	0.888461	0.976645	0.989995	0.93443	0.963402	0.950587	-0.0731101	0.0237515
FLNB_MOUSE	277.7	FLNB_MOUSE.23	VDIQTEDLEDGTCK	1.454	0.886	1.193	0.966	1.305	1.1608	0.235191	1.9445	1.0474	1.3186	1.1478	1.5268	1.39702	0.356045	0.74775	0.845904	0.904747	0.84161	0.854729	0.838948	0.0291821	0.0225685	1.6465	0.0225685	1.6465	0.74775	0.845904	0.904747	0.84161	0.854729	0.838948	-0.253347	0.0291821
HS90B_MOUSE	83.2	HS90B_MOUSE.11	GFEVVYMTEPIDEYCVQQLK	1.097	0.659	0.867	0.683	0.89	0.8392	0.177964	1.07313	0.662133	0.8948	0.6416	0.932133	0.84076	0.184959	1.02224	0.995268	0.968932	1.06453	0.954799	1.00115	0.0487392	0.924864	0.0339222	0.924864	0.0339222	1.02224	0.995268	0.968932	1.06453	0.954799	1.00115	0.00166241	0.0487392
		HS90B_MOUSE.27	AKFENLCK	0.997	0.583	0.787	0.569	0.941	0.7754	0.197663	1.07313	0.662133	0.8948	0.6416	0.932133	0.84076	0.184959	0.929055	0.880487	0.879526	0.886845	1.00951	0.917085	0.0636958	0.0288951	1.53918	0.0288951	1.53918	0.929055	0.880487	0.879526	0.886845	1.00951	0.917085	-0.124872	0.0636958
FLNC_MOUSE	290.9	FLNC_MOUSE.3	DGSCGVSYVVQEPGDYEVSIK	1.942	0.987	1.348	1.022	1.72	1.4038	0.421974	1.907	1.00129	1.27957	1.10429	1.51114	1.36066	0.36145	1.01835	0.985733	1.05348	0.925485	1.13821	1.02425	0.0914163	0.424662	0.371957	0.424662	0.371957	1.01835	0.985733	1.05348	0.925485	1.13821	1.02425	0.0345708	0.0914163
CLH1_MOUSE	191.4	CLH1_MOUSE.9	VIQCFAETGQVQK	3.51	0.881	1.044	1.022	1.162	1.5238	1.1148	1.907	1.00129	1.27957	1.10429	1.51114	1.36066	0.36145	1.84059	0.879869	0.815898	0.925485	0.768954	1.04616	0.069035	0.676387	0.169805	0.676387	0.169805	1.84059	0.879869	0.815898	0.925485	0.768954	1.04616	0.0651018	0.069035
		CLH1_MOUSE.10	EVCFACVDGK	3.675	0.938	1.128	1.063	1.301	1.621	1.15566	1.907	1.00129	1.27957	1.10429	1.51114	1.36066	0.36145	1.92711	0.936796	0.881545	0.962613	0.860938	1.1138	0.0472653	0.528998	0.276546	0.528998	0.276546	1.92711	0.936796	0.881545	0.962613	0.860938	1.1138	0.155491	0.0472653
ACTG_MOUSE	41.8	ACTG_MOUSE.3	CPEALFQPSFLGMESCGIHETTFNSIMK	0.01	0.856	1.047	0.82	1.533	0.8532	0.550405	1.37	0.823571	1.08929	0.928143	1.247	1.0916	0.223729	0.00729927	1.03938	0.96118	0.883485	1.22935	0.824138	0.148347	0.454686	0.342288	0.454686	0.342288	0.00729927	1.03938	0.96118	0.883485	1.22935	0.824138	-0.279042	0.148347
		ACTG_MOUSE.8	EEEIAALVIDNGSGMCK	1.204	0.779	0.913	0.772	0.945	0.9226	0.175415	1.37	0.823571	1.08929	0.928143	1.247	1.0916	0.223729	0.878832	0.94588	0.838164	0.831769	0.757819	0.850493	0.0774361	0.0144283	1.84078	0.0144283	1.84078	0.878832	0.94588	0.838164	0.831769	0.757819	0.850493	-0.233629	0.0774361
		ACTG_MOUSE.9	EEEIAALVIDNGSGMCK	1.172	0.728	0.959	0.743	0.964	0.9132	0.183659	1.37	0.823571	1.08929	0.928143	1.247	1.0916	0.223729	0.855474	0.883955	0.880393	0.800523	0.773055	0.83868	0.0562194	0.00510341	2.29214	0.00510341	2.29214	0.855474	0.883955	0.880393	0.800523	0.773055	0.83868	-0.253807	0.0562194
		ACTG_MOUSE.10	MEEEIAALVIDNGSGMCK	0.25	0.062	0.278	0.01	0.286	0.1772	0.130886	1.37	0.823571	1.08929	0.928143	1.247	1.0916	0.223729	0.182482	0.0752819	0.255213	0.0107742	0.22935	0.15062	0.118486	0.000128005	3.89277	0.000128005	3.89277	0.182482	0.0752819	0.255213	0.0107742	0.22935	0.15062	-2.73101	0.118486
		ACTG_MOUSE.11	LCYVALDFEQEMATAASSSSLEK	1.296	0.812	1.032	0.844	0.071	0.811	0.456277	1.37	0.823571	1.08929	0.928143	1.247	1.0916	0.223729	0.945985	0.98595	0.94741	0.909343	0.0569366	0.769125	0.446412	0.278917	0.554525	0.278917	0.554525	0.945985	0.98595	0.94741	0.909343	0.0569366	0.769125	-0.37871	0.446412
		ACTG_MOUSE.12	LCYVALDFEQEMATAASSSSLEK	1.273	1	0.829	0.608	1.009	0.9438	0.245827	1.37	0.823571	1.08929	0.928143	1.247	1.0916	0.223729	0.929197	1.21422	0.761049	0.655072	0.809142	0.873737	0.244845	0.171878	0.764779	0.171878	0.764779	0.929197	1.21422	0.761049	0.655072	0.809142	0.873737	-0.194729	0.244845
ACTN4_MOUSE	104.9	ACTN4_MOUSE.18	KTFTAWCNSHLR	1.114	0.699	0.876	0.651	1.033	0.8746	0.202013	0.955333	0.655917	0.858	0.632083	0.9515	0.810567	0.157196	1.16609	1.06568	1.02098	1.02993	1.08565	1.07367	0.0303374	0.0717522	1.14416	0.0717522	1.14416	1.16609	1.06568	1.02098	1.02993	1.08565	1.07367	0.102545	0.0303374
ACTB_MOUSE	41.7	ACTB_MOUSE.3	CPEALFQPSFLGMESCGIHETTFNSIMK	0.01	0.856	1.047	0.82	1.533	0.8532	0.550405	1.37	0.823571	1.08929	0.928143	1.247	1.0916	0.223729	0.00729927	1.03938	0.96118	0.883485	1.22935	0.824138	0.148347	0.454686	0.342288	0.454686	0.342288	0.00729927	1.03938	0.96118	0.883485	1.22935	0.824138	-0.279042	0.148347
		ACTB_MOUSE.8	LCYVALDFEQEMATAASSSSLEK	1.296	0.812	1.032	0.844	0.071	0.811	0.456277	1.37	0.823571	1.08929	0.928143	1.247	1.0916	0.223729	0.945985	0.98595	0.94741	0.909343	0.0569366	0.769125	0.446412	0.278917	0.554525	0.278917	0.554525	0.945985	0.98595	0.94741	0.909343	0.0569366	0.769125	-0.37871	0.446412
		ACTB_MOUSE.9	LCYVALDFEQEMATAASSSSLEK	1.273	1	0.829	0.608	1.009	0.9438	0.245827	1.37	0.823571	1.08929	0.928143	1.247	1.0916	0.223729	0.929197	1.21422	0.761049	0.655072	0.809142	0.873737	0.244845	0.171878	0.764779	0.171878	0.764779	0.929197	1.21422	0.761049	0.655072	0.809142	0.873737	-0.194729	0.244845
		ACTB_MOUSE.10	DDDIAALVVDNGSGMCK	1.217	0.756	0.968	0.76	1.059	0.952	0.198249	1.37	0.823571	1.08929	0.928143	1.247	1.0916	0.223729	0.888321	0.917953	0.888656	0.818839	0.849238	0.872602	0.0435467	0.00268127	2.57166	0.00268127	2.57166	0.888321	0.917953	0.888656	0.818839	0.849238	0.872602	-0.196605	0.0435467
EF2_MOUSE	95.3	EF2_MOUSE.5	CELLYEGPPDDEAAMGIK	1.294	0.661	0.896	0.647	0.932	0.886	0.262881	1.33862	0.71425	0.948625	0.752875	0.928	0.936475	0.247506	0.966664	0.925446	0.944525	0.859372	1.00431	0.940064	0.0597087	0.0443767	1.35285	0.0443767	1.35285	0.966664	0.925446	0.944525	0.859372	1.00431	0.940064	-0.0891699	0.0597087
		EF2_MOUSE.7	YVEPIEDVPCGNIVGLVGVDQFLVK	1.292	0.699	0.905	0.677	0.922	0.899	0.247133	1.33862	0.71425	0.948625	0.752875	0.928	0.936475	0.247506	0.965169	0.978649	0.954012	0.89922	0.993534	0.958117	0.0414297	0.0391839	1.40689	0.0391839	1.40689	0.965169	0.978649	0.954012	0.89922	0.993534	0.958117	-0.0617263	0.0414297
		EF2_MOUSE.8	IWCFGPDGTGPNILTDITK	1.536	0.725	1.102	0.813	1.216	1.0784	0.32566	1.33862	0.71425	0.948625	0.752875	0.928	0.936475	0.247506	1.14745	1.01505	1.16168	1.07986	1.31034	1.14288	0.127416	0.0448419	1.34832	0.0448419	1.34832	1.14745	1.01505	1.16168	1.07986	1.31034	1.14288	0.19267	0.127416
		EF2_MOUSE.16	DLEEDHACIPIK	1.485	0.674	0.887	0.634	0.9	0.916	0.340201	1.33862	0.71425	0.948625	0.752875	0.928	0.936475	0.247506	1.10935	0.943647	0.935038	0.842105	0.969828	0.959993	0.0557001	0.669555	0.174214	0.669555	0.174214	1.10935	0.943647	0.935038	0.842105	0.969828	0.959993	-0.0589042	0.0557001
		EF2_MOUSE.17	ETVSEESNVLCLSK	1.301	0.671	0.854	0.672	0.903	0.8802	0.25758	1.33862	0.71425	0.948625	0.752875	0.928	0.936475	0.247506	0.971893	0.939447	0.90025	0.892578	0.97306	0.935446	0.0373055	0.013573	1.86732	0.013573	1.86732	0.971893	0.939447	0.90025	0.892578	0.97306	0.935446	-0.0962741	0.0373055
HSP7C_MOUSE	70.8	HSP7C_MOUSE.25	VCNPIITK	0.631	0.545	0.73	0.54	0.765	0.6422	0.103449	0.710286	0.598857	0.802071	0.609357	0.862214	0.716557	0.116096	0.888375	0.910067	0.910143	0.88618	0.88725	0.896403	0.0135113	0.000459948	3.33729	0.000459948	3.33729	0.888375	0.910067	0.910143	0.88618	0.88725	0.896403	-0.157781	0.0135113
TBB5_MOUSE	49.6	TBB5_MOUSE.1	KEAESCDCLQGFQLTHSLGGGTGSGMGTLLISK	1.015	0.76	1.141	0.737	2.015	1.1336	0.521501	1.131	0.9242	1.1106	1.3238	0.9888	1.09568	0.153572	0.897436	0.822333	1.02737	0.556731	2.03782	1.06834	0.647183	0.894141	0.0485938	0.894141	0.0485938	0.897436	0.822333	1.02737	0.556731	2.03782	1.06834	0.0953697	0.647183
		TBB5_MOUSE.7	EAESCDCLQGFQLTHSLGGGTGSGMGTLLISK	1.056	0.789	1.049	0.799	1.348	1.0082	0.229797	1.131	0.9242	1.1106	1.3238	0.9888	1.09568	0.153572	0.933687	0.853711	0.944534	0.603565	1.36327	0.939753	0.316125	0.566826	0.24655	0.566826	0.24655	0.933687	0.853711	0.944534	0.603565	1.36327	0.939753	-0.0896459	0.316125
		TBB5_MOUSE.10	EIVHIQAGQCGNQIGAK	1.052	0.73	1.012	0.781	1.095	0.934	0.166549	1.131	0.9242	1.1106	1.3238	0.9888	1.09568	0.153572	0.93015	0.789872	0.911219	0.589968	1.1074	0.865723	0.216976	0.205231	0.687756	0.205231	0.687756	0.93015	0.789872	0.911219	0.589968	1.1074	0.865723	-0.208023	0.216976
		TBB5_MOUSE.12	MREIVHIQAGQCGNQIGAK	1.895	0.558	1.224	0.718	1.056	1.0902	0.521667	1.131	0.9242	1.1106	1.3238	0.9888	1.09568	0.153572	1.67551	0.603765	1.10211	0.542378	1.06796	0.998344	0.296969	0.982493	0.00767056	0.982493	0.00767056	1.67551	0.603765	1.10211	0.542378	1.06796	0.998344	-0.0023911	0.296969
TLN1_MOUSE	269.7	TLN1_MOUSE.1	DKAPGQLECETAIAALNSCLR	0.767	0.272	0.622	0.634	0.642	0.5874	0.185798	1.106	0.544	0.924	0.698	0.938	0.842	0.220894	0.69349	0.5	0.67316	0.908309	0.684435	0.691879	0.167397	0.00646061	2.18973	0.00646061	2.18973	0.69349	0.5	0.67316	0.908309	0.684435	0.691879	-0.531408	0.167397
GRP75_MOUSE	73.4	GRP75_MOUSE.10	MEEFKDQLPADECNK	0.98	0.957	1.276	1.07	1.385	1.1336	0.188617	1.25933	0.969	1.17917	1.0405	1.44283	1.17817	0.186642	0.77819	0.987616	1.08212	1.02835	0.959917	0.967239	0.0531238	0.52434	0.280387	0.52434	0.280387	0.77819	0.987616	1.08212	1.02835	0.959917	0.967239	-0.0480559	0.0531238
TERA_MOUSE	89.3	TERA_MOUSE.8	LGDVISIQPCPDVK	0.78	0.683	0.911	0.634	0.984	0.7984	0.148163	0.791833	0.664333	0.921833	0.6775	0.962667	0.803633	0.136671	0.985056	1.0281	0.988248	0.935793	1.02216	0.991871	0.0423324	0.681988	0.166223	0.681988	0.166223	0.985056	1.0281	0.988248	0.935793	1.02216	0.991871	-0.0117752	0.0423324
		TERA_MOUSE.9	QAAPCVLFFDELDSIAK	0.692	0.705	0.861	0.614	0.992	0.7728	0.151798	0.791833	0.664333	0.921833	0.6775	0.962667	0.803633	0.136671	0.873921	1.06121	0.934008	0.906273	1.03047	0.961178	0.0745166	0.32962	0.481986	0.32962	0.481986	0.873921	1.06121	0.934008	0.906273	1.03047	0.961178	-0.0571251	0.0745166
CH60_MOUSE	60.9	CH60_MOUSE.4	CEFQDAYVLLSEKK	0.975	1.024	1.213	0.946	1.34	1.0996	0.169916	0.968636	0.867818	1.05818	0.947636	1.24473	1.0174	0.144014	1.00657	1.17997	1.14631	0.998273	1.07654	1.08153	0.0804941	0.0753299	1.12303	0.0753299	1.12303	1.00657	1.17997	1.14631	0.998273	1.07654	1.08153	0.113076	0.0804941
KPYM_MOUSE	57.8	KPYM_MOUSE.7	AGKPVICATQMLESMIK	1.109	0.577	0.761	0.477	0.753	0.7354	0.241041	0.957	0.574	0.76	0.542	0.795	0.7256	0.170468	1.15883	1.00523	1.00132	0.880074	0.94717	0.998523	0.0585821	0.808381	0.0923838	0.808381	0.0923838	1.15883	1.00523	1.00132	0.880074	0.94717	0.998523	-0.00213227	0.0585821
		KPYM_MOUSE.9	CDENILWLDYK	0.938	0.559	0.75	0.548	0.809	0.7208	0.167218	0.957	0.574	0.76	0.542	0.795	0.7256	0.170468	0.980146	0.973868	0.986842	1.01107	1.01761	0.993907	0.0204984	0.490858	0.309044	0.490858	0.309044	0.980146	0.973868	0.986842	1.01107	1.01761	0.993907	-0.00881689	0.0204984
		KPYM_MOUSE.11	AEGSDVANAVLDGADCIMLSGETAKGDYPLEAVR	1.2	0.875	1.02	0.629	0.855	0.9158	0.211685	0.957	0.574	0.76	0.542	0.795	0.7256	0.170468	1.25392	1.52439	1.34211	1.16052	1.07547	1.27128	0.199679	0.0175232	1.75639	0.0175232	1.75639	1.25392	1.52439	1.34211	1.16052	1.07547	1.27128	0.346282	0.199679
		KPYM_MOUSE.12	AEGSDVANAVLDGADCIMLSGETAK	0.924	0.616	0.776	0.563	0.837	0.7432	0.151009	0.957	0.574	0.76	0.542	0.795	0.7256	0.170468	0.965517	1.07317	1.02105	1.03875	1.05283	1.03026	0.0220537	0.268873	0.570452	0.268873	0.570452	0.965517	1.07317	1.02105	1.03875	1.05283	1.03026	0.043013	0.0220537
		KPYM_MOUSE.17	CCSGAIIVLTK	0.971	0.614	0.808	0.529	0.836	0.7516	0.178133	0.957	0.574	0.76	0.542	0.795	0.7256	0.170468	1.01463	1.06969	1.06316	0.976015	1.05157	1.03501	0.0433803	0.0835233	1.07819	0.0835233	1.07819	1.01463	1.06969	1.06316	0.976015	1.05157	1.03501	0.0496476	0.0433803
		KPYM_MOUSE.19	GIFPVLCK	1.019	0.609	0.777	0.524	0.561	0.698	0.203868	0.957	0.574	0.76	0.542	0.795	0.7256	0.170468	1.06479	1.06098	1.02237	0.96679	0.70566	0.964116	0.160258	0.631354	0.199727	0.631354	0.199727	1.06479	1.06098	1.02237	0.96679	0.70566	0.964116	-0.0527214	0.160258
VIME_MOUSE	53.7	VIME_MOUSE.2	QVQSLTCEVDALK	1.07	0.874	1.131	0.897	1.272	1.0488	0.1663	1.14631	0.916769	1.16046	0.952231	1.31985	1.09912	0.165482	0.933432	0.953348	0.974612	0.941999	0.963749	0.953428	0.0139759	0.00288513	2.53983	0.00288513	2.53983	0.933432	0.953348	0.974612	0.941999	0.963749	0.953428	-0.0688044	0.0139759
		VIME_MOUSE.4	QVQSLTCEVDALKGTNESLER	1.136	0.931	1.199	0.948	1.357	1.1142	0.178748	1.14631	0.916769	1.16046	0.952231	1.31985	1.09912	0.165482	0.991008	1.01552	1.03321	0.995557	1.02815	1.01269	0.0167743	0.21119	0.675327	0.21119	0.675327	0.991008	1.01552	1.03321	0.995557	1.02815	1.01269	0.0181919	0.0167743
		VIME_MOUSE.9	RQVQSLTCEVDALK	1.221	0.921	1.109	1.012	1.404	1.1334	0.18798	1.14631	0.916769	1.16046	0.952231	1.31985	1.09912	0.165482	1.06516	1.00461	0.955654	1.06277	1.06376	1.03039	0.0519922	0.250363	0.60143	0.250363	0.60143	1.06516	1.00461	0.955654	1.06277	1.06376	1.03039	0.0431922	0.0519922
ACTN1_MOUSE	103	ACTN1_MOUSE.16	KTFTAWCNSHLR	1.114	0.699	0.876	0.651	1.033	0.8746	0.202013	1.13767	0.645	0.902	0.699333	1.01933	0.880667	0.208658	0.979197	1.08372	0.971175	0.930887	1.01341	0.995677	0.0653104	0.753231	0.123072	0.753231	0.123072	0.979197	1.08372	0.971175	0.930887	1.01341	0.995677	-0.00624962	0.0653104
TBB2B_MOUSE	49.9	TBB2B_MOUSE.4	EIVHIQAGQCGNQIGAK	1.052	0.73	1.012	0.781	1.095	0.934	0.166549	1.1574	0.9284	1.1278	1.331	0.985	1.10592	0.158055	0.908934	0.786299	0.897322	0.586777	1.11168	0.858201	0.219072	0.18469	0.733557	0.18469	0.733557	0.908934	0.786299	0.897322	0.586777	1.11168	0.858201	-0.220612	0.219072
		TBB2B_MOUSE.7	MREIVHIQAGQCGNQIGAK	1.895	0.558	1.224	0.718	1.056	1.0902	0.521667	1.1574	0.9284	1.1278	1.331	0.985	1.10592	0.158055	1.63729	0.601034	1.0853	0.539444	1.07208	0.98703	0.294679	0.949078	0.022698	0.949078	0.022698	1.63729	0.601034	1.0853	0.539444	1.07208	0.98703	-0.0188346	0.294679
TBA4A_MOUSE	49.9	TBA4A_MOUSE.1	RSIQFVDWCPTGFK	1.13	0.778	1.049	0.857	1.156	0.994	0.168219	1.2615	0.776125	1.07062	0.85625	1.15975	1.02485	0.204075	0.895759	1.00242	0.979802	1.00088	0.996767	0.975124	0.0103864	0.293191	0.532849	0.293191	0.532849	0.895759	1.00242	0.979802	1.00088	0.996767	0.975124	-0.0363427	0.0103864
		TBA4A_MOUSE.4	AYHEQLSVAEITNACFEPANQMVK	1.423	0.772	1.053	0.821	1.145	1.0428	0.263452	1.2615	0.776125	1.07062	0.85625	1.15975	1.02485	0.204075	1.12802	0.994685	0.983538	0.958832	0.987282	1.01047	0.015541	0.64631	0.189559	0.64631	0.189559	1.12802	0.994685	0.983538	0.958832	0.987282	1.01047	0.015029	0.015541
		TBA4A_MOUSE.8	TIGGGDDSFTTFFCETGAGK	1.234	0.832	1.104	0.878	1.21	1.0516	0.186727	1.2615	0.776125	1.07062	0.85625	1.15975	1.02485	0.204075	0.978201	1.07199	1.03117	1.0254	1.04333	1.03002	0.0207383	0.146079	0.835411	0.146079	0.835411	0.978201	1.07199	1.03117	1.0254	1.04333	1.03002	0.0426712	0.0207383
		TBA4A_MOUSE.9	SIQFVDWCPTGFK	1.164	0.535	1.031	0.8	1.111	0.9282	0.260109	1.2615	0.776125	1.07062	0.85625	1.15975	1.02485	0.204075	0.922711	0.689322	0.962989	0.934307	0.957965	0.893459	0.13181	0.0612836	1.21266	0.0612836	1.21266	0.922711	0.689322	0.962989	0.934307	0.957965	0.893459	-0.162527	0.13181
CPSM_MOUSE	164.5	CPSM_MOUSE.1	TSACFEPSLDYMVTK	0.845	0.717	0.755	0.684	0.939	0.788	0.103677	0.907333	0.710167	0.788667	0.790333	1.0485	0.849	0.131871	0.931301	1.00962	0.957312	0.865458	0.895565	0.931851	0.0643462	0.0507622	1.29446	0.0507622	1.29446	0.931301	1.00962	0.957312	0.865458	0.895565	0.931851	-0.101828	0.0643462
LMNA_MOUSE	74.2	LMNA_MOUSE.12	TVLCGTCGQPADK	1.052	0.889	1.142	0.804	1.079	0.9932	0.14108	1.08187	0.872375	1.09662	0.91375	1.213	1.03553	0.14038	0.972386	1.01906	1.04138	0.879891	0.88953	0.960448	0.0845927	0.291194	0.535818	0.291194	0.535818	0.972386	1.01906	1.04138	0.879891	0.88953	0.960448	-0.0582204	0.0845927
ROA2_MOUSE	37.4	ROA2_MOUSE.7	LTDCVVMRDPASK	0.82	0.649	0.951	0.685	0.982	0.8174	0.150696	0.871	0.705167	0.999333	0.741	1.0295	0.8692	0.146608	0.941447	0.92035	0.951634	0.924426	0.953861	0.938344	0.0176304	9.51242e-06	5.02171	9.51242e-06	5.02171	0.941447	0.92035	0.951634	0.924426	0.953861	0.938344	-0.0918117	0.0176304
MOES_MOUSE	67.7	MOES_MOUSE.3	EGILNDDIYCPPETAVLLASYAVQSK	1.007	0.626	0.845	1.07	1.173	0.9442	0.214016	1.08967	0.599333	0.929667	0.610333	0.883333	0.822467	0.212945	0.924136	1.04449	0.908928	1.75314	1.32792	1.19172	0.373045	0.32501	0.488104	0.32501	0.488104	0.924136	1.04449	0.908928	1.75314	1.32792	1.19172	0.253051	0.373045
ACLY_MOUSE	119.7	ACLY_MOUSE.1	GVTIIGPATVGGIKPGCFK	1.614	0.821	0.99	0.697	1.184	1.0612	0.359192	1.77367	0.714333	1.022	0.75	1.06567	1.06513	0.426101	0.909979	1.14932	0.968689	0.929333	1.11104	1.01367	0.106974	0.943622	0.025202	0.943622	0.025202	0.909979	1.14932	0.968689	0.929333	1.11104	1.01367	0.0195928	0.106974
		ACLY_MOUSE.8	VDATADYICK	1.797	0.705	0.954	0.757	1.056	1.0538	0.439336	1.77367	0.714333	1.022	0.75	1.06567	1.06513	0.426101	1.01316	0.986934	0.933464	1.00933	0.990929	0.986763	0.0326266	0.503129	0.29832	0.503129	0.29832	1.01316	0.986934	0.933464	1.00933	0.990929	0.986763	-0.0192243	0.0326266
ROA1_MOUSE	34.2	ROA1_MOUSE.4	SHFEQWGTLTDCVVMRDPNTK	0.881	0.673	1.04	0.656	0.96	0.842	0.171614	0.852875	0.69825	0.975	0.716	1.01625	0.851675	0.145123	1.03298	0.963838	1.06667	0.916201	0.944649	0.984866	0.0655417	0.712448	0.147247	0.712448	0.147247	1.03298	0.963838	1.06667	0.916201	0.944649	0.984866	-0.022	0.0655417
TBB3_MOUSE	50.4	TBB3_MOUSE.5	EIVHIQAGQCGNQIGAK	1.052	0.73	1.012	0.781	1.095	0.934	0.166549	1.14975	0.965	1.14375	1.4475	0.9485	1.1309	0.200966	0.914982	0.756477	0.884809	0.539551	1.15445	0.850054	0.256893	0.212963	0.671695	0.212963	0.671695	0.914982	0.756477	0.884809	0.539551	1.15445	0.850054	-0.234373	0.256893
		TBB3_MOUSE.7	MREIVHIQAGQCGNQIGAK	1.895	0.558	1.224	0.718	1.056	1.0902	0.521667	1.14975	0.965	1.14375	1.4475	0.9485	1.1309	0.200966	1.64818	0.578238	1.07016	0.496028	1.11334	0.98119	0.322445	0.879186	0.0559192	0.879186	0.0559192	1.64818	0.578238	1.07016	0.496028	1.11334	0.98119	-0.0273952	0.322445
ENOA_MOUSE	47.1	ENOA_MOUSE.10	VNQIGSVTESIQACK	0.547	0.483	0.708	0.469	0.668	0.575	0.108192	0.633143	0.461571	0.722857	0.469286	0.670429	0.591457	0.119411	0.863944	1.04643	0.979447	0.999391	0.996378	0.977117	0.0287179	0.421062	0.375654	0.421062	0.375654	0.863944	1.04643	0.979447	0.999391	0.996378	0.977117	-0.0333969	0.0287179
XPO2_MOUSE	110.4	XPO2_MOUSE.1	NLFEDQNTLTSICEK	2.623	0.767	0.945	0.836	0.813	1.1968	0.799946	2.363	0.784	0.89	0.753667	0.897	1.13753	0.687975	1.11003	0.978316	1.0618	1.10924	0.906355	1.03315	0.0898459	0.364327	0.438508	0.364327	0.438508	1.11003	0.978316	1.0618	1.10924	0.906355	1.03315	0.0470475	0.0898459
		XPO2_MOUSE.8	SQICDNAALYAQK	2.056	0.658	0.859	0.708	0.838	1.0238	0.583236	2.363	0.784	0.89	0.753667	0.897	1.13753	0.687975	0.87008	0.839286	0.965169	0.939407	0.934225	0.909633	0.0551757	0.0895107	1.04812	0.0895107	1.04812	0.87008	0.839286	0.965169	0.939407	0.934225	0.909633	-0.136643	0.0551757
		XPO2_MOUSE.9	IVEDEPNKICEADR	2.031	0.666	1.079	0.901	1.06	1.1474	0.520943	2.363	0.784	0.89	0.753667	0.897	1.13753	0.687975	0.859501	0.84949	1.21236	1.19549	1.18172	1.05971	0.173968	0.927519	0.0326772	0.927519	0.0326772	0.859501	0.84949	1.21236	1.19549	1.18172	1.05971	0.083671	0.173968
EF1A1_MOUSE	50.1	EF1A1_MOUSE.5	SGDAAIVDMVPGKPMCVESFSDYPPLGR	1.161	0.859	1.052	0.81	1.071	0.9906	0.149336	1.35786	0.756	0.952	0.785571	1.10229	0.990743	0.247949	0.855024	1.13624	1.10504	1.0311	0.971617	1.0198	0.0741277	0.998059	0.000843806	0.998059	0.000843806	0.855024	1.13624	1.10504	1.0311	0.971617	1.0198	0.0282928	0.0741277
		EF1A1_MOUSE.6	SGDAAIVDMVPGKPMCVESFSDYPPLGR	1.557	0.637	1.11	0.81	1.999	1.2226	0.556881	1.35786	0.756	0.952	0.785571	1.10229	0.990743	0.247949	1.14666	0.842593	1.16597	1.0311	1.8135	1.19996	0.421548	0.256537	0.59085	0.256537	0.59085	1.14666	0.842593	1.16597	1.0311	1.8135	1.19996	0.262991	0.421548
PABP1_MOUSE	70.6	PABP1_MOUSE.5	ALYDTFSAFGNILSCK	1.19	0.782	1.044	0.755	1.096	0.9734	0.194463	1.1225	0.65525	0.92825	0.70175	0.973	0.87615	0.194933	1.06013	1.19344	1.1247	1.07588	1.12641	1.11611	0.0482841	0.00315812	2.50057	0.00315812	2.50057	1.06013	1.19344	1.1247	1.07588	1.12641	1.11611	0.158483	0.0482841
TCPD_MOUSE	58	TCPD_MOUSE.4	IGLIQFCLSAPK	1.247	0.719	0.839	0.679	0.986	0.894	0.230731	1.258	0.7005	0.756	0.7645	0.947	0.8852	0.228131	0.991256	1.02641	1.10979	0.888162	1.04118	1.01136	0.0928811	0.769832	0.113604	0.769832	0.113604	0.991256	1.02641	1.10979	0.888162	1.04118	1.01136	0.0162963	0.0928811
		TCPD_MOUSE.5	KLGGTIDDCELVEGLVLTQK	1.26	0.706	0.902	0.723	0.922	0.9026	0.223058	1.258	0.7005	0.756	0.7645	0.947	0.8852	0.228131	1.00159	1.00785	1.19312	0.945716	0.973601	1.02438	0.11163	0.628955	0.201381	0.628955	0.201381	1.00159	1.00785	1.19312	0.945716	0.973601	1.02438	0.0347454	0.11163
MATR3_MOUSE	94.6	MATR3_MOUSE.2	LCSLFYTNEEVAK	0.985	0.752	0.914	0.63	0.933	0.8428	0.14744	1.26	0.79	1.045	0.895	1.159	1.0298	0.190782	0.781746	0.951899	0.874641	0.703911	0.805004	0.82344	0.105381	0.0143061	1.84448	0.0143061	1.84448	0.781746	0.951899	0.874641	0.703911	0.805004	0.82344	-0.280264	0.105381
		MATR3_MOUSE.4	NTHCSSLPHYQK	0.891	0.581	0.812	0.567	0.729	0.716	0.141806	1.26	0.79	1.045	0.895	1.159	1.0298	0.190782	0.707143	0.735443	0.777033	0.63352	0.628991	0.696426	0.0741529	0.00162316	2.78964	0.00162316	2.78964	0.707143	0.735443	0.777033	0.63352	0.628991	0.696426	-0.521958	0.0741529
		MATR3_MOUSE.5	GYPHLCSICDLPVHSNK	1.304	0.742	0.977	0.775	1.135	0.9866	0.238464	1.26	0.79	1.045	0.895	1.159	1.0298	0.190782	1.03492	0.939241	0.934928	0.865922	0.979292	0.950861	0.047065	0.183997	0.735188	0.183997	0.735188	1.03492	0.939241	0.934928	0.865922	0.979292	0.950861	-0.072694	0.047065
PGK1_MOUSE	44.5	PGK1_MOUSE.6	GCITIIGGGDTATCCAK	0.66	0.507	0.736	0.459	0.691	0.6106	0.120774	0.735	0.527125	0.768625	0.530875	0.77125	0.666575	0.126406	0.897959	0.961821	0.957554	0.86461	0.895948	0.915579	0.0476299	0.0104628	1.98035	0.0104628	1.98035	0.897959	0.961821	0.957554	0.86461	0.895948	0.915579	-0.127244	0.0476299
		PGK1_MOUSE.15	FCLDNGAK	0.732	0.563	0.81	0.5	0.748	0.6706	0.13217	0.735	0.527125	0.768625	0.530875	0.77125	0.666575	0.126406	0.995918	1.06806	1.05383	0.941841	0.969854	1.0059	0.0620182	0.799996	0.0969124	0.799996	0.0969124	0.995918	1.06806	1.05383	0.941841	0.969854	1.0059	0.00848733	0.0620182
GBLP_MOUSE	35.1	GBLP_MOUSE.4	YWLCAATGPSIK	0.874	0.652	0.819	0.612	0.908	0.773	0.133327	1.033	0.985	0.883	0.677	0.96	0.9076	0.13986	0.846079	0.661929	0.92752	0.903988	0.945833	0.85707	0.133033	0.0646662	1.18932	0.0646662	1.18932	0.846079	0.661929	0.92752	0.903988	0.945833	0.85707	-0.222515	0.133033
		GBLP_MOUSE.5	TNHIGHTGYLNTVTVSPDGSLCASGGK	0.958	0.626	0.849	0.631	0.947	0.8022	0.164155	1.033	0.985	0.883	0.677	0.96	0.9076	0.13986	0.927396	0.635533	0.961495	0.932053	0.986458	0.888587	0.163751	0.175922	0.754679	0.175922	0.754679	0.927396	0.635533	0.961495	0.932053	0.986458	0.888587	-0.170415	0.163751
		GBLP_MOUSE.7	VWNLANCK	0.86	0.61	0.729	0.615	0.852	0.7332	0.121818	1.033	0.985	0.883	0.677	0.96	0.9076	0.13986	0.832527	0.619289	0.825595	0.908419	0.8875	0.814666	0.132043	0.0314678	1.50213	0.0314678	1.50213	0.832527	0.619289	0.825595	0.908419	0.8875	0.814666	-0.295719	0.132043
K1C17_MOUSE	48.1	K1C17_MOUSE.3	CEMEQQNQEYK	1.826	1.432	1.948	1.705	2.43	1.8682	0.367652	1.9802	1.533	1.954	1.72	2.411	1.91964	0.330011	0.922129	0.934116	0.996929	0.991279	1.00788	0.970467	0.0330174	0.190678	0.7197	0.190678	0.7197	0.922129	0.934116	0.996929	0.991279	1.00788	0.970467	-0.0432492	0.0330174
TKT_MOUSE	67.6	TKT_MOUSE.2	QAFTDVATGSLGQGLGAACGMAYTGK	1.091	0.605	0.737	0.553	0.784	0.754	0.210571	0.994667	0.538833	0.7625	0.547	0.815	0.7316	0.192582	1.09685	1.1228	0.966557	1.01097	0.961963	1.03183	0.074821	0.425884	0.370709	0.425884	0.370709	1.09685	1.1228	0.966557	1.01097	0.961963	1.03183	0.0452012	0.074821
PLST_MOUSE	70.7	PLST_MOUSE.7	AVGDGIVLCK	1.399	0.684	0.908	0.681	0.961	0.9266	0.2932	1.4098	0.6402	0.7236	0.676	0.94	0.87792	0.319315	0.992339	1.06842	1.25484	1.0074	1.02234	1.06907	0.114055	0.237878	0.623645	0.237878	0.623645	0.992339	1.06842	1.25484	1.0074	1.02234	1.06907	0.0963507	0.114055
IMDH2_MOUSE	55.8	IMDH2_MOUSE.4	FVPYLIAGIQHSCQDIGAK	0.929	0.697	0.961	0.76	1.048	0.879	0.145834	1.01667	0.713333	0.970167	0.867667	1.1015	0.933867	0.149409	0.91377	0.977103	0.990551	0.875912	0.95143	0.941753	0.0511981	0.0466347	1.33129	0.0466347	1.33129	0.91377	0.977103	0.990551	0.875912	0.95143	0.941753	-0.0865788	0.0511981
DDX3X_MOUSE	73.1	DDX3X_MOUSE.2	KGADSLEDFLYHEGYACTSIHGDR	1.11	0.704	1.012	0.704	1.026	0.9112	0.192824	1.262	0.786667	0.978667	0.845667	1.217	1.018	0.214417	0.879556	0.894915	1.03406	0.832479	0.843057	0.896813	0.0927262	0.0523448	1.28113	0.0523448	1.28113	0.879556	0.894915	1.03406	0.832479	0.843057	0.896813	-0.15712	0.0927262
		DDX3X_MOUSE.7	DLMACAQTGSGK	0.996	0.712	0.95	0.828	1.21	0.9392	0.187524	1.262	0.786667	0.978667	0.845667	1.217	1.018	0.214417	0.789223	0.905085	0.970708	0.979109	0.994248	0.927675	0.0393595	0.177426	0.750982	0.177426	0.750982	0.789223	0.905085	0.970708	0.979109	0.994248	0.927675	-0.108309	0.0393595
1433Z_MOUSE	27.8	1433Z_MOUSE.5	DICNDVLSLLEK	0.946	0.631	0.994	0.639	0.997	0.8414	0.189521	1.0045	0.63725	0.96425	0.66675	0.9665	0.84785	0.179802	0.941762	0.990192	1.03085	0.95838	1.03156	0.990549	0.0353365	0.724977	0.139676	0.724977	0.139676	0.941762	0.990192	1.03085	0.95838	1.03156	0.990549	-0.0136998	0.0353365
COPA_MOUSE	138.3	COPA_MOUSE.2	CPLSGACYSPEFK	4.447	0.926	1.249	1.187	0.97	1.7558	1.51071	1.0045	0.63725	0.96425	0.66675	0.9665	0.84785	0.179802	4.42708	1.45312	1.29531	1.78028	1.00362	1.99188	0.32371	0.228334	0.641429	0.228334	0.641429	4.42708	1.45312	1.29531	1.78028	1.00362	1.99188	0.994131	0.32371
KINH_MOUSE	109.5	KINH_MOUSE.5	VFQSSTSQEQVYNDCAK	1.405	0.963	1.326	0.811	1.13	1.127	0.246803	1.34275	0.86625	1.101	0.897	1.18425	1.07825	0.199693	1.04636	1.11169	1.20436	0.904125	0.95419	1.04414	0.138957	0.431769	0.364748	0.431769	0.364748	1.04636	1.11169	1.20436	0.904125	0.95419	1.04414	0.0623216	0.138957
		KINH_MOUSE.6	TTIVICCSPSSYNESETK	1.395	0.904	1.124	0.854	1.22	1.0994	0.224127	1.34275	0.86625	1.101	0.897	1.18425	1.07825	0.199693	1.03891	1.04358	1.02089	0.952062	1.03019	1.01713	0.0408213	0.273956	0.56232	0.273956	0.56232	1.03891	1.04358	1.02089	0.952062	1.03019	1.01713	0.0244989	0.0408213
HNRPQ_MOUSE	69.6	HNRPQ_MOUSE.7	GFCFLEYEDHK	1.741	0.9	1.171	0.806	1.043	1.1322	0.367567	1.70333	0.828	1.05633	0.800667	1.25033	1.12773	0.370222	1.02211	1.08696	1.10855	1.00666	0.834178	1.01169	0.124574	0.940233	0.0267647	0.940233	0.0267647	1.02211	1.08696	1.10855	1.00666	0.834178	1.01169	0.0167702	0.124574
CALR_MOUSE	48	CALR_MOUSE.8	HEQNIDCGGGYVK	1.055	0.989	1.289	1.061	1.446	1.168	0.192473	1.17433	0.979667	1.25933	0.761	1.61867	1.1586	0.320998	0.898382	1.00953	1.02356	1.39422	0.893328	1.0438	0.217357	0.914291	0.0389158	0.914291	0.0389158	0.898382	1.00953	1.02356	1.39422	0.893328	1.0438	0.0618488	0.217357
ALDOA_MOUSE	39.3	ALDOA_MOUSE.1	VNPCIGGVILFHETLYQK	0.652	0.526	0.705	0.464	0.652	0.5998	0.100505	0.708	0.5335	0.741	0.506	0.716	0.6409	0.111686	0.920904	0.985942	0.951417	0.916996	0.910615	0.937175	0.0347732	0.013539	1.86841	0.013539	1.86841	0.920904	0.985942	0.951417	0.916996	0.910615	0.937175	-0.0936101	0.0347732
		ALDOA_MOUSE.4	YASICQQNGIVPIVEPEILPDGDHDLKR	0.679	0.509	0.726	0.472	0.386	0.5544	0.143336	0.708	0.5335	0.741	0.506	0.716	0.6409	0.111686	0.95904	0.954077	0.979757	0.932806	0.539106	0.872957	0.209103	0.228881	0.64039	0.228881	0.64039	0.95904	0.954077	0.979757	0.932806	0.539106	0.872957	-0.196017	0.209103
HNRPM_MOUSE	77.6	HNRPM_MOUSE.7	KACQIFVR	1.081	0.931	1.042	0.844	1.276	1.0348	0.163969	1.21967	0.859667	1.09533	0.915667	1.271	1.07227	0.181298	0.886308	1.08298	0.951309	0.921733	1.00393	0.969252	0.0707024	0.351607	0.453942	0.351607	0.453942	0.886308	1.08298	0.951309	0.921733	1.00393	0.969252	-0.045056	0.0707024
HNRPL_MOUSE	63.9	HNRPL_MOUSE.1	QPAIMPGQSYGLEDGSCSYK	1.072	0.576	0.961	0.805	1.039	0.8906	0.203829	1.007	0.7865	1.031	0.822	1.0775	0.9448	0.131384	1.06455	0.732359	0.932105	0.979319	0.964269	0.93452	0.114804	0.294904	0.530319	0.294904	0.530319	1.06455	0.732359	0.932105	0.979319	0.964269	0.93452	-0.0977028	0.114804
		HNRPL_MOUSE.3	VFNVFCLYGNVEK	1.145	0.838	1.076	0.817	1.249	1.025	0.190663	1.007	0.7865	1.031	0.822	1.0775	0.9448	0.131384	1.13704	1.06548	1.04365	0.993917	1.15916	1.07985	0.0692212	0.0685686	1.16388	0.0685686	1.16388	1.13704	1.06548	1.04365	0.993917	1.15916	1.07985	0.110831	0.0692212
DDX5_MOUSE	69.2	DDX5_MOUSE.2	LIDFLECGK	0.898	0.686	0.761	0.594	0.825	0.7528	0.118367	1.1265	0.613	0.8855	0.7515	1.1125	0.8978	0.224202	0.797159	1.11909	0.859401	0.790419	0.741573	0.861528	0.168078	0.0775038	1.11068	0.0775038	1.11068	0.797159	1.11909	0.859401	0.790419	0.741573	0.861528	-0.215031	0.168078
		DDX5_MOUSE.6	STCIYGGAPK	0.99	0.762	0.865	0.639	0.879	0.827	0.132558	1.1265	0.613	0.8855	0.7515	1.1125	0.8978	0.224202	0.878828	1.24307	0.976849	0.850299	0.790112	0.947831	0.201	0.334405	0.475728	0.334405	0.475728	0.878828	1.24307	0.976849	0.850299	0.790112	0.947831	-0.0772979	0.201
TCPA_MOUSE	60.4	TCPA_MOUSE.4	IACLDFSLQK	1.07	0.557	0.823	0.507	0.87	0.7654	0.233046	1.374	0.712	0.8935	0.6945	1.012	0.9372	0.277451	0.778748	0.782303	0.921097	0.730022	0.859684	0.814371	0.0842013	0.0108254	1.96556	0.0108254	1.96556	0.778748	0.782303	0.921097	0.730022	0.859684	0.814371	-0.296242	0.0842013
		TCPA_MOUSE.10	SLHDALCVVK	1.173	0.624	0.723	0.627	1.028	0.835	0.250909	1.374	0.712	0.8935	0.6945	1.012	0.9372	0.277451	0.853712	0.876404	0.809177	0.902808	1.01581	0.891582	0.0860639	0.0571316	1.24312	0.0571316	1.24312	0.853712	0.876404	0.809177	0.902808	1.01581	0.891582	-0.16556	0.0860639
IF5A1_MOUSE	16.8	IF5A1_MOUSE.3	YEDICPSTHNMDVPNIK	0.827	0.715	0.894	0.611	0.898	0.789	0.124006	0.676	0.658	0.888	0.675	0.95	0.7694	0.138498	1.22337	1.08663	1.00676	0.905185	0.945263	1.03344	0.0790506	0.644542	0.190749	0.644542	0.190749	1.22337	1.08663	1.00676	0.905185	0.945263	1.03344	0.0474558	0.0790506
		IF5A1_MOUSE.4	KYEDICPSTHNMDVPNIK	0.728	0.568	0.858	0.575	0.809	0.7076	0.132655	0.676	0.658	0.888	0.675	0.95	0.7694	0.138498	1.07692	0.863222	0.966216	0.851852	0.851579	0.921958	0.055598	0.139117	0.85662	0.139117	0.85662	1.07692	0.863222	0.966216	0.851852	0.851579	0.921958	-0.117226	0.055598
TPIS_MOUSE	32.2	TPIS_MOUSE.4	IIYGGSVTGATCK	0.67	0.547	0.854	0.538	0.773	0.6764	0.138576	0.619333	0.526667	0.754	0.477667	0.723	0.620133	0.119933	1.08181	1.03861	1.13263	1.12631	1.06916	1.0897	0.0454595	0.0118162	1.92752	0.0118162	1.92752	1.08181	1.03861	1.13263	1.12631	1.06916	1.0897	0.123933	0.0454595
DDX17_MOUSE	72.4	DDX17_MOUSE.5	STCIYGGAPK	0.99	0.762	0.865	0.639	0.879	0.827	0.132558	1.0315	0.72825	1.04375	0.81625	1.085	0.94095	0.158358	0.959767	1.04634	0.828743	0.782848	0.810138	0.885568	0.121027	0.0714749	1.14585	0.0714749	1.14585	0.959767	1.04634	0.828743	0.782848	0.810138	0.885568	-0.175325	0.121027
FSCN1_MOUSE	54.5	FSCN1_MOUSE.2	KQIWTLEQPPDEAGSAAVCLR	0.938	0.716	0.846	0.609	0.957	0.8132	0.148724	0.946	0.667667	0.911333	0.665333	1.05367	0.8488	0.174498	0.991543	1.07239	0.92831	0.915331	0.908257	0.963166	0.0779895	0.232861	0.632904	0.232861	0.632904	0.991543	1.07239	0.92831	0.915331	0.908257	0.963166	-0.0541429	0.0779895
		FSCN1_MOUSE.4	VGKDELFALEQSCAQVVLQAANER	0.964	0.635	0.795	0.642	0.947	0.7966	0.158636	0.946	0.667667	0.911333	0.665333	1.05367	0.8488	0.174498	1.01903	0.951073	0.872348	0.96493	0.898766	0.941229	0.0435628	0.112194	0.950031	0.112194	0.950031	1.01903	0.951073	0.872348	0.96493	0.898766	0.941229	-0.0873823	0.0435628
		FSCN1_MOUSE.7	YLAADKDGNVTCER	0.851	0.658	0.956	0.668	0.897	0.806	0.135788	0.946	0.667667	0.911333	0.665333	1.05367	0.8488	0.174498	0.899577	0.985522	1.04901	1.00401	0.851313	0.957886	0.0850545	0.304923	0.515809	0.304923	0.515809	0.899577	0.985522	1.04901	1.00401	0.851313	0.957886	-0.0620735	0.0850545
SMC1A_MOUSE	143.1	SMC1A_MOUSE.1	FNACFESVATNIDEIYK	1.339	0.654	0.91	0.582	0.97	0.891	0.299565	0.946	0.667667	0.911333	0.665333	1.05367	0.8488	0.174498	1.41543	0.979531	0.998537	0.874749	0.920595	1.03777	0.0565051	0.661336	0.179578	0.661336	0.179578	1.41543	0.979531	0.998537	0.874749	0.920595	1.03777	0.0534854	0.0565051
PCBP1_MOUSE	37.5	PCBP1_MOUSE.4	LVVPATQCGSLIGK	1.208	0.678	0.886	0.695	0.901	0.8736	0.213825	1.349	0.721	0.897	0.788	1.051	0.9612	0.250134	0.895478	0.940361	0.987737	0.88198	0.857279	0.912567	0.058715	0.0317111	1.49879	0.0317111	1.49879	0.895478	0.940361	0.987737	0.88198	0.857279	0.912567	-0.131998	0.058715
AT1A1_MOUSE	112.9	AT1A1_MOUSE.2	NLEAVETLGSTSTICSDK	2.849	0.875	1.007	1.09	0.89	1.3422	0.846931	1.349	0.721	0.897	0.788	1.051	0.9612	0.250134	2.11193	1.21359	1.12263	1.38325	0.846813	1.33564	0.224229	0.258617	0.587343	0.258617	0.587343	2.11193	1.21359	1.12263	1.38325	0.846813	1.33564	0.417535	0.224229
SYTC_MOUSE	83.3	SYTC_MOUSE.4	QVMVVPVGPTCDEYAQK	1.847	0.689	0.911	0.788	1.044	1.0558	0.461888	1.75	0.756	0.979	0.782	1.131	1.0796	0.404809	1.05543	0.911376	0.930541	1.00767	0.923077	0.965619	0.0437214	0.52398	0.280685	0.52398	0.280685	1.05543	0.911376	0.930541	1.00767	0.923077	0.965619	-0.050474	0.0437214
G3P_MOUSE	35.8	G3P_MOUSE.6	IVSNASCTTNCLAPLAK	0.01	0.01	0.01	0.01	0.01	0.01	0	0.78725	0.59725	0.8245	0.61825	0.845	0.73445	0.117733	0.0127024	0.0167434	0.0121286	0.0161747	0.0118343	0.0139167	0.00259833	0.000161671	3.79137	0.000161671	3.79137	0.0127024	0.0167434	0.0121286	0.0161747	0.0118343	0.0139167	-6.16704	0.00259833
RUVB1_MOUSE	50.2	RUVB1_MOUSE.3	EACGVIVELIK	1.095	0.722	1.003	0.786	1.11	0.9432	0.178943	1.022	0.7565	0.9465	0.8135	1.1055	0.9288	0.144225	1.07143	0.954395	1.05969	0.966195	1.00407	1.01116	0.0474034	0.543921	0.264465	0.543921	0.264465	1.07143	0.954395	1.05969	0.966195	1.00407	1.01116	0.0160066	0.0474034
		RUVB1_MOUSE.5	VPFCPMVGSEVYSTEIK	1.077	0.84	0.874	0.676	0.935	0.8804	0.145847	1.022	0.7565	0.9465	0.8135	1.1055	0.9288	0.144225	1.05382	1.11038	0.923402	0.830977	0.845771	0.952869	0.128396	0.394269	0.404208	0.394269	0.404208	1.05382	1.11038	0.923402	0.830977	0.845771	0.952869	-0.0696508	0.128396
LDHB_MOUSE	36.5	LDHB_MOUSE.3	ITVVGVGQVGMACAISILGK	0.933	0.487	0.58	0.489	0.628	0.6234	0.18332	0.852	0.4595	0.649	0.468	0.616	0.6089	0.160413	1.09507	1.05985	0.893683	1.04487	1.01948	1.02259	0.0757147	0.579772	0.236742	0.579772	0.236742	1.09507	1.05985	0.893683	1.04487	1.01948	1.02259	0.0322287	0.0757147
CTNA1_MOUSE	100	CTNA1_MOUSE.2	LIEVANLACSISNNEEGVK	2.029	0.922	1.795	0.562	1.016	1.2648	0.620172	0.852	0.4595	0.649	0.468	0.616	0.6089	0.160413	2.38146	2.00653	2.76579	1.20085	1.64935	2.0008	0.661425	0.038362	1.4161	0.038362	1.4161	2.38146	2.00653	2.76579	1.20085	1.64935	2.0008	1.00057	0.661425
STRAP_MOUSE	38.4	STRAP_MOUSE.5	CVLPEEDSGELAKPK	0.778	0.637	0.878	0.668	0.856	0.7634	0.108396	0.8375	0.563	0.838	0.683	0.859	0.7561	0.12899	0.928955	1.13144	1.04773	0.978038	0.996508	1.01653	0.0686582	0.766864	0.115282	0.766864	0.115282	0.928955	1.13144	1.04773	0.978038	0.996508	1.01653	0.0236591	0.0686582
TCPQ_MOUSE	59.5	TCPQ_MOUSE.1	IAVYSCPFDGMITETK	1.019	0.576	0.886	0.516	0.757	0.7508	0.209723	1.21633	0.645	0.872333	0.638	0.924667	0.859267	0.238125	0.837764	0.893023	1.01567	0.808777	0.818673	0.874781	0.09547	0.0443028	1.35357	0.0443028	1.35357	0.837764	0.893023	1.01567	0.808777	0.818673	0.874781	-0.193006	0.09547
VDAC3_MOUSE	30.7	VDAC3_MOUSE.6	SCSGVEFSTSGHAYTDTGK	3.536	0.934	1.054	1.052	1.164	1.548	1.1143	1.8965	0.883	1.1595	1.1025	1.177	1.2437	0.383317	1.86449	1.05776	0.909013	0.954195	0.988955	1.15488	0.0627327	0.414775	0.382188	0.414775	0.382188	1.86449	1.05776	0.909013	0.954195	0.988955	1.15488	0.207745	0.0627327
		VDAC3_MOUSE.7	CNTPTYCDLGK	1.77	1.034	1.061	0.751	1.057	1.1346	0.378299	1.8965	0.883	1.1595	1.1025	1.177	1.2437	0.383317	0.933298	1.17101	0.91505	0.681179	0.898046	0.919716	0.20041	0.242719	0.614895	0.242719	0.614895	0.933298	1.17101	0.91505	0.681179	0.898046	0.919716	-0.120739	0.20041
PP1B_MOUSE	37.2	PP1B_MOUSE.4	TFTDCFNCLPIAAIVDEK	1.062	0.776	0.935	0.828	1.127	0.9456	0.149299	1.253	0.722	0.976	0.776	1.057	0.9568	0.215617	0.847566	1.07479	0.957992	1.06701	1.06623	1.00272	0.0558095	0.830472	0.0806749	0.830472	0.0806749	0.847566	1.07479	0.957992	1.06701	1.06623	1.00272	0.00391459	0.0558095
HS105_MOUSE	96.3	HS105_MOUSE.6	KPVTDCVISVPSFFTDAER	0.95	0.606	0.984	0.606	0.869	0.803	0.184624	0.857	0.593	0.828	0.692	0.915	0.777	0.131459	1.10852	1.02192	1.18841	0.875723	0.949727	1.02886	0.133703	0.588958	0.229916	0.588958	0.229916	1.10852	1.02192	1.18841	0.875723	0.949727	1.02886	0.0410455	0.133703
PP1A_MOUSE	37.5	PP1A_MOUSE.3	TFTDCFNCLPIAAIVDEK	1.062	0.776	0.935	0.828	1.127	0.9456	0.149299	1.253	0.722	0.976	0.776	1.057	0.9568	0.215617	0.847566	1.07479	0.957992	1.06701	1.06623	1.00272	0.0558095	0.830472	0.0806749	0.830472	0.0806749	0.847566	1.07479	0.957992	1.06701	1.06623	1.00272	0.00391459	0.0558095
RL3_MOUSE	46.1	RL3_MOUSE.2	TVFAEHISDECK	2.541	1.199	1.505	0.954	1.337	1.5072	0.612114	2.338	0.767	0.954	0.857	1.123	1.2078	0.645431	1.08683	1.56323	1.57757	1.11319	1.19056	1.30627	0.243763	0.0227854	1.64234	0.0227854	1.64234	1.08683	1.56323	1.57757	1.11319	1.19056	1.30627	0.385459	0.243763
		RL3_MOUSE.4	TVFAEHISDECKR	2.535	0.907	1.177	0.872	0.998	1.2978	0.701635	2.338	0.767	0.954	0.857	1.123	1.2078	0.645431	1.08426	1.18253	1.23375	1.0175	0.888691	1.08135	0.15775	0.236051	0.626994	0.236051	0.626994	1.08426	1.18253	1.23375	1.0175	0.888691	1.08135	0.11283	0.15775
1433T_MOUSE	27.8	1433T_MOUSE.2	SICTTVLELLDK	0.91	0.509	0.758	0.546	0.852	0.715	0.180028	0.497	0.497	0.819	0.58	0.864	0.6514	0.177528	1.83099	1.02414	0.925519	0.941379	0.986111	1.14163	0.0446726	0.510653	0.291874	0.510653	0.291874	1.83099	1.02414	0.925519	0.941379	0.986111	1.14163	0.191093	0.0446726
		1433T_MOUSE.5	YLAEVACGDDRK	0.9	0.539	0.798	0.676	0.91	0.7646	0.157587	0.497	0.497	0.819	0.58	0.864	0.6514	0.177528	1.81087	1.08451	0.974359	1.16552	1.05324	1.2177	0.0790794	0.204698	0.688886	0.204698	0.688886	1.81087	1.08451	0.974359	1.16552	1.05324	1.2177	0.284156	0.0790794
PPIA_MOUSE	18	PPIA_MOUSE.4	HTGPGILSMANAGPNTNGSQFFICTAK	0.576	0.489	0.763	0.516	0.696	0.608	0.117705	0.595	0.5272	0.7542	0.5126	0.6992	0.61764	0.106097	0.968067	0.927542	1.01167	1.00663	0.995423	0.981867	0.0391104	0.321541	0.492763	0.321541	0.492763	0.968067	0.927542	1.01167	1.00663	0.995423	0.981867	-0.026401	0.0391104
EIF3B_MOUSE	91.3	EIF3B_MOUSE.3	NLFNVVDCK	1.39	0.825	0.996	0.739	1.166	1.0232	0.262548	0.595	0.5272	0.7542	0.5126	0.6992	0.61764	0.106097	2.33613	1.56487	1.3206	1.44167	1.66762	1.66618	0.150425	0.018848	1.72473	0.018848	1.72473	2.33613	1.56487	1.3206	1.44167	1.66762	1.66618	0.736544	0.150425
TCPE_MOUSE	59.6	TCPE_MOUSE.3	IAILTCPFEPPKPK	0.778	0.644	0.738	0.503	0.681	0.6688	0.106027	0.869	0.609	0.823	0.573	1.029	0.7806	0.189644	0.895282	1.05747	0.896719	0.877836	0.661808	0.877823	0.162498	0.152311	0.817268	0.152311	0.817268	0.895282	1.05747	0.896719	0.877836	0.661808	0.877823	-0.187998	0.162498
		TCPE_MOUSE.4	VVYGGGAAEISCALAVSQEADKCPTLEQYAMR	0.853	0.651	0.866	0.618	0.828	0.7632	0.118852	0.869	0.609	0.823	0.573	1.029	0.7806	0.189644	0.981588	1.06897	1.05225	1.07853	0.804665	0.9972	0.131409	0.731714	0.135659	0.731714	0.135659	0.981588	1.06897	1.05225	1.07853	0.804665	0.9972	-0.00404516	0.131409
IF2G_MOUSE	51	IF2G_MOUSE.1	IVLTNPVCTEVGEK	1.407	0.803	0.904	0.673	1.08	0.9734	0.28437	1.723	0.7445	0.8855	0.7685	1.0535	1.035	0.403562	0.816599	1.07858	1.02089	0.875732	1.02515	0.963391	0.0869597	0.420764	0.375962	0.420764	0.375962	0.816599	1.07858	1.02089	0.875732	1.02515	0.963391	-0.0538071	0.0869597
PARP1_MOUSE	113	PARP1_MOUSE.3	SDAYYCTGDVTAWTK	1.43	0.906	1.098	0.725	1.014	1.0346	0.261331	1.112	0.588	0.591	0.621	1.554	0.8932	0.431015	1.28597	1.54082	1.85787	1.16747	0.65251	1.30093	0.518308	0.48036	0.318433	0.48036	0.318433	1.28597	1.54082	1.85787	1.16747	0.65251	1.30093	0.37954	0.518308
CSRP1_MOUSE	20.6	CSRP1_MOUSE.1	TVYFAEEVQCEGNSFHK	0.925	0.742	1.034	0.639	0.952	0.8584	0.162571	0.9595	0.687	0.9975	0.6365	0.881	0.8323	0.162244	0.964044	1.08006	1.03659	1.00393	1.08059	1.03304	0.0371545	0.240646	0.618621	0.240646	0.618621	0.964044	1.08006	1.03659	1.00393	1.08059	1.03304	0.0468993	0.0371545
		CSRP1_MOUSE.3	GLESTTLADKDGEIYCK	0.804	0.567	0.821	0.552	0.768	0.7024	0.131952	0.9595	0.687	0.9975	0.6365	0.881	0.8323	0.162244	0.837936	0.825328	0.823058	0.867243	0.871737	0.84506	0.026233	0.00132322	2.87837	0.00132322	2.87837	0.837936	0.825328	0.823058	0.867243	0.871737	0.84506	-0.242874	0.026233
		CSRP1_MOUSE.5	NLDSTTVAVHGEEIYCK	0.853	0.686	0.973	0.654	0.877	0.8086	0.13473	0.9595	0.687	0.9975	0.6365	0.881	0.8323	0.162244	0.889005	0.998544	0.975439	1.02749	0.99546	0.977188	0.0214443	0.337024	0.47234	0.337024	0.47234	0.889005	0.998544	0.975439	1.02749	0.99546	0.977188	-0.0332915	0.0214443
ILF3_MOUSE	96	ILF3_MOUSE.3	GWPLELICEK	1.571	0.725	0.984	0.764	0.949	0.9986	0.339194	1.601	0.594	1.019	0.729	0.855	0.9596	0.391377	0.981262	1.22054	0.965653	1.04801	1.10994	1.06508	0.107394	0.302371	0.51946	0.302371	0.51946	0.981262	1.22054	0.965653	1.04801	1.10994	1.06508	0.0909633	0.107394
EF1G_MOUSE	50	EF1G_MOUSE.3	KAAAPAPEEEMDECEQALAAEPK	1.706	0.617	0.913	0.745	0.92	0.9802	0.4249	1.672	0.67	0.845	0.735	0.996	0.9836	0.404167	1.02033	0.920896	1.08047	1.01361	0.923695	0.991801	0.0770297	0.905307	0.043204	0.905307	0.043204	1.02033	0.920896	1.08047	1.01361	0.923695	0.991801	-0.0118777	0.0770297
RHOA_MOUSE	21.8	RHOA_MOUSE.1	HFCPNVPIILVGNK	1.407	0.747	0.956	0.833	1.042	0.997	0.25554	1.517	0.758	0.892	0.996	1.046	1.0418	0.287625	0.927488	0.985488	1.07175	0.836345	0.996176	0.963449	0.0985184	0.331101	0.48004	0.331101	0.48004	0.927488	0.985488	1.07175	0.836345	0.996176	0.963449	-0.0537193	0.0985184
		RHOA_MOUSE.2	HFCPNVPIILVGNKK	1.666	0.75	0.9	0.949	3.544	1.5618	1.16324	1.517	0.758	0.892	0.996	1.046	1.0418	0.287625	1.09822	0.989446	1.00897	0.952811	3.38815	1.48752	1.20243	0.353287	0.451872	0.353287	0.451872	1.09822	0.989446	1.00897	0.952811	3.38815	1.48752	0.572907	1.20243
		RHOA_MOUSE.3	LVIVGDGACGK	1.371	0.808	1.064	0.788	0.939	0.994	0.238268	1.517	0.758	0.892	0.996	1.046	1.0418	0.287625	0.903757	1.06596	1.19283	0.791165	0.897706	0.970283	0.17788	0.529573	0.276074	0.529573	0.276074	0.903757	1.06596	1.19283	0.791165	0.897706	0.970283	-0.0435223	0.17788
		RHOA_MOUSE.5	IGAFGYMECSAK	1.44	0.686	0.876	0.746	0.844	0.9184	0.301302	1.517	0.758	0.892	0.996	1.046	1.0418	0.287625	0.949242	0.905013	0.982063	0.748996	0.806883	0.878439	0.103387	0.0482549	1.31646	0.0482549	1.31646	0.949242	0.905013	0.982063	0.748996	0.806883	0.878439	-0.186985	0.103387
		RHOA_MOUSE.6	TCLLIVFSK	1.383	0.649	0.931	0.682	0.886	0.9062	0.293589	1.517	0.758	0.892	0.996	1.046	1.0418	0.287625	0.911668	0.856201	1.04372	0.684739	0.847036	0.868673	0.146783	0.074011	1.1307	0.074011	1.1307	0.911668	0.856201	1.04372	0.684739	0.847036	0.868673	-0.203115	0.146783
PCBP2_MOUSE	38.2	PCBP2_MOUSE.3	AITIAGIPQSIIECVK	1.136	0.655	0.843	0.737	1	0.8742	0.195071	1.246	0.698	0.929	0.795	1.064	0.9464	0.217093	0.911717	0.938395	0.907427	0.927044	0.93985	0.924887	0.0149722	0.00350892	2.45483	0.00350892	2.45483	0.911717	0.938395	0.907427	0.927044	0.93985	0.924887	-0.112651	0.0149722
RS17_MOUSE	15.5	RS17_MOUSE.6	VCEEIAIIPSKK	1.743	0.681	1.01	0.691	0.925	1.01	0.434314	1.759	0.702	0.877	0.698333	0.991667	1.0056	0.439013	0.990904	0.970085	1.15165	0.989499	0.932773	1.00698	0.0966766	0.90258	0.0445143	0.90258	0.0445143	0.990904	0.970085	1.15165	0.989499	0.932773	1.00698	0.0100392	0.0966766
RLA0_MOUSE	34.2	RLA0_MOUSE.3	AGAIAPCEVTVPAQNTGLGPEK	0.958	0.739	0.958	0.773	0.911	0.8678	0.10454	1.05183	0.734	1.03083	0.876333	1.02583	0.943767	0.136513	0.910791	1.00681	0.929345	0.882084	0.888058	0.923418	0.0574705	0.0237398	1.62452	0.0237398	1.62452	0.910791	1.00681	0.929345	0.882084	0.888058	0.923418	-0.114944	0.0574705
PUR6_MOUSE	47	PUR6_MOUSE.2	ITSCIFQLLQEAGIK	0.844	0.59	0.802	0.635	0.777	0.7296	0.110695	1.1565	0.6315	0.704	0.624	0.908	0.8048	0.22761	0.729788	0.934283	1.1392	1.01763	0.855727	0.935326	0.121265	0.343157	0.464507	0.343157	0.464507	0.729788	0.934283	1.1392	1.01763	0.855727	0.935326	-0.0964584	0.121265
		PUR6_MOUSE.6	VVVLMGSTSDLGHCEK	1.454	0.665	0.957	0.726	0.896	0.9396	0.311384	1.1565	0.6315	0.704	0.624	0.908	0.8048	0.22761	1.25724	1.05305	1.35938	1.16346	0.986784	1.16398	0.163003	0.0899905	1.0458	0.0899905	1.0458	1.25724	1.05305	1.35938	1.16346	0.986784	1.16398	0.219069	0.163003
SYYC_MOUSE	59.1	SYYC_MOUSE.5	ISEECIAQWK	1.287	0.863	1.199	1.061	1.469	1.1758	0.22907	1.715	1.089	1.422	1.285	1.683	1.4388	0.26562	0.750437	0.79247	0.843179	0.825681	0.872846	0.816923	0.0335975	0.00311856	2.50605	0.00311856	2.50605	0.750437	0.79247	0.843179	0.825681	0.872846	0.816923	-0.291729	0.0335975
PRS8_MOUSE	45.6	PRS8_MOUSE.1	FVVDVDKNIDINDVTPNCR	0.899	0.714	0.325	0.803	1.215	0.7912	0.321974	0.963	0.682	0.9535	0.774	1.018	0.8781	0.142966	0.933541	1.04692	0.34085	1.03747	1.19352	0.910459	0.382621	0.57306	0.2418	0.57306	0.2418	0.933541	1.04692	0.34085	1.03747	1.19352	0.910459	-0.135334	0.382621
PUF60_MOUSE	60.2	PUF60_MOUSE.2	DIDDDLEGEVTEECGK	1.157	0.683	0.807	0.712	0.97	0.8658	0.1976	1.306	0.631	0.864	0.784	1.068	0.9306	0.262436	0.885911	1.08241	0.934028	0.908163	0.90824	0.94375	0.0836896	0.122091	0.913316	0.122091	0.913316	0.885911	1.08241	0.934028	0.908163	0.90824	0.94375	-0.0835231	0.0836896
PRS10_MOUSE	44.1	PRS10_MOUSE.1	AVASQLDCNFLK	0.998	0.846	1.045	0.677	1.044	0.922	0.159366	1.306	0.631	0.864	0.784	1.068	0.9306	0.262436	0.764165	1.34073	1.20949	0.86352	0.977528	1.03109	0.216673	0.933139	0.0300539	0.933139	0.0300539	0.764165	1.34073	1.20949	0.86352	0.977528	1.03109	0.0441657	0.216673
RAN_MOUSE	24.4	RAN_MOUSE.1	VCENIPIVLCGNK	0.962	0.644	0.852	0.598	0.869	0.785	0.156304	1.107	0.6508	0.8652	0.6612	0.9218	0.8412	0.191294	0.869015	0.989551	0.984743	0.904416	0.942721	0.938089	0.0399477	0.0855214	1.06793	0.0855214	1.06793	0.869015	0.989551	0.984743	0.904416	0.942721	0.938089	-0.0922027	0.0399477
FUBP1_MOUSE	68.5	FUBP1_MOUSE.4	SCMLTGTPESVQSAK	0.748	0.648	0.822	0.485	0.736	0.6878	0.129102	0.539	0.497	0.7	0.488	0.707	0.5862	0.108824	1.38776	1.30382	1.17429	0.993852	1.04102	1.18015	0.139782	0.0602178	1.22027	0.0602178	1.22027	1.38776	1.30382	1.17429	0.993852	1.04102	1.18015	0.238966	0.139782
AT1A3_MOUSE	111.6	AT1A3_MOUSE.2	NLEAVETLGSTSTICSDK	2.849	0.875	1.007	1.09	0.89	1.3422	0.846931	0.539	0.497	0.7	0.488	0.707	0.5862	0.108824	5.28571	1.76056	1.43857	2.23361	1.25884	2.39546	0.427564	0.127755	0.893622	0.127755	0.893622	5.28571	1.76056	1.43857	2.23361	1.25884	2.39546	1.2603	0.427564
COF1_MOUSE	18.5	COF1_MOUSE.3	HELQANCYEEVKDR	0.684	0.593	0.88	0.508	0.738	0.6806	0.14189	0.8395	0.621	0.917	0.6225	0.8805	0.7761	0.143545	0.814771	0.954911	0.959651	0.816064	0.83816	0.876712	0.0757173	0.0229502	1.63921	0.0229502	1.63921	0.814771	0.954911	0.959651	0.816064	0.83816	0.876712	-0.189826	0.0757173
		COF1_MOUSE.4	HELQANCYEEVK	0.954	0.758	0.925	0.705	0.827	0.8338	0.106239	0.8395	0.621	0.917	0.6225	0.8805	0.7761	0.143545	1.13639	1.22061	1.00872	1.13253	0.939239	1.0875	0.125613	0.177778	0.750122	0.177778	0.750122	1.13639	1.22061	1.00872	1.13253	0.939239	1.0875	0.121014	0.125613
HNRPD_MOUSE	38.3	HNRPD_MOUSE.8	FGEVVDCTIK	0.886	0.693	0.913	0.605	0.873	0.794	0.136737	0.882333	0.668	0.787333	0.597	0.917	0.770333	0.136803	1.00416	1.03743	1.15961	1.0134	0.952017	1.03332	0.087102	0.444901	0.351736	0.444901	0.351736	1.00416	1.03743	1.15961	1.0134	0.952017	1.03332	0.0472896	0.087102
MDHM_MOUSE	35.6	MDHM_MOUSE.1	TIIPLISQCTPK	0.91	0.841	1.019	0.938	1.252	0.992	0.158721	0.9895	0.8505	1.0295	0.943	1.2185	1.0062	0.136134	0.919656	0.98883	0.989801	0.994698	1.02749	0.984096	0.018372	0.479932	0.31882	0.479932	0.31882	0.919656	0.98883	0.989801	0.994698	1.02749	0.984096	-0.0231296	0.018372
IF2A_MOUSE	36.1	IF2A_MOUSE.1	ADIEVACYGYEGIDAVK	1.219	0.75	0.909	0.692	0.996	0.9132	0.209732	0.9895	0.8505	1.0295	0.943	1.2185	1.0062	0.136134	1.23194	0.881834	0.882953	0.733828	0.817398	0.90959	0.0704619	0.338379	0.470597	0.338379	0.470597	1.23194	0.881834	0.882953	0.733828	0.817398	0.90959	-0.136712	0.0704619
ENOB_MOUSE	47	ENOB_MOUSE.3	VNQIGSVTESIQACK	0.547	0.483	0.708	0.469	0.668	0.575	0.108192	0.9895	0.8505	1.0295	0.943	1.2185	1.0062	0.136134	0.552804	0.567901	0.687712	0.497349	0.548215	0.570796	0.0806252	0.000427188	3.36938	0.000427188	3.36938	0.552804	0.567901	0.687712	0.497349	0.548215	0.570796	-0.808952	0.0806252
VDAC2_MOUSE	31.7	VDAC2_MOUSE.4	SCSGVEFSTSGSSNTDTGK	1.375	0.973	1.125	0.95	1.14	1.1126	0.170063	1.8915	0.982	1.167	1.107	1.3755	1.3046	0.357606	0.726936	0.990835	0.96401	0.858175	0.82879	0.873749	0.079018	0.101609	0.993067	0.101609	0.993067	0.726936	0.990835	0.96401	0.858175	0.82879	0.873749	-0.194709	0.079018
FBRL_MOUSE	34.3	FBRL_MOUSE.2	ANCIDSTASAEAVFASEVKK	1.26	0.303	0.85	0.744	0.763	0.784	0.34071	2.436	0.984	1.218	1.457	1.122	1.4434	0.581075	0.517241	0.307927	0.697865	0.510638	0.680036	0.542742	0.181585	0.0115217	1.93848	0.0115217	1.93848	0.517241	0.307927	0.697865	0.510638	0.680036	0.542742	-0.881663	0.181585
PRPS1_MOUSE	34.8	PRPS1_MOUSE.1	VAILVDDMADTCGTICHAADK	0.984	0.761	0.94	0.579	0.871	0.827	0.162184	1.206	0.632	0.921	0.679	1.061	0.8998	0.245287	0.81592	1.20411	1.02063	0.852725	0.820924	0.942862	0.176319	0.328878	0.482966	0.328878	0.482966	0.81592	1.20411	1.02063	0.852725	0.820924	0.942862	-0.0848808	0.176319
U2AF2_MOUSE	53.5	U2AF2_MOUSE.4	SIEIPRPVDGVEVPGCGK	0.913	0.733	0.925	0.705	1.015	0.8582	0.133414	1.1565	0.7415	0.966	0.7425	1.1955	0.9604	0.21746	0.789451	0.988537	0.957557	0.949495	0.849017	0.906811	0.0604782	0.0917237	1.03752	0.0917237	1.03752	0.789451	0.988537	0.957557	0.949495	0.849017	0.906811	-0.141126	0.0604782
HMGB1_MOUSE	24.9	HMGB1_MOUSE.1	RPPSAFFLFCSEYRPK	0.674	0.656	0.787	0.526	0.782	0.685	0.107303	1.1565	0.7415	0.966	0.7425	1.1955	0.9604	0.21746	0.582793	0.884693	0.8147	0.708418	0.65412	0.728945	0.103749	0.0208301	1.68131	0.0208301	1.68131	0.582793	0.884693	0.8147	0.708418	0.65412	0.728945	-0.456119	0.103749
GNAI2_MOUSE	40.5	GNAI2_MOUSE.1	EIYTHFTCATDTK	2.411	0.842	1.028	1.028	1.253	1.3124	0.631168	1.1565	0.7415	0.966	0.7425	1.1955	0.9604	0.21746	2.08474	1.13554	1.06418	1.38451	1.0481	1.34341	0.155663	0.199799	0.699406	0.199799	0.699406	2.08474	1.13554	1.06418	1.38451	1.0481	1.34341	0.425903	0.155663
		GNAI2_MOUSE.3	LFDSICNNK	1.819	0.804	0.991	0.916	1.252	1.1564	0.405436	1.1565	0.7415	0.966	0.7425	1.1955	0.9604	0.21746	1.57285	1.08429	1.02588	1.23367	1.04726	1.19279	0.0937549	0.175746	0.755114	0.175746	0.755114	1.57285	1.08429	1.02588	1.23367	1.04726	1.19279	0.25434	0.0937549
RBBP4_MOUSE	47.6	RBBP4_MOUSE.3	HPSKPDPSGECNPDLR	0.665	0.567	0.776	0.65	0.675	0.6666	0.0745607	1.1565	0.7415	0.966	0.7425	1.1955	0.9604	0.21746	0.575011	0.764666	0.803313	0.875421	0.564617	0.716606	0.133089	0.0291993	1.53463	0.0291993	1.53463	0.575011	0.764666	0.803313	0.875421	0.564617	0.716606	-0.480749	0.133089
ERF1_MOUSE	49	ERF1_MOUSE.4	YVLHCQGTEEEK	1.058	0.628	0.621	0.758	0.863	0.7856	0.182267	0.245	0.208	0.251	0.199	0.229	0.2264	0.022623	4.31837	3.01923	2.4741	3.80905	3.76856	3.47786	0.641729	0.00211384	2.67493	0.00211384	2.67493	4.31837	3.01923	2.4741	3.80905	3.76856	3.47786	1.7982	0.641729
GBB1_MOUSE	37.4	GBB1_MOUSE.2	KACADATLSQITNNIDPVGR	1.169	0.906	0.949	1.556	1.325	1.181	0.269701	1.132	0.824	1.011	0.804	1.072	0.9686	0.147641	1.03269	1.09951	0.938675	1.93532	1.23601	1.24844	0.439112	0.214759	0.668048	0.214759	0.668048	1.03269	1.09951	0.938675	1.93532	1.23601	1.24844	0.320128	0.439112
GBB2_MOUSE	37.3	GBB2_MOUSE.2	KACGDSTLTQITAGLDPVGR	1.087	0.971	1.155	0.82	1.119	1.0304	0.136359	1.094	0.813	1.015	0.777	1.075	0.9548	0.149306	0.993601	1.19434	1.13793	1.05534	1.04093	1.08443	0.0721552	0.0742403	1.12936	0.0742403	1.12936	0.993601	1.19434	1.13793	1.05534	1.04093	1.08443	0.116936	0.0721552
GLSK_MOUSE	73.9	GLSK_MOUSE.1	VPFCLQSCVKPLK	0.154	2.032	1.37	0.094	1.57	1.044	0.873741	1.094	0.813	1.015	0.777	1.075	0.9548	0.149306	0.140768	2.49938	1.34975	0.120978	1.46047	1.11427	0.973576	0.833626	0.0790287	0.833626	0.0790287	0.140768	2.49938	1.34975	0.120978	1.46047	1.11427	0.156099	0.973576
TPM2_MOUSE	32.8	TPM2_MOUSE.4	CGDLEEELK	0.902	0.305	1.389	0.414	1.834	0.9688	0.647695	1.094	0.813	1.015	0.777	1.075	0.9548	0.149306	0.824497	0.375154	1.36847	0.532819	1.70605	0.961398	0.643658	0.956084	0.0195039	0.956084	0.0195039	0.824497	0.375154	1.36847	0.532819	1.70605	0.961398	-0.0567946	0.643658
ITA6_MOUSE	122.1	ITA6_MOUSE.2	FGSCQQGVAATFTK	0.938	0.594	1.062	0.833	1.077	0.9008	0.198204	1.1	0.565	0.841	0.772	1.048	0.8652	0.21676	0.852727	1.05133	1.26278	1.07902	1.02767	1.0547	0.10713	0.590163	0.229028	0.590163	0.229028	0.852727	1.05133	1.26278	1.07902	1.02767	1.0547	0.0768394	0.10713
MYL6_MOUSE	16.9	MYL6_MOUSE.1	CDFTEDQTAEFK	0.754	0.702	0.856	0.765	1.471	0.9096	0.318693	0.8135	0.7225	0.909	0.799	1.459	0.9406	0.297283	0.926859	0.971626	0.941694	0.957447	1.00822	0.96117	0.0284155	0.0722588	1.14111	0.0722588	1.14111	0.926859	0.971626	0.941694	0.957447	1.00822	0.96117	-0.0571361	0.0284155
PSA4_MOUSE	29.5	PSA4_MOUSE.3	YLLQYQEPIPCEQLVTALCDIK	0.647	0.655	0.882	0.533	0.764	0.6962	0.132165	0.876	0.569	0.854	0.591	0.939	0.7658	0.172632	0.738584	1.15114	1.03279	0.901861	0.813632	0.927601	0.148048	0.305809	0.514549	0.305809	0.514549	0.738584	1.15114	1.03279	0.901861	0.813632	0.927601	-0.108423	0.148048
RCC2_MOUSE	55.9	RCC2_MOUSE.1	GNLYSFGCPEYGQLGHNSDGK	0.869	0.547	0.714	0.543	0.906	0.7158	0.171758	0.876	0.569	0.854	0.591	0.939	0.7658	0.172632	0.992009	0.961336	0.836066	0.918782	0.964856	0.93461	0.059908	0.100265	0.99885	0.100265	0.99885	0.992009	0.961336	0.836066	0.918782	0.964856	0.93461	-0.0975641	0.059908
RL12_MOUSE	17.8	RL12_MOUSE.2	CTGGEVGATSALAPK	1.016	0.725	0.927	0.667	1.003	0.8676	0.161601	1.069	0.699	0.918	0.736	0.964	0.8772	0.156268	0.950421	1.0372	1.0098	0.90625	1.04046	0.988825	0.0629697	0.680592	0.167113	0.680592	0.167113	0.950421	1.0372	1.0098	0.90625	1.04046	0.988825	-0.0162122	0.0629697
OST48_MOUSE	49	OST48_MOUSE.2	ELGSECGIEFDEEK	2.586	0.871	1.103	1.105	1.343	1.4016	0.682808	2.29	0.812	1.094	1.18	1.227	1.3206	0.565307	1.12926	1.07266	1.00823	0.936441	1.09454	1.04822	0.0711714	0.262954	0.58012	0.262954	0.58012	1.12926	1.07266	1.00823	0.936441	1.09454	1.04822	0.0679483	0.0711714
CDC42_MOUSE	21.2	CDC42_MOUSE.1	TCLLISYTTNK	1.105	0.633	0.842	0.688	0.809	0.8154	0.18311	1.401	0.756	0.962	0.809	1.039	0.9934	0.254738	0.788722	0.837302	0.87526	0.850433	0.778633	0.82607	0.0409913	0.00797631	2.0982	0.00797631	2.0982	0.788722	0.837302	0.87526	0.850433	0.778633	0.82607	-0.275664	0.0409913
CNBP_MOUSE	19.6	CNBP_MOUSE.2	CGETGHVAINCSK	0.777	0.531	0.881	0.591	0.858	0.7276	0.158341	1.401	0.756	0.962	0.809	1.039	0.9934	0.254738	0.554604	0.702381	0.9158	0.730532	0.825794	0.745822	0.0970703	0.0462569	1.33482	0.0462569	1.33482	0.554604	0.702381	0.9158	0.730532	0.825794	0.745822	-0.423096	0.0970703
		CNBP_MOUSE.3	CYSCGEFGHIQK	0.652	0.478	0.847	0.471	0.707	0.631	0.159595	1.401	0.756	0.962	0.809	1.039	0.9934	0.254738	0.465382	0.632275	0.880457	0.5822	0.680462	0.648155	0.130714	0.0257993	1.58839	0.0257993	1.58839	0.465382	0.632275	0.880457	0.5822	0.680462	0.648155	-0.625589	0.130714
6PGD_MOUSE	53.2	6PGD_MOUSE.1	VGTGEPCCDWVGDEGAGHFVK	1.51	0.729	0.738	0.442	0.585	0.8008	0.414539	1.401	0.756	0.962	0.809	1.039	0.9934	0.254738	1.0778	0.964286	0.767152	0.546354	0.563041	0.783727	0.196896	0.138908	0.857274	0.138908	0.857274	1.0778	0.964286	0.767152	0.546354	0.563041	0.783727	-0.351577	0.196896
RL30_MOUSE	12.8	RL30_MOUSE.2	TGVHHYSGNNIELGTACGK	1.412	0.81	0.989	0.652	0.91	0.9546	0.284984	1.401	0.756	0.962	0.809	1.039	0.9934	0.254738	1.00785	1.07143	1.02807	0.805933	0.875842	0.957824	0.125175	0.421042	0.375675	0.421042	0.375675	1.00785	1.07143	1.02807	0.805933	0.875842	0.957824	-0.0621669	0.125175
NAT10_MOUSE	115.3	NAT10_MOUSE.1	ESLQDTQPVGVLVDCCK	5.281	2.188	1.427	1.704	1.741	2.4682	1.59588	1.401	0.756	0.962	0.809	1.039	0.9934	0.254738	3.76945	2.89418	1.48337	2.1063	1.67565	2.38579	0.626261	0.0767607	1.11486	0.0767607	1.11486	3.76945	2.89418	1.48337	2.1063	1.67565	2.38579	1.25447	0.626261
PSA6_MOUSE	27.4	PSA6_MOUSE.2	YGYEIPVDMLCK	0.728	0.568	0.807	0.58	0.847	0.706	0.127951	0.655667	0.518333	0.741333	0.585667	0.767333	0.653667	0.104342	1.11032	1.09582	1.08858	0.990324	1.10382	1.07777	0.05324	0.0268959	1.57031	0.0268959	1.57031	1.11032	1.09582	1.08858	0.990324	1.10382	1.07777	0.108054	0.05324
HNRDL_MOUSE	33.5	HNRDL_MOUSE.1	GFCFITYTDEEPVKK	0.636	0.59	0.668	0.417	0.647	0.5916	0.101692	0.655667	0.518333	0.741333	0.585667	0.767333	0.653667	0.104342	0.970005	1.13826	0.901079	0.712009	0.84318	0.912907	0.178262	0.209747	0.678304	0.209747	0.678304	0.970005	1.13826	0.901079	0.712009	0.84318	0.912907	-0.13146	0.178262
		HNRDL_MOUSE.2	FGEVVDCTIK	0.886	0.693	0.913	0.605	0.873	0.794	0.136737	0.655667	0.518333	0.741333	0.585667	0.767333	0.653667	0.104342	1.3513	1.33698	1.23156	1.03301	1.13771	1.21811	0.129875	0.0177743	1.75021	0.0177743	1.75021	1.3513	1.33698	1.23156	1.03301	1.13771	1.21811	0.284646	0.129875
RS27A_MOUSE	17.9	RS27A_MOUSE.2	CCLTYCFNKPEDK	0.759	0.6	0.706	0.489	0.695	0.6498	0.10661	1.251	0.683	1.338	0.763	1.059	1.0188	0.289662	0.606715	0.878477	0.527653	0.640891	0.65628	0.662003	0.146771	0.0169149	1.77173	0.0169149	1.77173	0.606715	0.878477	0.527653	0.640891	0.65628	0.662003	-0.59509	0.146771
EIF3M_MOUSE	42.5	EIF3M_MOUSE.3	YTVYCSLIK	1.43	0.624	0.695	0.646	0.953	0.8696	0.339781	1.251	0.683	1.338	0.763	1.059	1.0188	0.289662	1.14309	0.913616	0.519432	0.846658	0.899906	0.864539	0.185904	0.329964	0.481533	0.329964	0.481533	1.14309	0.913616	0.519432	0.846658	0.899906	0.864539	-0.209996	0.185904
PUR9_MOUSE	64.2	PUR9_MOUSE.1	YTQSNSVCYAK	0.829	0.571	0.605	0.511	0.767	0.6566	0.135184	1.251	0.683	1.338	0.763	1.059	1.0188	0.289662	0.66267	0.836018	0.452167	0.669725	0.724268	0.66897	0.1612	0.0261107	1.58318	0.0261107	1.58318	0.66267	0.836018	0.452167	0.669725	0.724268	0.66897	-0.579988	0.1612
AL7A1_MOUSE	58.8	AL7A1_MOUSE.2	GSDCGIVNVNIPTSGAEIGGAFGGEK	1.019	0.775	1.048	0.828	1.072	0.9484	0.136698	1.167	0.818	0.925	0.889	1.237	1.0072	0.183622	0.873179	0.947433	1.13297	0.931384	0.866613	0.950316	0.114381	0.315247	0.501349	0.315247	0.501349	0.873179	0.947433	1.13297	0.931384	0.866613	0.950316	-0.0735204	0.114381
ETFA_MOUSE	35	ETFA_MOUSE.3	LGGEVSCLVAGTK	0.859	0.824	1.166	0.936	1.48	1.053	0.273342	1.167	0.818	0.925	0.889	1.237	1.0072	0.183622	0.736075	1.00733	1.26054	1.05287	1.19644	1.05065	0.118953	0.673527	0.171645	0.673527	0.171645	0.736075	1.00733	1.26054	1.05287	1.19644	1.05065	0.0712855	0.118953
PSMD4_MOUSE	40.7	PSMD4_MOUSE.3	LQAQQDAVNIVCHSK	1.21	0.874	1.121	0.736	1.174	1.023	0.207331	1.167	0.818	0.925	0.889	1.237	1.0072	0.183622	1.03685	1.06846	1.21189	0.827897	0.94907	1.01883	0.164293	0.801975	0.0958393	0.801975	0.0958393	1.03685	1.06846	1.21189	0.827897	0.94907	1.01883	0.0269176	0.164293
THRB_MOUSE	70.2	THRB_MOUSE.1	KSPQELLCGASLISDR	0.01	0.01	0.01	0.01	0.01	0.01	0	1.167	0.818	0.925	0.889	1.237	1.0072	0.183622	0.00856898	0.0122249	0.0108108	0.0112486	0.00808407	0.0101875	0.00177343	0.000263877	3.5786	0.000263877	3.5786	0.00856898	0.0122249	0.0108108	0.0112486	0.00808407	0.0101875	-6.61706	0.00177343
		THRB_MOUSE.2	RGDACEGDSGGPFVMK	0.01	0.01	0.01	0.01	0.01	0.01	0	1.167	0.818	0.925	0.889	1.237	1.0072	0.183622	0.00856898	0.0122249	0.0108108	0.0112486	0.00808407	0.0101875	0.00177343	0.000263877	3.5786	0.000263877	3.5786	0.00856898	0.0122249	0.0108108	0.0112486	0.00808407	0.0101875	-6.61706	0.00177343
		THRB_MOUSE.3	GDACEGDSGGPFVMK	0.01	0.01	0.01	0.01	0.01	0.01	0	1.167	0.818	0.925	0.889	1.237	1.0072	0.183622	0.00856898	0.0122249	0.0108108	0.0112486	0.00808407	0.0101875	0.00177343	0.000263877	3.5786	0.000263877	3.5786	0.00856898	0.0122249	0.0108108	0.0112486	0.00808407	0.0101875	-6.61706	0.00177343
SRSF6_MOUSE	39	SRSF6_MOUSE.2	CSWQDLK	0.927	0.836	1.046	0.742	1.11	0.9322	0.150017	0.899	0.532	1.422	0.966	1.537	1.0712	0.409721	1.03115	1.57143	0.735584	0.768116	0.722186	0.965692	0.415181	0.364857	0.437877	0.364857	0.437877	1.03115	1.57143	0.735584	0.768116	0.722186	0.965692	-0.050365	0.415181
RANG_MOUSE	23.6	RANG_MOUSE.3	AWVWNTHADFADECPKPELLAIR	0.714	0.533	0.989	0.571	0.876	0.7366	0.195272	0.899	0.532	1.422	0.966	1.537	1.0712	0.409721	0.794216	1.00188	0.695499	0.591097	0.569941	0.730527	0.199226	0.0413901	1.3831	0.0413901	1.3831	0.794216	1.00188	0.695499	0.591097	0.569941	0.730527	-0.452991	0.199226
SMD2_MOUSE	13.5	SMD2_MOUSE.2	HCNMVLENVK	1.476	0.855	1.041	0.689	1.077	1.0276	0.29501	1.313	0.704	0.959	0.915	1.082	0.9946	0.224204	1.12414	1.21449	1.08551	0.753005	0.995379	1.0345	0.19473	0.667657	0.175447	0.667657	0.175447	1.12414	1.21449	1.08551	0.753005	0.995379	1.0345	0.0489398	0.19473
IDHG1_MOUSE	42.8	IDHG1_MOUSE.2	TSLDLYANVIHCK	0.794	0.836	0.898	0.714	1.037	0.8558	0.12138	1.159	0.891	1.268	1.021	1.362	1.1402	0.188541	0.685073	0.938272	0.708202	0.699314	0.76138	0.758448	0.111086	0.00830455	2.08068	0.00830455	2.08068	0.685073	0.938272	0.708202	0.699314	0.76138	0.758448	-0.398877	0.111086
GNAI3_MOUSE	40.5	GNAI3_MOUSE.1	LFDSICNNK	1.819	0.804	0.991	0.916	1.252	1.1564	0.405436	1.159	0.891	1.268	1.021	1.362	1.1402	0.188541	1.56946	0.902357	0.781546	0.89716	0.919236	1.01395	0.0630608	0.926323	0.0332376	0.926323	0.0332376	1.56946	0.902357	0.781546	0.89716	0.919236	1.01395	0.019988	0.0630608
RL9_MOUSE	21.9	RL9_MOUSE.3	TICSHVQNMIK	2.277	0.781	1.17	0.889	1.22	1.2674	0.593885	1.159	0.891	1.268	1.021	1.362	1.1402	0.188541	1.96462	0.876543	0.922713	0.870715	0.895742	1.10607	0.0234374	0.63481	0.197356	0.63481	0.197356	1.96462	0.876543	0.922713	0.870715	0.895742	1.10607	0.145439	0.0234374
ROAA_MOUSE	30.8	ROAA_MOUSE.3	FGEVVDCTIK	0.886	0.693	0.913	0.605	0.873	0.794	0.136737	1.159	0.891	1.268	1.021	1.362	1.1402	0.188541	0.764452	0.777778	0.720032	0.592556	0.640969	0.699157	0.0822612	0.00251603	2.59928	0.00251603	2.59928	0.764452	0.777778	0.720032	0.592556	0.640969	0.699157	-0.516311	0.0822612
CAZA1_MOUSE	32.9	CAZA1_MOUSE.1	TIDGQQTIIACIESHQFQPK	1.044	0.564	0.759	0.526	0.658	0.7102	0.207264	0.879	0.579	0.988	0.708	0.916	0.814	0.166858	1.18771	0.974093	0.768219	0.742938	0.718341	0.878261	0.117246	0.260583	0.584055	0.260583	0.584055	1.18771	0.974093	0.768219	0.742938	0.718341	0.878261	-0.187279	0.117246
TM9S2_MOUSE	75.3	TM9S2_MOUSE.1	FCNPGFPIGCYITDK	4.161	0.95	1.119	1.147	1.036	1.6826	1.3876	0.879	0.579	0.988	0.708	0.916	0.814	0.166858	4.73379	1.64076	1.13259	1.62006	1.131	2.05164	0.287998	0.22548	0.646893	0.22548	0.646893	4.73379	1.64076	1.13259	1.62006	1.131	2.05164	1.03678	0.287998
COF2_MOUSE	18.7	COF2_MOUSE.2	AVLFCLSDDKR	0.768	0.515	0.859	0.426	0.693	0.6522	0.178767	0.83	0.633	0.926	0.629	0.889	0.7814	0.141507	0.925301	0.813586	0.927646	0.677266	0.779528	0.824665	0.103215	0.0130804	1.88338	0.0130804	1.88338	0.925301	0.813586	0.927646	0.677266	0.779528	0.824665	-0.27812	0.103215
ACTZ_MOUSE	42.6	ACTZ_MOUSE.2	ACYLSINPQKDETLETEK	1.26	0.674	1.006	0.774	1.144	0.9716	0.24581	0.83	0.633	0.926	0.629	0.889	0.7814	0.141507	1.51807	1.06477	1.08639	1.23052	1.28684	1.23732	0.108543	0.0532582	1.27361	0.0532582	1.27361	1.51807	1.06477	1.08639	1.23052	1.28684	1.23732	0.307219	0.108543
G3BP2_MOUSE	54.1	G3BP2_MOUSE.1	VLSLNFSECHTK	0.756	0.604	0.853	0.559	0.814	0.7172	0.129575	0.83	0.633	0.926	0.629	0.889	0.7814	0.141507	0.910843	0.954186	0.921166	0.888712	0.915636	0.918109	0.0268826	0.00190884	2.71923	0.00190884	2.71923	0.910843	0.954186	0.921166	0.888712	0.915636	0.918109	-0.123263	0.0268826
SNAA_MOUSE	33.2	SNAA_MOUSE.2	HDAATCFVDAGNAFK	1.137	0.584	0.924	0.611	0.835	0.8182	0.229614	0.83	0.633	0.926	0.629	0.889	0.7814	0.141507	1.36988	0.922591	0.99784	0.971383	0.939258	1.04019	0.0335222	0.618294	0.208805	0.618294	0.208805	1.36988	0.922591	0.99784	0.971383	0.939258	1.04019	0.0568474	0.0335222
AN32E_MOUSE	29.6	AN32E_MOUSE.2	CPNLTYLNLSGNK	0.889	0.609	1.031	0.267	1.223	0.8038	0.374402	0.83	0.633	0.926	0.629	0.889	0.7814	0.141507	1.07108	0.962085	1.11339	0.424483	1.3757	0.989349	0.401166	0.852473	0.0693192	0.852473	0.0693192	1.07108	0.962085	1.11339	0.424483	1.3757	0.989349	-0.015448	0.401166
NH2L1_MOUSE	14.2	NH2L1_MOUSE.1	LLDLVQQSCNYK	0.948	0.954	1.144	0.937	1.224	1.0414	0.133352	0.83	0.633	0.926	0.629	0.889	0.7814	0.141507	1.14217	1.50711	1.23542	1.48967	1.37683	1.35024	0.12532	0.00315948	2.50038	0.00315948	2.50038	1.14217	1.50711	1.23542	1.48967	1.37683	1.35024	0.433214	0.12532
ADHX_MOUSE	39.5	ADHX_MOUSE.1	VCLLGCGISTGYGAAVNTAK	0.951	0.616	0.93	0.702	1.059	0.8516	0.18502	0.83	0.633	0.926	0.629	0.889	0.7814	0.141507	1.14578	0.973144	1.00432	1.11606	1.19123	1.08611	0.100841	0.115549	0.937233	0.115549	0.937233	1.14578	0.973144	1.00432	1.11606	1.19123	1.08611	0.119165	0.100841
TPM4_MOUSE	28.5	TPM4_MOUSE.2	CGDLEEELK	0.902	0.305	1.389	0.414	1.834	0.9688	0.647695	0.83	0.633	0.926	0.629	0.889	0.7814	0.141507	1.08675	0.481833	1.5	0.658188	2.06299	1.15795	0.739759	0.467265	0.330437	0.467265	0.330437	1.08675	0.481833	1.5	0.658188	2.06299	1.15795	0.211575	0.739759
PGRC1_MOUSE	21.7	PGRC1_MOUSE.2	GLATFCLDK	1.444	0.588	0.911	0.821	1.387	1.0302	0.371501	1.322	0.667	1.048	0.833	1.388	1.0516	0.30903	1.09228	0.881559	0.869275	0.985594	0.99928	0.965598	0.0679773	0.648124	0.188342	0.648124	0.188342	1.09228	0.881559	0.869275	0.985594	0.99928	0.965598	-0.0505047	0.0679773
IPYR_MOUSE	32.6	IPYR_MOUSE.3	HTGCCGDNDPIDVCEIGSK	0.662	0.498	0.778	0.43	0.665	0.6066	0.140392	1.322	0.667	1.048	0.833	1.388	1.0516	0.30903	0.500756	0.746627	0.742366	0.516206	0.479107	0.597013	0.143326	0.0144814	1.83919	0.0144814	1.83919	0.500756	0.746627	0.742366	0.516206	0.479107	0.597013	-0.744167	0.143326
TEBP_MOUSE	18.7	TEBP_MOUSE.1	LTFSCLGGSDNFK	0.761	0.623	0.819	0.644	0.878	0.745	0.11012	1.322	0.667	1.048	0.833	1.388	1.0516	0.30903	0.575643	0.934033	0.781489	0.773109	0.632565	0.739368	0.12317	0.0360165	1.4435	0.0360165	1.4435	0.575643	0.934033	0.781489	0.773109	0.632565	0.739368	-0.435636	0.12317
		TEBP_MOUSE.2	HLNEIDLFHCIDPNDSK	0.783	0.621	0.937	0.675	0.842	0.7716	0.12694	1.322	0.667	1.048	0.833	1.388	1.0516	0.30903	0.592284	0.931034	0.894084	0.810324	0.606628	0.766871	0.145004	0.0614959	1.21115	0.0614959	1.21115	0.592284	0.931034	0.894084	0.810324	0.606628	0.766871	-0.382944	0.145004
LPPRC_MOUSE	156.5	LPPRC_MOUSE.4	IHDVLCK	2.027	0.995	1.406	1.083	1.589	1.42	0.415752	1.99	0.941	1.047	1.096	1.507	1.3162	0.433631	1.01859	1.05739	1.34288	0.988139	1.05441	1.09228	0.158052	0.188986	0.723571	0.188986	0.723571	1.01859	1.05739	1.34288	0.988139	1.05441	1.09228	0.127347	0.158052
RL37A_MOUSE	10.3	RL37A_MOUSE.3	YTCSFCGK	2.872	0.795	1.094	0.776	1.01	1.3094	0.884149	1.99	0.941	1.047	1.096	1.507	1.3162	0.433631	1.44322	0.844846	1.04489	0.708029	0.670206	0.942237	0.169443	0.978741	0.00933227	0.978741	0.00933227	1.44322	0.844846	1.04489	0.708029	0.670206	0.942237	-0.0858375	0.169443
TCTP_MOUSE	19.5	TCTP_MOUSE.1	EIADGLCLEVEGK	1.31	0.895	2.368	0.984	1.304	1.3722	0.58706	0.588	0.514	0.863	0.548	0.878	0.6782	0.177567	2.22789	1.74125	2.74392	1.79562	1.48519	1.99877	0.551806	0.0304742	1.51607	0.0304742	1.51607	2.22789	1.74125	2.74392	1.79562	1.48519	1.99877	0.999115	0.551806
ARL8B_MOUSE	21.5	ARL8B_MOUSE.2	EICCYSISCK	2.915	1.011	1.228	1.247	1.227	1.5256	0.782718	0.588	0.514	0.863	0.548	0.878	0.6782	0.177567	4.95748	1.96693	1.42294	2.27555	1.39749	2.40408	0.429532	0.0868074	1.06144	0.0868074	1.06144	4.95748	1.96693	1.42294	2.27555	1.39749	2.40408	1.26548	0.429532
FHL1_MOUSE	31.9	FHL1_MOUSE.1	FTAVEDQYYCVDCYK	0.105	0.223	0.143	0.234	0.259	0.1928	0.0655378	0.588	0.514	0.863	0.548	0.878	0.6782	0.177567	0.178571	0.433852	0.165701	0.427007	0.294989	0.300024	0.127037	0.00439363	2.35718	0.00439363	2.35718	0.178571	0.433852	0.165701	0.427007	0.294989	0.300024	-1.73685	0.127037
MRRP1_MOUSE	48.4	MRRP1_MOUSE.2	NVDPFHIYFCNLK	1.086	0.684	1.067	0.771	4.426	1.6068	1.58592	0.588	0.514	0.863	0.548	0.878	0.6782	0.177567	1.84694	1.33074	1.23638	1.40693	5.041	2.1724	1.85947	0.230692	0.636967	0.230692	0.636967	1.84694	1.33074	1.23638	1.40693	5.041	2.1724	1.11929	1.85947
XRCC5_MOUSE	83	XRCC5_MOUSE.1	CFSVLGFCK	1.749	0.714	1.022	0.746	1.073	1.0608	0.416726	0.588	0.514	0.863	0.548	0.878	0.6782	0.177567	2.97449	1.38911	1.18424	1.36131	1.2221	1.62625	0.101161	0.120913	0.917526	0.120913	0.917526	2.97449	1.38911	1.18424	1.36131	1.2221	1.62625	0.701548	0.101161

## Sheet: All identified proteins
Full list of peptides (and proteins) in the proteomic analysis
Accession	Description	Exp. q-value	Sum PEP Score	# Peptides	# PSMs	# Protein Unique Peptides	# Unique Peptides	# Protein Groups	MW [kDa]	calc. pI	Entrez Gene ID	Ensembl Gene ID	Gene ID	Abundance Ratio: Tunicamycin Rep# 5 / Control Rep# 5	Abundance Ratio: Tunicamycin Rep# 4 / Control Rep# 4	Abundance Ratio: Tunicamycin Rep# 3 / Control Rep# 3	Abundance Ratio: Tunicamycin Rep# 2 / Control Rep# 2	Abundance Ratio: Tunicamycin Rep# 1 / Control Rep# 1	Abundance: Control Rep# 1	Abundance: Control Rep# 2	Abundance: Control Rep# 3	Abundance: Control Rep# 4	Abundance: Control Rep# 5	Abundance: Tunicamycin Rep# 1	Abundance: Tunicamycin Rep# 2	Abundance: Tunicamycin Rep# 3	Abundance: Tunicamycin Rep# 4	Abundance: Tunicamycin Rep# 5	emPAI	Score Mascot	# Peptides Mascot	# PSMs Mascot
LYPA1_MOUSE	RecName: Full=Acyl-protein thioesterase 1; Short=APT-1; EC=3.1.2.-; AltName: Full=Lysophospholipase 1; AltName: Full=Lysophospholipase I; Short=LPL-I; Short=LysoPLA I OS=Mus musculus (Mouse)	0	9.664	2	11	2	2	1	24.7	6.62	18777	ENSMUSG00000025903.14	Lypla1	0.626		0.719	0.652	0.796	1.72061e+06	2.68062e+06	1.69018e+06		1.96925e+06	1.36933e+06	1.74847e+06	1.21548e+06		1.23323e+06	0.425	302	2	11
	Sequence	Modifications	Modifications (all possible sites)	Modifications in Master Proteins	Modifications in Master Proteins (all Sites)	Qvality PEP	Qvality q-value	# Protein Groups	# Proteins	# PSMs	Master Protein Accessions	Positions in Master Proteins	# Missed Cleavages	Theo. MH+ [Da]	Sequence Length	Found in Sample: Control Rep# 1	Found in Sample: Control Rep# 2	Found in Sample: Control Rep# 3	Found in Sample: Control Rep# 4	Found in Sample: Control Rep# 5	Found in Sample: Tunicamycin Rep# 1	Found in Sample: Tunicamycin Rep# 2	Found in Sample: Tunicamycin Rep# 3	Found in Sample: Tunicamycin Rep# 4	Found in Sample: Tunicamycin Rep# 5	Abundance Ratio: Tunicamycin Rep# 5 / Control Rep# 5	Abundance Ratio: Tunicamycin Rep# 4 / Control Rep# 4	Abundance Ratio: Tunicamycin Rep# 3 / Control Rep# 3	Abundance Ratio: Tunicamycin Rep# 2 / Control Rep# 2	Abundance Ratio: Tunicamycin Rep# 1 / Control Rep# 1	Abundance: Control Rep# 1	Abundance: Control Rep# 2	Abundance: Control Rep# 3	Abundance: Control Rep# 4	Abundance: Control Rep# 5	Abundance: Tunicamycin Rep# 1	Abundance: Tunicamycin Rep# 2	Abundance: Tunicamycin Rep# 3	Abundance: Tunicamycin Rep# 4	Abundance: Tunicamycin Rep# 5	Quan Info	Ions Score Mascot	Confidence Mascot	m/z [Da] Mascot	Percolator q-Value Mascot	Percolator PEP Mascot
	ALIDQEVK					0.029916	0.00217157	1	1	5	LYPA1_MOUSE	LYPA1_MOUSE [98-105]	0	915.515	8	High	High	High	Not Found	High	Peak Found	Peak Found	Peak Found	Not Found	Peak Found	0.626		0.719	0.652	0.796	1.72061e+06	2.68062e+06	1.69018e+06		1.96925e+06	1.36933e+06	1.74847e+06	1.21548e+06		1.23323e+06	Unique	18	High	458.26	0.0008416	0.01026
		Checked	Confidence	Identifying Node	PSM Ambiguity	Annotated Sequence	Modifications	# Protein Groups	# Proteins	Master Protein Accessions	Protein Accessions	# Missed Cleavages	Charge	DeltaScore	DeltaCn	Rank	Search Engine Rank	m/z [Da]	MH+ [Da]	DeltaM [ppm]	Deltam/z [Da]	Activation Type	MS Order	Isolation Interference [%]	Ion Inject Time [ms]	RT [min]	First Scan	Spectrum File	Ions Matched	Ions Score	Identity Strict	Identity Relaxed	Expectation Value	Area	Apex RT [min]	Precursor Quan Result ID	# Missing Channels	# Single-Peak Channels	Percolator q-Value	Percolator PEP	Quan Channel	Peptide Quan Usage	Quan Info	Light	Heavy
		FALSE	High	Mascot (G15)	Unambiguous	[K].ALIDQEVK.[N]		1	1	LYPA1_MOUSE	LYPA1_MOUSE	0	2	0.3889	0	1	1	458.26	915.514	-1.07	-0.00049	HCD (High Energy Collision Dissociation)	MS2	64.5631	60	36.2963	25730	170206_TPEMI_12.raw	7/68	18	34	27	0.428926	2.83528e+06	36.32	6761			0.0008416	0.01026	Light	Used	Unique	2.68062e+06	1.74847e+06
		FALSE	High	Mascot (F15)	Unambiguous	[K].ALIDQEVK.[N]		1	1	LYPA1_MOUSE	LYPA1_MOUSE	0	2	0.4375	0	1	1	458.261	915.514	-0.8	-0.00037	HCD (High Energy Collision Dissociation)	MS2	73.6769	60	36.5356	25690	170206_TPEMI_11.raw	5/68	16	34	27	0.741964	1.72061e+06	36.54	6985			0.001071	0.019	Light	Used	Unique	1.72061e+06	1.36933e+06
		FALSE	High	Mascot (J15)	Unambiguous	[K].ALIDQEVK.[N]		1	1	LYPA1_MOUSE	LYPA1_MOUSE	0	2	0.25	0	1	1	458.261	915.514	-0.53	-0.00024	HCD (High Energy Collision Dissociation)	MS2	64.833	60	33.1991	22857	170206_TPEMI_15.raw	4/68	16	34	27	0.748829	1.96925e+06	33.21	6384			0.00136	0.01492	Light	Used	Unique	1.96925e+06	1.23323e+06
		FALSE	High	Mascot (H15)	Unambiguous	[K].ALIDQEVK.[N]		1	1	LYPA1_MOUSE	LYPA1_MOUSE	0	2	0.6	0	1	1	458.261	915.514	-0.67	-0.0003	HCD (High Energy Collision Dissociation)	MS2	39.0846	60	33.5917	22957	170206_TPEMI_13.raw	7/68	15	34	27	0.887938	1.83759e+06	33.6	6281			0.002286	0.02595	Light	Used	Unique	1.69018e+06	1.21548e+06
ENOG_MOUSE	RecName: Full=Gamma-enolase; EC=4.2.1.11; AltName: Full=2-phospho-D-glycerate hydro-lyase; AltName: Full=Enolase 2; AltName: Full=Neural enolase; AltName: Full=Neuron-specific enolase; Short=NSE OS=Mus musculus (Mouse)	0	103.697	7	132	3	3	1	47.3	5.11	13807	ENSMUSG00000004267.16	Eno2	0.668	0.01							1.00709e+06	1.40602e+06				4274.79	939765	2.728	4928	7	132
	Sequence	Modifications	Modifications (all possible sites)	Modifications in Master Proteins	Modifications in Master Proteins (all Sites)	Qvality PEP	Qvality q-value	# Protein Groups	# Proteins	# PSMs	Master Protein Accessions	Positions in Master Proteins	# Missed Cleavages	Theo. MH+ [Da]	Sequence Length	Found in Sample: Control Rep# 1	Found in Sample: Control Rep# 2	Found in Sample: Control Rep# 3	Found in Sample: Control Rep# 4	Found in Sample: Control Rep# 5	Found in Sample: Tunicamycin Rep# 1	Found in Sample: Tunicamycin Rep# 2	Found in Sample: Tunicamycin Rep# 3	Found in Sample: Tunicamycin Rep# 4	Found in Sample: Tunicamycin Rep# 5	Abundance Ratio: Tunicamycin Rep# 5 / Control Rep# 5	Abundance Ratio: Tunicamycin Rep# 4 / Control Rep# 4	Abundance Ratio: Tunicamycin Rep# 3 / Control Rep# 3	Abundance Ratio: Tunicamycin Rep# 2 / Control Rep# 2	Abundance Ratio: Tunicamycin Rep# 1 / Control Rep# 1	Abundance: Control Rep# 1	Abundance: Control Rep# 2	Abundance: Control Rep# 3	Abundance: Control Rep# 4	Abundance: Control Rep# 5	Abundance: Tunicamycin Rep# 1	Abundance: Tunicamycin Rep# 2	Abundance: Tunicamycin Rep# 3	Abundance: Tunicamycin Rep# 4	Abundance: Tunicamycin Rep# 5	Quan Info	Ions Score Mascot	Confidence Mascot	m/z [Da] Mascot	Percolator q-Value Mascot	Percolator PEP Mascot
	GNPTVEVDLYTAK					0.000144169	0	2	2	15	ENOA_MOUSE; ENOG_MOUSE	ENOA_MOUSE [16-28]; ENOG_MOUSE [16-28]	0	1406.72	13	High	High	High	High	High	Peak Found	Peak Found	Peak Found	Peak Found	Peak Found	0.689	0.491	0.75	0.528	0.843	8.67825e+07	3.73231e+08	315115736	3.12988e+08	2.88354e+08	73169897	196980659	2.36243e+08	1.53794e+08	1.98742e+08	Not Unique	55	High	703.862	0	5.415e-05
		Checked	Confidence	Identifying Node	PSM Ambiguity	Annotated Sequence	Modifications	# Protein Groups	# Proteins	Master Protein Accessions	Protein Accessions	# Missed Cleavages	Charge	DeltaScore	DeltaCn	Rank	Search Engine Rank	m/z [Da]	MH+ [Da]	DeltaM [ppm]	Deltam/z [Da]	Activation Type	MS Order	Isolation Interference [%]	Ion Inject Time [ms]	RT [min]	First Scan	Spectrum File	Ions Matched	Ions Score	Identity Strict	Identity Relaxed	Expectation Value	Area	Apex RT [min]	Precursor Quan Result ID	# Missing Channels	# Single-Peak Channels	Percolator q-Value	Percolator PEP	Quan Channel	Peptide Quan Usage	Quan Info	Light	Heavy
		FALSE	High	Mascot (G15)	Unambiguous	[R].GNPTVEVDLYTAK.[G]		2	2	ENOA_MOUSE; ENOG_MOUSE	ENOA_MOUSE; ENOG_MOUSE	0	2	0.9804	0	1	1	703.862	1406.72	0.21	0.00015	HCD (High Energy Collision Dissociation)	MS2	36.5705	34.448	77.149	60070	170206_TPEMI_12.raw	7/140	51	33	26	0.000174323	3.73231e+08	77.27	21240			0	0.0005973	Light	Used	Not Unique	3.73231e+08	196980659
		FALSE	High	Mascot (F15)	Unambiguous	[R].GNPTVEVDLYTAK.[G]		2	2	ENOA_MOUSE; ENOG_MOUSE	ENOA_MOUSE; ENOG_MOUSE	0	2	1	0	1	1	703.862	1406.72	0.64	0.00045	HCD (High Energy Collision Dissociation)	MS2	29.3482	25.345	77.8788	60159	170206_TPEMI_11.raw	8/140	41	33	26	0.00171563	86782456	77.95	22175			0	0.0009034	Light	Used	Not Unique	8.67825e+07	73169897
		FALSE	High	Mascot (I15)	Unambiguous	[R].GNPTVEVDLYTAK.[G]		2	2	ENOA_MOUSE; ENOG_MOUSE	ENOA_MOUSE; ENOG_MOUSE	0	2	1	0	1	1	703.862	1406.72	0.21	0.00015	HCD (High Energy Collision Dissociation)	MS2	62.2177	38.425	75.4294	57879	170206_TPEMI_14.raw	7/140	43	33	26	0.00112553	2.76317e+06	75.46	21143			0	0.0008168	Light	Used	Not Unique	2.76317e+06	1.62593e+06
		FALSE	High	Mascot (I15)	Unambiguous	[R].GNPTVEVDLYTAK.[G]		2	2	ENOA_MOUSE; ENOG_MOUSE	ENOA_MOUSE; ENOG_MOUSE	0	2	0.9818	0	1	1	703.862	1406.72	0.29	0.00021	HCD (High Energy Collision Dissociation)	MS2	45.9737	33.1	74.5314	57114	170206_TPEMI_14.raw	7/140	55	33	26	8.09884e-05	310224392	74.74	20819			0	5.415e-05	Light	Used	Not Unique	310224392	1.52168e+08
		FALSE	High	Mascot (H15)	Unambiguous	[R].GNPTVEVDLYTAK.[G]		2	2	ENOA_MOUSE; ENOG_MOUSE	ENOA_MOUSE; ENOG_MOUSE	0	2	1	0	1	1	703.862	1406.72	-0.14	-0.0001	HCD (High Energy Collision Dissociation)	MS2	51.9093	30.76	74.4694	57157	170206_TPEMI_13.raw	8/140	38	33	26	0.00344042	315115736	74.64	20850			0.0001656	0.002039	Light	Used	Not Unique	315115736	2.36243e+08
		FALSE	High	Mascot (J15)	Unambiguous	[R].GNPTVEVDLYTAK.[G]		2	2	ENOA_MOUSE; ENOG_MOUSE	ENOA_MOUSE; ENOG_MOUSE	0	2	1	0	1	1	703.862	1406.72	0.03	2e-05	HCD (High Energy Collision Dissociation)	MS2	54.1044	32.305	74.1227	57846	170206_TPEMI_15.raw	5/140	23	33	26	0.112587	2.88354e+08	74.28	21233			0.0007437	0.01024	Light	Used	Not Unique	2.88354e+08	1.98742e+08
	VNQIGSVTEAIQACK	1xCarbamidomethyl [C14]	1xCarbamidomethyl [C14]			3.73271e-07	0	1	1	3	ENOG_MOUSE	ENOG_MOUSE [344-358]	0	1617.83	15	Not Found	Not Found	Not Found	High	High	Not Found	Not Found	Not Found	Peak Found	Peak Found	0.668	0.01							1.00709e+06	1.40602e+06				4274.79	939765	Unique	54	High	809.419	0	2.319e-07
		Checked	Confidence	Identifying Node	PSM Ambiguity	Annotated Sequence	Modifications	# Protein Groups	# Proteins	Master Protein Accessions	Protein Accessions	# Missed Cleavages	Charge	DeltaScore	DeltaCn	Rank	Search Engine Rank	m/z [Da]	MH+ [Da]	DeltaM [ppm]	Deltam/z [Da]	Activation Type	MS Order	Isolation Interference [%]	Ion Inject Time [ms]	RT [min]	First Scan	Spectrum File	Ions Matched	Ions Score	Identity Strict	Identity Relaxed	Expectation Value	Area	Apex RT [min]	Precursor Quan Result ID	# Missing Channels	# Single-Peak Channels	Percolator q-Value	Percolator PEP	Quan Channel	Peptide Quan Usage	Quan Info	Light	Heavy
		FALSE	High	Mascot (J15)	Unambiguous	[K].VNQIGSVTEAIQAcK.[L]	C14(Carbamidomethyl)	1	1	ENOG_MOUSE	ENOG_MOUSE	0	2	1	0	1	1	809.419	1617.83	2.18	0.00176	HCD (High Energy Collision Dissociation)	MS2	9.02697	60	59.8007	44956	170206_TPEMI_15.raw	14/164	54	33	26	8.72192e-05	1.77159e+06	59.77	16088			0	2.319e-07	Light	Used	Unique	1.40602e+06	939765
		FALSE	High	Mascot (I15)	Unambiguous	[K].VNQIGSVTEAIQAcK.[L]	C14(Carbamidomethyl)	1	1	ENOG_MOUSE	ENOG_MOUSE	0	2	1	0	1	1	809.418	1617.83	1.57	0.00127	HCD (High Energy Collision Dissociation)	MS2	35.1105	60	60.0258	44519	170206_TPEMI_14.raw	10/164	23	33	26	0.119458	2012652	60.01	15677	1		0	1.7e-05	Light	Used	Unique	1.00709e+06	4274.79
	SGETEDTFIADLVVGLCTGQIK	1xCarbamidomethyl [C17]	1xCarbamidomethyl [C17]			8.32635e-09	0	3	3	10	ENOA_MOUSE; ENOB_MOUSE; ENOG_MOUSE	ENOA_MOUSE [373-394]; ENOB_MOUSE [373-394]; ENOG_MOUSE [373-394]	0	2353.16	22	Not Found	High	High	High	High	Not Found	Peak Found	Peak Found	Peak Found	Peak Found	0.688	0.461	0.793	0.533			1.64491e+07	6.20774e+06	8.05947e+07	2.05868e+07		8.77085e+06	4.92463e+06	3.71865e+07	1.41701e+07	Not Unique	76	High	1177.08	0	7.868e-09
		Checked	Confidence	Identifying Node	PSM Ambiguity	Annotated Sequence	Modifications	# Protein Groups	# Proteins	Master Protein Accessions	Protein Accessions	# Missed Cleavages	Charge	DeltaScore	DeltaCn	Rank	Search Engine Rank	m/z [Da]	MH+ [Da]	DeltaM [ppm]	Deltam/z [Da]	Activation Type	MS Order	Isolation Interference [%]	Ion Inject Time [ms]	RT [min]	First Scan	Spectrum File	Ions Matched	Ions Score	Identity Strict	Identity Relaxed	Expectation Value	Area	Apex RT [min]	Precursor Quan Result ID	# Missing Channels	# Single-Peak Channels	Percolator q-Value	Percolator PEP	Quan Channel	Peptide Quan Usage	Quan Info	Light	Heavy
		FALSE	High	Mascot (G15)	Unambiguous	[R].SGETEDTFIADLVVGLcTGQIK.[T]	C17(Carbamidomethyl)	3	3	ENOA_MOUSE; ENOB_MOUSE; ENOG_MOUSE	ENOA_MOUSE; ENOB_MOUSE; ENOG_MOUSE	0	2	0.9737	0	1	1	1177.08	2353.16	0.86	0.00101	HCD (High Energy Collision Dissociation)	MS2	0	60	109.656	89012	170206_TPEMI_12.raw	11/176	76	32	25	4.47884e-07	1.64491e+07	109.68	31518			0	7.868e-09	Light	Used	Not Unique	1.64491e+07	8.77085e+06
		FALSE	High	Mascot (I15)	Unambiguous	[R].SGETEDTFIADLVVGLcTGQIK.[T]	C17(Carbamidomethyl)	3	3	ENOA_MOUSE; ENOB_MOUSE; ENOG_MOUSE	ENOA_MOUSE; ENOB_MOUSE; ENOG_MOUSE	0	3	0.8723	0	1	1	785.058	2353.16	-0.06	-5e-05	HCD (High Energy Collision Dissociation)	MS2	8.1342	30.19	109.37	87802	170206_TPEMI_14.raw	21/176	47	32	25	0.000321505	4.74903e+07	109.38	31803			0	1.186e-07	Light	Used	Not Unique	4.74903e+07	2.17761e+07
		FALSE	High	Mascot (I15)	Unambiguous	[R].SGETEDTFIADLVVGLcTGQIK.[T]	C17(Carbamidomethyl)	3	3	ENOA_MOUSE; ENOB_MOUSE; ENOG_MOUSE	ENOA_MOUSE; ENOB_MOUSE; ENOG_MOUSE	0	2	1	0	1	1	1177.08	2353.16	0.86	0.00101	HCD (High Energy Collision Dissociation)	MS2	2.10418	57.747	109.373	87805	170206_TPEMI_14.raw	13/176	45	32	25	0.00057965	3.31045e+07	109.38	31806			0	1.135e-08	Light	Used	Not Unique	3.31045e+07	1.54104e+07
		FALSE	High	Mascot (J15)	Unambiguous	[R].SGETEDTFIADLVVGLcTGQIK.[T]	C17(Carbamidomethyl)	3	3	ENOA_MOUSE; ENOB_MOUSE; ENOG_MOUSE	ENOA_MOUSE; ENOB_MOUSE; ENOG_MOUSE	0	2	1	0	1	1	1177.08	2353.16	-0.49	-0.00058	HCD (High Energy Collision Dissociation)	MS2	7.07576	60	109.331	89773	170206_TPEMI_15.raw	11/176	39	32	25	0.00223797	2.09937e+07	109.33	32480			0	3.23e-07	Light	Used	Not Unique	2.05868e+07	1.41701e+07
		FALSE	High	Mascot (H15)	Unambiguous	[R].SGETEDTFIADLVVGLcTGQIK.[T]	C17(Carbamidomethyl)	3	3	ENOA_MOUSE; ENOB_MOUSE; ENOG_MOUSE	ENOA_MOUSE; ENOB_MOUSE; ENOG_MOUSE	0	3	1	0	1	1	785.058	2353.16	-0.06	-5e-05	HCD (High Energy Collision Dissociation)	MS2	4.48076	38.191	109.351	87813	170206_TPEMI_13.raw	5/176	9	32	25	2.07104	6.3492e+06	109.33	31867			0.0005795	0.006956	Light	Used	Not Unique	6.20774e+06	4.92463e+06
	FGANAILGVSLAVCK	1xCarbamidomethyl [C14]	1xCarbamidomethyl [C14]			4.31165e-07	0	3	3	10	ENOA_MOUSE; ENOB_MOUSE; ENOG_MOUSE	ENOA_MOUSE [106-120]; ENOB_MOUSE [106-120]; ENOG_MOUSE [106-120]	0	1519.83	15	Not Found	High	High	High	High	Not Found	Peak Found	Peak Found	Peak Found	Peak Found	0.668	0.903	0.728	0.481			3.42212e+07	4.38703e+07	1.67536e+07	4.43444e+07		1.64543e+07	3.19482e+07	15122387	2.96102e+07	Not Unique	57	High	760.419	0	1.399e-06
		Checked	Confidence	Identifying Node	PSM Ambiguity	Annotated Sequence	Modifications	# Protein Groups	# Proteins	Master Protein Accessions	Protein Accessions	# Missed Cleavages	Charge	DeltaScore	DeltaCn	Rank	Search Engine Rank	m/z [Da]	MH+ [Da]	DeltaM [ppm]	Deltam/z [Da]	Activation Type	MS Order	Isolation Interference [%]	Ion Inject Time [ms]	RT [min]	First Scan	Spectrum File	Ions Matched	Ions Score	Identity Strict	Identity Relaxed	Expectation Value	Area	Apex RT [min]	Precursor Quan Result ID	# Missing Channels	# Single-Peak Channels	Percolator q-Value	Percolator PEP	Quan Channel	Peptide Quan Usage	Quan Info	Light	Heavy
		FALSE	High	Mascot (H15)	Unambiguous	[K].FGANAILGVSLAVcK.[A]	C14(Carbamidomethyl)	3	3	ENOA_MOUSE; ENOB_MOUSE; ENOG_MOUSE	ENOA_MOUSE; ENOB_MOUSE; ENOG_MOUSE	0	2	1	0	1	1	760.419	1519.83	0.41	0.00031	HCD (High Energy Collision Dissociation)	MS2	66.5694	36.936	96.0328	75712	170206_TPEMI_13.raw	9/156	19	32	25	0.230416	4.2994e+07	96.19	27645			0	0.0002586	Light	Used	Not Unique	4.25873e+07	3.14348e+07
		FALSE	High	Mascot (H15)	Unambiguous	[K].FGANAILGVSLAVcK.[A]	C14(Carbamidomethyl)	3	3	ENOA_MOUSE; ENOB_MOUSE; ENOG_MOUSE	ENOA_MOUSE; ENOB_MOUSE; ENOG_MOUSE	0	3	1	0	1	1	507.282	1519.83	0.3	0.00015	HCD (High Energy Collision Dissociation)	MS2	70.2983	60	96.2299	75881	170206_TPEMI_13.raw	8/156	9	32	25	2.49893	1.36718e+06	96.14	27709			0	0.0001945	Light	Used	Not Unique	1.283e+06	513399
		FALSE	High	Mascot (G15)	Unambiguous	[K].FGANAILGVSLAVcK.[A]	C14(Carbamidomethyl)	3	3	ENOA_MOUSE; ENOB_MOUSE; ENOG_MOUSE	ENOA_MOUSE; ENOB_MOUSE; ENOG_MOUSE	0	2	1	0	1	1	760.42	1519.83	1.3	0.00098	HCD (High Energy Collision Dissociation)	MS2	41.5205	60	98.5936	78591	170206_TPEMI_12.raw	12/156	46	32	25	0.000426222	3.46456e+07	98.76	27841			0	3.13e-07	Light	Used	Not Unique	3.42212e+07	1.64543e+07
		FALSE	High	Mascot (I15)	Unambiguous	[K].FGANAILGVSLAVcK.[A]	C14(Carbamidomethyl)	3	3	ENOA_MOUSE; ENOB_MOUSE; ENOG_MOUSE	ENOA_MOUSE; ENOB_MOUSE; ENOG_MOUSE	0	2	0.9286	0	1	1	760.419	1519.83	0.01	1e-05	HCD (High Energy Collision Dissociation)	MS2	60.5536	60	96.2868	75746	170206_TPEMI_14.raw	11/156	14	32	25	0.850932	1.79979e+07	96.31	27583			0	0.0002055	Light	Used	Not Unique	1.67536e+07	15122387
		FALSE	High	Mascot (J15)	Unambiguous	[K].FGANAILGVSLAVcK.[A]	C14(Carbamidomethyl)	3	3	ENOA_MOUSE; ENOB_MOUSE; ENOG_MOUSE	ENOA_MOUSE; ENOB_MOUSE; ENOG_MOUSE	0	2	1	0	1	1	760.42	1519.83	1.62	0.00123	HCD (High Energy Collision Dissociation)	MS2	47.6885	60	95.8908	77066	170206_TPEMI_15.raw	9/156	29	32	25	0.0226369	4.45511e+07	96.05	28094			7.767e-05	0.001902	Light	Used	Not Unique	4.43444e+07	2.96102e+07
TFCP2_MOUSE	RecName: Full=Alpha-globin transcription factor CP2 OS=Mus musculus (Mouse)	0	14.611	4	19	3	4	1	57	5.54	21422	ENSMUSG00000009733.8	Tfcp2	1.431	1.781	1.451	0.465			1.20051e+06	2.05965e+06	884145	2.31332e+06		558248	2.98801e+06	1574761	3.31117e+06	0.52	254	4	19
	Sequence	Modifications	Modifications (all possible sites)	Modifications in Master Proteins	Modifications in Master Proteins (all Sites)	Qvality PEP	Qvality q-value	# Protein Groups	# Proteins	# PSMs	Master Protein Accessions	Positions in Master Proteins	# Missed Cleavages	Theo. MH+ [Da]	Sequence Length	Found in Sample: Control Rep# 1	Found in Sample: Control Rep# 2	Found in Sample: Control Rep# 3	Found in Sample: Control Rep# 4	Found in Sample: Control Rep# 5	Found in Sample: Tunicamycin Rep# 1	Found in Sample: Tunicamycin Rep# 2	Found in Sample: Tunicamycin Rep# 3	Found in Sample: Tunicamycin Rep# 4	Found in Sample: Tunicamycin Rep# 5	Abundance Ratio: Tunicamycin Rep# 5 / Control Rep# 5	Abundance Ratio: Tunicamycin Rep# 4 / Control Rep# 4	Abundance Ratio: Tunicamycin Rep# 3 / Control Rep# 3	Abundance Ratio: Tunicamycin Rep# 2 / Control Rep# 2	Abundance Ratio: Tunicamycin Rep# 1 / Control Rep# 1	Abundance: Control Rep# 1	Abundance: Control Rep# 2	Abundance: Control Rep# 3	Abundance: Control Rep# 4	Abundance: Control Rep# 5	Abundance: Tunicamycin Rep# 1	Abundance: Tunicamycin Rep# 2	Abundance: Tunicamycin Rep# 3	Abundance: Tunicamycin Rep# 4	Abundance: Tunicamycin Rep# 5	Quan Info	Ions Score Mascot	Confidence Mascot	m/z [Da] Mascot	Percolator q-Value Mascot	Percolator PEP Mascot
	LFTNFSGADLLK					0.0210686	0.0015156	1	1	5	TFCP2_MOUSE	TFCP2_MOUSE [348-359]	0	1325.71	12	Not Found	High	High	High	High	Not Found	Peak Found	Peak Found	Peak Found	Peak Found	1.431	1.781	1.451	0.465			1.20051e+06	2.05965e+06	884145	2.31332e+06		558248	2.98801e+06	1574761	3.31117e+06	Unique	18	High	663.358	0.002584	0.02758
		Checked	Confidence	Identifying Node	PSM Ambiguity	Annotated Sequence	Modifications	# Protein Groups	# Proteins	Master Protein Accessions	Protein Accessions	# Missed Cleavages	Charge	DeltaScore	DeltaCn	Rank	Search Engine Rank	m/z [Da]	MH+ [Da]	DeltaM [ppm]	Deltam/z [Da]	Activation Type	MS Order	Isolation Interference [%]	Ion Inject Time [ms]	RT [min]	First Scan	Spectrum File	Ions Matched	Ions Score	Identity Strict	Identity Relaxed	Expectation Value	Area	Apex RT [min]	Precursor Quan Result ID	# Missing Channels	# Single-Peak Channels	Percolator q-Value	Percolator PEP	Quan Channel	Peptide Quan Usage	Quan Info	Light	Heavy
		FALSE	High	Mascot (I15)	Unambiguous	[R].LFTNFSGADLLK.[L]		1	1	TFCP2_MOUSE	TFCP2_MOUSE	0	2	1	0	1	1	663.359	1325.71	1.04	0.00069	HCD (High Energy Collision Dissociation)	MS2	59.8345	52.415	92.1465	72284	170206_TPEMI_14.raw	7/120	1	32	25	14.5815	884145	92.23	26398			0.0002231	0.006371	Light	Used	Unique	884145	1574761
		FALSE	High	Mascot (G15)	Unambiguous	[R].LFTNFSGADLLK.[L]		1	1	TFCP2_MOUSE	TFCP2_MOUSE	0	2	1	0	1	1	663.358	1325.71	-0.25	-0.00017	HCD (High Energy Collision Dissociation)	MS2	60.2229	60	94.4071	75080	170206_TPEMI_12.raw	7/120	15	32	25	0.587165	2.2278e+06	94.41	26663		1	0.001643	0.02024	Light	Used	Unique	1.20051e+06	558248
		FALSE	High	Mascot (J15)	Unambiguous	[R].LFTNFSGADLLK.[L]		1	1	TFCP2_MOUSE	TFCP2_MOUSE	0	2	1	0	1	1	663.359	1325.71	-0.16	-0.00011	HCD (High Energy Collision Dissociation)	MS2	67.5669	59.043	91.8044	73521	170206_TPEMI_15.raw	8/120	17	32	25	0.414541	2.31332e+06	91.83	26901			0.001683	0.0227	Light	Used	Unique	2.31332e+06	3.31117e+06
		FALSE	High	Mascot (H15)	Unambiguous	[R].LFTNFSGADLLK.[L]		1	1	TFCP2_MOUSE	TFCP2_MOUSE	0	2	1	0	1	1	663.358	1325.71	-1.27	-0.00084	HCD (High Energy Collision Dissociation)	MS2	35.8852	60	92.0454	72342	170206_TPEMI_13.raw	8/120	18	33	26	0.340562	2.05965e+06	91.98	26488			0.002584	0.02758	Light	Not Used	Redundant	2.05965e+06	2.98801e+06
		FALSE	High	Mascot (H15)	Unambiguous	[R].LFTNFSGADLLK.[L]		1	1	TFCP2_MOUSE	TFCP2_MOUSE	0	2	1	0	1	1	663.358	1325.71	-0.9	-0.0006	HCD (High Energy Collision Dissociation)	MS2	56.7037	45.956	92.0063	72309	170206_TPEMI_13.raw	9/120	10	33	26	2.11137	2.05965e+06	91.98	26488			0.004651	0.06672	Light	Used	Unique	2.05965e+06	2.98801e+06
NDUS1_MOUSE	RecName: Full=NADH-ubiquinone oxidoreductase 75 kDa subunit, mitochondrial; EC=1.6.5.3; EC=1.6.99.3; AltName: Full=Complex I-75kD; Short=CI-75kD; Flags: Precursor OS=Mus musculus (Mouse)	0	32.942	6	33	6	6	1	79.7	5.72	227197	ENSMUSG00000025968.16	Ndufs1	1.289			0.693	1.036	3.15793e+06	4.67599e+06			4.50949e+06	3.27069e+06	3.24241e+06			5.81242e+06	0.506	508	6	33
	Sequence	Modifications	Modifications (all possible sites)	Modifications in Master Proteins	Modifications in Master Proteins (all Sites)	Qvality PEP	Qvality q-value	# Protein Groups	# Proteins	# PSMs	Master Protein Accessions	Positions in Master Proteins	# Missed Cleavages	Theo. MH+ [Da]	Sequence Length	Found in Sample: Control Rep# 1	Found in Sample: Control Rep# 2	Found in Sample: Control Rep# 3	Found in Sample: Control Rep# 4	Found in Sample: Control Rep# 5	Found in Sample: Tunicamycin Rep# 1	Found in Sample: Tunicamycin Rep# 2	Found in Sample: Tunicamycin Rep# 3	Found in Sample: Tunicamycin Rep# 4	Found in Sample: Tunicamycin Rep# 5	Abundance Ratio: Tunicamycin Rep# 5 / Control Rep# 5	Abundance Ratio: Tunicamycin Rep# 4 / Control Rep# 4	Abundance Ratio: Tunicamycin Rep# 3 / Control Rep# 3	Abundance Ratio: Tunicamycin Rep# 2 / Control Rep# 2	Abundance Ratio: Tunicamycin Rep# 1 / Control Rep# 1	Abundance: Control Rep# 1	Abundance: Control Rep# 2	Abundance: Control Rep# 3	Abundance: Control Rep# 4	Abundance: Control Rep# 5	Abundance: Tunicamycin Rep# 1	Abundance: Tunicamycin Rep# 2	Abundance: Tunicamycin Rep# 3	Abundance: Tunicamycin Rep# 4	Abundance: Tunicamycin Rep# 5	Quan Info	Ions Score Mascot	Confidence Mascot	m/z [Da] Mascot	Percolator q-Value Mascot	Percolator PEP Mascot
	IASQVAALDLGYKPGVEAIR					3.39526e-06	0	1	1	5	NDUS1_MOUSE	NDUS1_MOUSE [519-538]	0	2071.15	20	High	High	Not Found	Not Found	High	Peak Found	Peak Found	Not Found	Not Found	Peak Found	1.289			0.693	1.036	3.15793e+06	4.67599e+06			4.50949e+06	3.27069e+06	3.24241e+06			5.81242e+06	Unique	42	High	691.057	0	4.726e-06
		Checked	Confidence	Identifying Node	PSM Ambiguity	Annotated Sequence	Modifications	# Protein Groups	# Proteins	Master Protein Accessions	Protein Accessions	# Missed Cleavages	Charge	DeltaScore	DeltaCn	Rank	Search Engine Rank	m/z [Da]	MH+ [Da]	DeltaM [ppm]	Deltam/z [Da]	Activation Type	MS Order	Isolation Interference [%]	Ion Inject Time [ms]	RT [min]	First Scan	Spectrum File	Ions Matched	Ions Score	Identity Strict	Identity Relaxed	Expectation Value	Area	Apex RT [min]	Precursor Quan Result ID	# Missing Channels	# Single-Peak Channels	Percolator q-Value	Percolator PEP	Quan Channel	Peptide Quan Usage	Quan Info	Light	Heavy
		FALSE	High	Mascot (J15)	Unambiguous	[R].IASQVAALDLGYKPGVEAIR.[K]		1	1	NDUS1_MOUSE	NDUS1_MOUSE	0	3	1	0	1	1	691.056	2071.15	-0.43	-0.0003	HCD (High Energy Collision Dissociation)	MS2	83.0489	26.17	75.8214	59338	170206_TPEMI_15.raw	9/216	25	29	22	0.0273833	4.69104e+06	75.8	21802			0	1.492e-05	Light	Used	Unique	4.50949e+06	5.81242e+06
		FALSE	High	Mascot (G15)	Unambiguous	[R].IASQVAALDLGYKPGVEAIR.[K]		1	1	NDUS1_MOUSE	NDUS1_MOUSE	0	3	1	0	1	1	691.057	2071.16	0.54	0.00037	HCD (High Energy Collision Dissociation)	MS2	49.4618	25.92	78.3291	61154	170206_TPEMI_12.raw	11/216	42	29	22	0.000509762	4.67599e+06	78.35	21659			0	4.726e-06	Light	Used	Unique	4.67599e+06	3.24241e+06
		FALSE	High	Mascot (F15)	Unambiguous	[R].IASQVAALDLGYKPGVEAIR.[K]		1	1	NDUS1_MOUSE	NDUS1_MOUSE	0	3	1	0	1	1	691.056	2071.15	-0.43	-0.0003	HCD (High Energy Collision Dissociation)	MS2	50.4877	31.934	79.376	61505	170206_TPEMI_11.raw	5/216	10	29	22	0.880005	3.27868e+06	79.28	22724			0.000207	0.008733	Light	Used	Unique	3.15793e+06	3.27069e+06
ACTZ_MOUSE	RecName: Full=Alpha-centractin; Short=Centractin; AltName: Full=ARP1; AltName: Full=Actin-RPV; AltName: Full=Centrosome-associated actin homolog OS=Mus musculus (Mouse)	0	50.283	7	49	3	7	1	42.6	6.64	54130	ENSMUSG00000025228.4	Actr1a	1.144	0.774	1.006	0.674	1.26	6.56075e+06	1.10386e+07	8.77357e+06	1.01223e+07	9.74211e+06	8.26474e+06	7.43773e+06	8.82523e+06	7.83749e+06	1.11443e+07	1.721	679	7	49
	Sequence	Modifications	Modifications (all possible sites)	Modifications in Master Proteins	Modifications in Master Proteins (all Sites)	Qvality PEP	Qvality q-value	# Protein Groups	# Proteins	# PSMs	Master Protein Accessions	Positions in Master Proteins	# Missed Cleavages	Theo. MH+ [Da]	Sequence Length	Found in Sample: Control Rep# 1	Found in Sample: Control Rep# 2	Found in Sample: Control Rep# 3	Found in Sample: Control Rep# 4	Found in Sample: Control Rep# 5	Found in Sample: Tunicamycin Rep# 1	Found in Sample: Tunicamycin Rep# 2	Found in Sample: Tunicamycin Rep# 3	Found in Sample: Tunicamycin Rep# 4	Found in Sample: Tunicamycin Rep# 5	Abundance Ratio: Tunicamycin Rep# 5 / Control Rep# 5	Abundance Ratio: Tunicamycin Rep# 4 / Control Rep# 4	Abundance Ratio: Tunicamycin Rep# 3 / Control Rep# 3	Abundance Ratio: Tunicamycin Rep# 2 / Control Rep# 2	Abundance Ratio: Tunicamycin Rep# 1 / Control Rep# 1	Abundance: Control Rep# 1	Abundance: Control Rep# 2	Abundance: Control Rep# 3	Abundance: Control Rep# 4	Abundance: Control Rep# 5	Abundance: Tunicamycin Rep# 1	Abundance: Tunicamycin Rep# 2	Abundance: Tunicamycin Rep# 3	Abundance: Tunicamycin Rep# 4	Abundance: Tunicamycin Rep# 5	Quan Info	Ions Score Mascot	Confidence Mascot	m/z [Da] Mascot	Percolator q-Value Mascot	Percolator PEP Mascot
	YCFPNYVGRPK	1xCarbamidomethyl [C2]	1xCarbamidomethyl [C2]			0.000409877	0	1	2	7	ACTZ_MOUSE	ACTZ_MOUSE [33-43]	0	1400.68	11	Not Found	Not Found	High	High	High	Not Found	Not Found	Peak Found	Peak Found	Peak Found	1.11	0.607	0.867					4.27372e+06	4389039	3.47351e+06			3.70332e+06	2.66229e+06	3.85492e+06	Not Unique	31	High	467.564	7.767e-05	0.002743
		Checked	Confidence	Identifying Node	PSM Ambiguity	Annotated Sequence	Modifications	# Protein Groups	# Proteins	Master Protein Accessions	Protein Accessions	# Missed Cleavages	Charge	DeltaScore	DeltaCn	Rank	Search Engine Rank	m/z [Da]	MH+ [Da]	DeltaM [ppm]	Deltam/z [Da]	Activation Type	MS Order	Isolation Interference [%]	Ion Inject Time [ms]	RT [min]	First Scan	Spectrum File	Ions Matched	Ions Score	Identity Strict	Identity Relaxed	Expectation Value	Area	Apex RT [min]	Precursor Quan Result ID	# Missing Channels	# Single-Peak Channels	Percolator q-Value	Percolator PEP	Quan Channel	Peptide Quan Usage	Quan Info	Light	Heavy
		FALSE	High	Mascot (H15)	Unambiguous	[K].YcFPNYVGRPK.[H]	C2(Carbamidomethyl)	1	2	ACTZ_MOUSE	ACTZ_MOUSE; ACTY_MOUSE	0	3	0.8235	0	1	1	467.564	1400.68	0.14	7e-05	HCD (High Energy Collision Dissociation)	MS2	72.1349	56.864	44.7296	31731	170206_TPEMI_13.raw	6/104	17	32	25	0.386673	4.27372e+06	44.72	10147			0	0.0001572	Light	Used	Not Unique	4.27372e+06	3.70332e+06
		FALSE	High	Mascot (J15)	Unambiguous	[K].YcFPNYVGRPK.[H]	C2(Carbamidomethyl)	1	2	ACTZ_MOUSE	ACTZ_MOUSE; ACTY_MOUSE	0	3	0.9355	0	1	1	467.564	1400.68	-0.51	-0.00024	HCD (High Energy Collision Dissociation)	MS2	56.6549	60	44.6591	31968	170206_TPEMI_15.raw	6/104	31	32	25	0.0137741	4036657	44.65	10522			7.767e-05	0.002743	Light	Used	Not Unique	3.47351e+06	3.85492e+06
		FALSE	High	Mascot (I15)	Unambiguous	[K].YcFPNYVGRPK.[H]	C2(Carbamidomethyl)	1	2	ACTZ_MOUSE	ACTZ_MOUSE; ACTY_MOUSE	0	3	0.6923	0	1	1	467.564	1400.68	-0.19	-9e-05	HCD (High Energy Collision Dissociation)	MS2	65.3797	60	44.8601	31814	170206_TPEMI_14.raw	4/104	13	32	25	1.0031	4.92784e+06	44.86	10165			0.002922	0.04625	Light	Used	Not Unique	4389039	2.66229e+06
	ACYLSINPQKDETLETEK	1xCarbamidomethyl [C2]	1xCarbamidomethyl [C2]			8.39642e-05	0	1	1	7	ACTZ_MOUSE	ACTZ_MOUSE [221-238]	1	2139.03	18	High	High	High	High	High	Peak Found	Peak Found	Peak Found	Peak Found	Peak Found	1.144	0.774	1.006	0.674	1.26	6.56075e+06	1.10386e+07	8.77357e+06	1.01223e+07	9.74211e+06	8.26474e+06	7.43773e+06	8.82523e+06	7.83749e+06	1.11443e+07	Unique	19	High	713.68	0	3.241e-05
		Checked	Confidence	Identifying Node	PSM Ambiguity	Annotated Sequence	Modifications	# Protein Groups	# Proteins	Master Protein Accessions	Protein Accessions	# Missed Cleavages	Charge	DeltaScore	DeltaCn	Rank	Search Engine Rank	m/z [Da]	MH+ [Da]	DeltaM [ppm]	Deltam/z [Da]	Activation Type	MS Order	Isolation Interference [%]	Ion Inject Time [ms]	RT [min]	First Scan	Spectrum File	Ions Matched	Ions Score	Identity Strict	Identity Relaxed	Expectation Value	Area	Apex RT [min]	Precursor Quan Result ID	# Missing Channels	# Single-Peak Channels	Percolator q-Value	Percolator PEP	Quan Channel	Peptide Quan Usage	Quan Info	Light	Heavy
		FALSE	High	Mascot (I15)	Unambiguous	[R].AcYLSINPQKDETLETEK.[A]	C2(Carbamidomethyl)	1	1	ACTZ_MOUSE	ACTZ_MOUSE	1	3	1	0	1	1	713.68	2139.03	-0.51	-0.00036	HCD (High Energy Collision Dissociation)	MS2	35.8619	44.431	54.849	40107	170206_TPEMI_14.raw	5/180	19	32	25	0.227798	1.02257e+07	54.92	13809			0	3.241e-05	Light	Used	Unique	1.01223e+07	7.83749e+06
		FALSE	High	Mascot (F15)	Unambiguous	[R].AcYLSINPQKDETLETEK.[A]	C2(Carbamidomethyl)	1	1	ACTZ_MOUSE	ACTZ_MOUSE	1	3	1	0	1	1	713.68	2139.02	-1.36	-0.00097	HCD (High Energy Collision Dissociation)	MS2	55.4073	60	58.1202	43043	170206_TPEMI_11.raw	11/180	17	32	25	0.330367	6.56075e+06	58.13	14921			7.877e-05	0.002404	Light	Used	Unique	6.56075e+06	8.26474e+06
		FALSE	High	Mascot (H15)	Unambiguous	[R].AcYLSINPQKDETLETEK.[A]	C2(Carbamidomethyl)	1	1	ACTZ_MOUSE	ACTZ_MOUSE	1	3	0.6471	0	1	1	713.68	2139.02	-1.45	-0.00103	HCD (High Energy Collision Dissociation)	MS2	55.8785	47.464	54.5141	39878	170206_TPEMI_13.raw	10/180	17	32	25	0.34255	8.77357e+06	54.6	13700			8.9e-05	0.001075	Light	Used	Unique	8.77357e+06	8.82523e+06
		FALSE	High	Mascot (G15)	Unambiguous	[R].AcYLSINPQKDETLETEK.[A]	C2(Carbamidomethyl)	1	1	ACTZ_MOUSE	ACTZ_MOUSE	1	3	1	0	1	1	713.683	2139.03	3.43	0.00245	HCD (High Energy Collision Dissociation)	MS2	43.5147	39.131	57.9152	43182	170206_TPEMI_12.raw	5/180	13	32	25	0.846277	1.10386e+07	57.99	14387			0.0009087	0.01094	Light	Used	Unique	1.10386e+07	7.43773e+06
		FALSE	High	Mascot (J15)	Unambiguous	[R].AcYLSINPQKDETLETEK.[A]	C2(Carbamidomethyl)	1	1	ACTZ_MOUSE	ACTZ_MOUSE	1	3	0.6	0	1	1	713.681	2139.03	0.52	0.00037	HCD (High Energy Collision Dissociation)	MS2	30.109	27.54	54.5615	40392	170206_TPEMI_15.raw	9/180	5	32	25	5.45501	9.96298e+06	54.64	14204			0.002796	0.04987	Light	Used	Unique	9.74211e+06	1.11443e+07
GAR1_MOUSE	RecName: Full=H/ACA ribonucleoprotein complex subunit 1; AltName: Full=Nucleolar protein family A member 1; AltName: Full=snoRNP protein GAR1 OS=Mus musculus (Mouse)	0	9.354	3	17	3	3	1	23.5	11.02	68147	ENSMUSG00000028010.16	Gar1	1.239	1.078			3.488	2.8914e+06			4.0422e+06	3.98541e+06	1.00849e+07			4.35852e+06	4.93634e+06	0.719	140	3	17
	Sequence	Modifications	Modifications (all possible sites)	Modifications in Master Proteins	Modifications in Master Proteins (all Sites)	Qvality PEP	Qvality q-value	# Protein Groups	# Proteins	# PSMs	Master Protein Accessions	Positions in Master Proteins	# Missed Cleavages	Theo. MH+ [Da]	Sequence Length	Found in Sample: Control Rep# 1	Found in Sample: Control Rep# 2	Found in Sample: Control Rep# 3	Found in Sample: Control Rep# 4	Found in Sample: Control Rep# 5	Found in Sample: Tunicamycin Rep# 1	Found in Sample: Tunicamycin Rep# 2	Found in Sample: Tunicamycin Rep# 3	Found in Sample: Tunicamycin Rep# 4	Found in Sample: Tunicamycin Rep# 5	Abundance Ratio: Tunicamycin Rep# 5 / Control Rep# 5	Abundance Ratio: Tunicamycin Rep# 4 / Control Rep# 4	Abundance Ratio: Tunicamycin Rep# 3 / Control Rep# 3	Abundance Ratio: Tunicamycin Rep# 2 / Control Rep# 2	Abundance Ratio: Tunicamycin Rep# 1 / Control Rep# 1	Abundance: Control Rep# 1	Abundance: Control Rep# 2	Abundance: Control Rep# 3	Abundance: Control Rep# 4	Abundance: Control Rep# 5	Abundance: Tunicamycin Rep# 1	Abundance: Tunicamycin Rep# 2	Abundance: Tunicamycin Rep# 3	Abundance: Tunicamycin Rep# 4	Abundance: Tunicamycin Rep# 5	Quan Info	Ions Score Mascot	Confidence Mascot	m/z [Da] Mascot	Percolator q-Value Mascot	Percolator PEP Mascot
	FYIDPYK					0.0147967	0.00103941	1	1	6	GAR1_MOUSE	GAR1_MOUSE [155-161]	0	945.472	7	High	Not Found	Not Found	High	High	Peak Found	Not Found	Not Found	Peak Found	Peak Found	1.239	1.078			3.488	2.8914e+06			4.0422e+06	3.98541e+06	1.00849e+07			4.35852e+06	4.93634e+06	Unique	34	High	473.239	0.000285	0.003945
		Checked	Confidence	Identifying Node	PSM Ambiguity	Annotated Sequence	Modifications	# Protein Groups	# Proteins	Master Protein Accessions	Protein Accessions	# Missed Cleavages	Charge	DeltaScore	DeltaCn	Rank	Search Engine Rank	m/z [Da]	MH+ [Da]	DeltaM [ppm]	Deltam/z [Da]	Activation Type	MS Order	Isolation Interference [%]	Ion Inject Time [ms]	RT [min]	First Scan	Spectrum File	Ions Matched	Ions Score	Identity Strict	Identity Relaxed	Expectation Value	Area	Apex RT [min]	Precursor Quan Result ID	# Missing Channels	# Single-Peak Channels	Percolator q-Value	Percolator PEP	Quan Channel	Peptide Quan Usage	Quan Info	Light	Heavy
		FALSE	High	Mascot (I15)	Unambiguous	[K].FYIDPYK.[L]		1	1	GAR1_MOUSE	GAR1_MOUSE	0	2	1	0	1	1	473.239	945.472	-0.11	-5e-05	HCD (High Energy Collision Dissociation)	MS2	48.0579	60	56.4215	41426	170206_TPEMI_14.raw	4/48	26	33	26	0.0472132	4.0422e+06	56.45	14372			0.0002231	0.005057	Light	Used	Unique	4.0422e+06	4.35852e+06
		FALSE	High	Mascot (J15)	Unambiguous	[K].FYIDPYK.[L]		1	1	GAR1_MOUSE	GAR1_MOUSE	0	2	0.9231	0	1	1	473.24	945.472	0.22	0.0001	HCD (High Energy Collision Dissociation)	MS2	65.2953	60	56.1297	41748	170206_TPEMI_15.raw	4/48	26	33	26	0.0514119	3.98541e+06	56.16	14781			0.0002837	0.005438	Light	Used	Unique	3.98541e+06	4.93634e+06
		FALSE	High	Mascot (F15)	Unambiguous	[K].FYIDPYK.[L]		1	1	GAR1_MOUSE	GAR1_MOUSE	0	2	0.4167	0	1	1	473.24	945.472	0.54	0.00025	HCD (High Energy Collision Dissociation)	MS2	52.0202	60	59.7701	44426	170206_TPEMI_11.raw	6/48	24	33	26	0.0901296	2.8914e+06	59.74	15526			0.0009	0.01573	Light	Used	Unique	2.8914e+06	1.00849e+07
DDX50_MOUSE	RecName: Full=ATP-dependent RNA helicase DDX50; EC=3.6.4.13; AltName: Full=DEAD box protein 50; AltName: Full=Gu-beta; AltName: Full=Nucleolar protein Gu2 OS=Mus musculus (Mouse)	0	12.201	4	11	4	4	1	82.1	9.25	94213	ENSMUSG00000020076.6	Ddx50	0.582				1.426	906020				1.22874e+06	1.29195e+06				714769	0.252	70	4	11
	Sequence	Modifications	Modifications (all possible sites)	Modifications in Master Proteins	Modifications in Master Proteins (all Sites)	Qvality PEP	Qvality q-value	# Protein Groups	# Proteins	# PSMs	Master Protein Accessions	Positions in Master Proteins	# Missed Cleavages	Theo. MH+ [Da]	Sequence Length	Found in Sample: Control Rep# 1	Found in Sample: Control Rep# 2	Found in Sample: Control Rep# 3	Found in Sample: Control Rep# 4	Found in Sample: Control Rep# 5	Found in Sample: Tunicamycin Rep# 1	Found in Sample: Tunicamycin Rep# 2	Found in Sample: Tunicamycin Rep# 3	Found in Sample: Tunicamycin Rep# 4	Found in Sample: Tunicamycin Rep# 5	Abundance Ratio: Tunicamycin Rep# 5 / Control Rep# 5	Abundance Ratio: Tunicamycin Rep# 4 / Control Rep# 4	Abundance Ratio: Tunicamycin Rep# 3 / Control Rep# 3	Abundance Ratio: Tunicamycin Rep# 2 / Control Rep# 2	Abundance Ratio: Tunicamycin Rep# 1 / Control Rep# 1	Abundance: Control Rep# 1	Abundance: Control Rep# 2	Abundance: Control Rep# 3	Abundance: Control Rep# 4	Abundance: Control Rep# 5	Abundance: Tunicamycin Rep# 1	Abundance: Tunicamycin Rep# 2	Abundance: Tunicamycin Rep# 3	Abundance: Tunicamycin Rep# 4	Abundance: Tunicamycin Rep# 5	Quan Info	Ions Score Mascot	Confidence Mascot	m/z [Da] Mascot	Percolator q-Value Mascot	Percolator PEP Mascot
	GVTYLFPIQVK					0.00364454	0.000213495	1	1	3	DDX50_MOUSE	DDX50_MOUSE [153-163]	0	1264.73	11	High	Not Found	Not Found	Not Found	High	Peak Found	Not Found	Not Found	Not Found	Peak Found	0.582				1.426	906020				1.22874e+06	1.29195e+06				714769	Unique	18	High	632.868	0	0.0007763
		Checked	Confidence	Identifying Node	PSM Ambiguity	Annotated Sequence	Modifications	# Protein Groups	# Proteins	Master Protein Accessions	Protein Accessions	# Missed Cleavages	Charge	DeltaScore	DeltaCn	Rank	Search Engine Rank	m/z [Da]	MH+ [Da]	DeltaM [ppm]	Deltam/z [Da]	Activation Type	MS Order	Isolation Interference [%]	Ion Inject Time [ms]	RT [min]	First Scan	Spectrum File	Ions Matched	Ions Score	Identity Strict	Identity Relaxed	Expectation Value	Area	Apex RT [min]	Precursor Quan Result ID	# Missing Channels	# Single-Peak Channels	Percolator q-Value	Percolator PEP	Quan Channel	Peptide Quan Usage	Quan Info	Light	Heavy
		FALSE	High	Mascot (F15)	Unambiguous	[R].GVTYLFPIQVK.[T]		1	1	DDX50_MOUSE	DDX50_MOUSE	0	2	1	0	1	1	632.869	1264.73	-0.16	-0.0001	HCD (High Energy Collision Dissociation)	MS2	62.9598	60	95.4473	75402	170206_TPEMI_11.raw	4/88	8	31	24	2.47067	906020	95.43	28007			0.001298	0.0259	Light	Used	Unique	906020	1.29195e+06
		FALSE	High	Mascot (J15)	Unambiguous	[R].GVTYLFPIQVK.[T]		1	1	DDX50_MOUSE	DDX50_MOUSE	0	2	1	0	1	1	632.869	1264.73	0.81	0.00051	HCD (High Energy Collision Dissociation)	MS2	52.4594	60	92.3847	74025	170206_TPEMI_15.raw	4/88	8	31	24	2.20262	1.47866e+06	92.28	27076			0.002484	0.04129	Light	Used	Unique	1.22874e+06	714769
DC1I2_MOUSE	RecName: Full=Cytoplasmic dynein 1 intermediate chain 2; AltName: Full=Cytoplasmic dynein intermediate chain 2; AltName: Full=Dynein intermediate chain 2, cytosolic; Short=DH IC-2 OS=Mus musculus (Mouse)	0	54.783	9	49	9	9	1	68.4	5.29	13427	ENSMUSG00000027012.15	Dync1i2	1.48	1.179	1.435	0.963			1.14142e+06	878012	813684	818078		1.09958e+06	1.2596e+06	959283	1.21082e+06	1.555	988	9	49
	Sequence	Modifications	Modifications (all possible sites)	Modifications in Master Proteins	Modifications in Master Proteins (all Sites)	Qvality PEP	Qvality q-value	# Protein Groups	# Proteins	# PSMs	Master Protein Accessions	Positions in Master Proteins	# Missed Cleavages	Theo. MH+ [Da]	Sequence Length	Found in Sample: Control Rep# 1	Found in Sample: Control Rep# 2	Found in Sample: Control Rep# 3	Found in Sample: Control Rep# 4	Found in Sample: Control Rep# 5	Found in Sample: Tunicamycin Rep# 1	Found in Sample: Tunicamycin Rep# 2	Found in Sample: Tunicamycin Rep# 3	Found in Sample: Tunicamycin Rep# 4	Found in Sample: Tunicamycin Rep# 5	Abundance Ratio: Tunicamycin Rep# 5 / Control Rep# 5	Abundance Ratio: Tunicamycin Rep# 4 / Control Rep# 4	Abundance Ratio: Tunicamycin Rep# 3 / Control Rep# 3	Abundance Ratio: Tunicamycin Rep# 2 / Control Rep# 2	Abundance Ratio: Tunicamycin Rep# 1 / Control Rep# 1	Abundance: Control Rep# 1	Abundance: Control Rep# 2	Abundance: Control Rep# 3	Abundance: Control Rep# 4	Abundance: Control Rep# 5	Abundance: Tunicamycin Rep# 1	Abundance: Tunicamycin Rep# 2	Abundance: Tunicamycin Rep# 3	Abundance: Tunicamycin Rep# 4	Abundance: Tunicamycin Rep# 5	Quan Info	Ions Score Mascot	Confidence Mascot	m/z [Da] Mascot	Percolator q-Value Mascot	Percolator PEP Mascot
	DLEDKEGEIQAGAK					0.000351696	0	1	1	7	DC1I2_MOUSE	DC1I2_MOUSE [225-238]	1	1502.73	14	Not Found	High	High	High	High	Not Found	Peak Found	Peak Found	Peak Found	Peak Found	1.48	1.179	1.435	0.963			1.14142e+06	878012	813684	818078		1.09958e+06	1.2596e+06	959283	1.21082e+06	Unique	42	High	751.871	0	8.506e-05
		Checked	Confidence	Identifying Node	PSM Ambiguity	Annotated Sequence	Modifications	# Protein Groups	# Proteins	Master Protein Accessions	Protein Accessions	# Missed Cleavages	Charge	DeltaScore	DeltaCn	Rank	Search Engine Rank	m/z [Da]	MH+ [Da]	DeltaM [ppm]	Deltam/z [Da]	Activation Type	MS Order	Isolation Interference [%]	Ion Inject Time [ms]	RT [min]	First Scan	Spectrum File	Ions Matched	Ions Score	Identity Strict	Identity Relaxed	Expectation Value	Area	Apex RT [min]	Precursor Quan Result ID	# Missing Channels	# Single-Peak Channels	Percolator q-Value	Percolator PEP	Quan Channel	Peptide Quan Usage	Quan Info	Light	Heavy
		FALSE	High	Mascot (G15)	Unambiguous	[R].DLEDKEGEIQAGAK.[L]		1	1	DC1I2_MOUSE	DC1I2_MOUSE	1	2	0.9565	0	1	1	751.87	1502.73	0.18	0.00014	HCD (High Energy Collision Dissociation)	MS2	24.1015	60	31.6789	22223	170206_TPEMI_12.raw	11/140	23	33	26	0.0995668	1.30248e+06	31.68	5283			0	0.001027	Light	Used	Unique	1.14142e+06	1.09958e+06
		FALSE	High	Mascot (H15)	Unambiguous	[R].DLEDKEGEIQAGAK.[L]		1	1	DC1I2_MOUSE	DC1I2_MOUSE	1	2	1	0	1	1	751.87	1502.73	0.1	8e-05	HCD (High Energy Collision Dissociation)	MS2	44.7686	60	29.2307	19585	170206_TPEMI_13.raw	7/140	13	33	26	1.11973	878012	29.21	4801			0.001291	0.01289	Light	Used	Unique	878012	1.2596e+06
		FALSE	High	Mascot (I15)	Unambiguous	[R].DLEDKEGEIQAGAK.[L]		1	1	DC1I2_MOUSE	DC1I2_MOUSE	1	2	1	0	1	1	751.87	1502.73	0.1	8e-05	HCD (High Energy Collision Dissociation)	MS2	0	60	28.9746	19566	170206_TPEMI_14.raw	6/140	24	33	26	0.0845501	995896	28.98	4743			0.001432	0.02966	Light	Used	Unique	813684	959283
		FALSE	High	Mascot (J15)	Unambiguous	[R].DLEDKEGEIQAGAK.[L]		1	1	DC1I2_MOUSE	DC1I2_MOUSE	1	2	0.8182	0	1	1	751.871	1502.74	1.24	0.00093	HCD (High Energy Collision Dissociation)	MS2	17.5707	60	28.788	19404	170206_TPEMI_15.raw	11/140	22	33	26	0.126576	818078	28.78	4864			0.001683	0.02389	Light	Used	Unique	818078	1.21082e+06
FRIH_MOUSE	RecName: Full=Ferritin heavy chain; Short=Ferritin H subunit; EC=1.16.3.1; Contains: RecName: Full=Ferritin heavy chain, N-terminally processed OS=Mus musculus (Mouse)	0	11.457	2	17	2	2	1	21.1	5.88	14319	ENSMUSG00000024661.6	Fth1	1.6	0.871		0.584	1.133	8.21391e+06	1.34531e+06		9.24005e+06	1.02391e+07	9.30527e+06	786236		8.04826e+06	1.63797e+07	1.154	116	2	17
	Sequence	Modifications	Modifications (all possible sites)	Modifications in Master Proteins	Modifications in Master Proteins (all Sites)	Qvality PEP	Qvality q-value	# Protein Groups	# Proteins	# PSMs	Master Protein Accessions	Positions in Master Proteins	# Missed Cleavages	Theo. MH+ [Da]	Sequence Length	Found in Sample: Control Rep# 1	Found in Sample: Control Rep# 2	Found in Sample: Control Rep# 3	Found in Sample: Control Rep# 4	Found in Sample: Control Rep# 5	Found in Sample: Tunicamycin Rep# 1	Found in Sample: Tunicamycin Rep# 2	Found in Sample: Tunicamycin Rep# 3	Found in Sample: Tunicamycin Rep# 4	Found in Sample: Tunicamycin Rep# 5	Abundance Ratio: Tunicamycin Rep# 5 / Control Rep# 5	Abundance Ratio: Tunicamycin Rep# 4 / Control Rep# 4	Abundance Ratio: Tunicamycin Rep# 3 / Control Rep# 3	Abundance Ratio: Tunicamycin Rep# 2 / Control Rep# 2	Abundance Ratio: Tunicamycin Rep# 1 / Control Rep# 1	Abundance: Control Rep# 1	Abundance: Control Rep# 2	Abundance: Control Rep# 3	Abundance: Control Rep# 4	Abundance: Control Rep# 5	Abundance: Tunicamycin Rep# 1	Abundance: Tunicamycin Rep# 2	Abundance: Tunicamycin Rep# 3	Abundance: Tunicamycin Rep# 4	Abundance: Tunicamycin Rep# 5	Quan Info	Ions Score Mascot	Confidence Mascot	m/z [Da] Mascot	Percolator q-Value Mascot	Percolator PEP Mascot
	YFLHQSHEEREHAEK					0.000268425	0	1	1	3	FRIH_MOUSE	FRIH_MOUSE [55-69]	1	1939.9	15	High	High	Not Found	High	Not Found	Peak Found	Peak Found	Not Found	Peak Found	Not Found		0.744		0.584	1.236	869378	1.34531e+06		1.13814e+06		1.07471e+06	786236		846497		Unique	14	High	647.307	0.002003	0.02337
		Checked	Confidence	Identifying Node	PSM Ambiguity	Annotated Sequence	Modifications	# Protein Groups	# Proteins	Master Protein Accessions	Protein Accessions	# Missed Cleavages	Charge	DeltaScore	DeltaCn	Rank	Search Engine Rank	m/z [Da]	MH+ [Da]	DeltaM [ppm]	Deltam/z [Da]	Activation Type	MS Order	Isolation Interference [%]	Ion Inject Time [ms]	RT [min]	First Scan	Spectrum File	Ions Matched	Ions Score	Identity Strict	Identity Relaxed	Expectation Value	Area	Apex RT [min]	Precursor Quan Result ID	# Missing Channels	# Single-Peak Channels	Percolator q-Value	Percolator PEP	Quan Channel	Peptide Quan Usage	Quan Info	Light	Heavy
		FALSE	High	Mascot (I15)	Unambiguous	[K].YFLHQSHEEREHAEK.[L]		1	1	FRIH_MOUSE	FRIH_MOUSE	1	3	0.9231	0	1	1	647.306	1939.9	-0.52	-0.00034	HCD (High Energy Collision Dissociation)	MS2	27.7284	60	17.5257	10581	170206_TPEMI_14.raw	11/152	13	30	23	0.601621	1.13814e+06	17.55	520			0	9.792e-05	Light	Used	Unique	1.13814e+06	846497
		FALSE	High	Mascot (F15)	Unambiguous	[K].YFLHQSHEEREHAEK.[L]		1	1	FRIH_MOUSE	FRIH_MOUSE	1	3	0.8889	0	1	1	647.306	1939.9	-0.62	-0.0004	HCD (High Energy Collision Dissociation)	MS2	5.14849	60	18.8486	11993	170206_TPEMI_11.raw	9/152	9	30	23	1.3162	869378	18.85	662			7.877e-05	0.002905	Light	Used	Unique	869378	1.07471e+06
		FALSE	High	Mascot (G15)	Unambiguous	[K].YFLHQSHEEREHAEK.[L]		1	1	FRIH_MOUSE	FRIH_MOUSE	1	3	1	0	1	1	647.307	1939.91	0.99	0.00064	HCD (High Energy Collision Dissociation)	MS2	55.8326	60	18.6496	12046	170206_TPEMI_12.raw	11/152	14	30	23	0.48661	1.41262e+06	18.67	671			0.002003	0.02337	Light	Used	Unique	1.34531e+06	786236
	IFLQDIK					0.0154668	0.00107999	1	1	4	FRIH_MOUSE	FRIH_MOUSE [81-87]	0	876.519	7	High	Not Found	Not Found	High	High	Peak Found	Not Found	Not Found	Peak Found	Peak Found	1.6	0.889			1.121	7.34453e+06			8.1019e+06	1.02391e+07	8.23055e+06			7.20176e+06	1.63797e+07	Unique	43	High	438.763	0.0001403	0.00498
		Checked	Confidence	Identifying Node	PSM Ambiguity	Annotated Sequence	Modifications	# Protein Groups	# Proteins	Master Protein Accessions	Protein Accessions	# Missed Cleavages	Charge	DeltaScore	DeltaCn	Rank	Search Engine Rank	m/z [Da]	MH+ [Da]	DeltaM [ppm]	Deltam/z [Da]	Activation Type	MS Order	Isolation Interference [%]	Ion Inject Time [ms]	RT [min]	First Scan	Spectrum File	Ions Matched	Ions Score	Identity Strict	Identity Relaxed	Expectation Value	Area	Apex RT [min]	Precursor Quan Result ID	# Missing Channels	# Single-Peak Channels	Percolator q-Value	Percolator PEP	Quan Channel	Peptide Quan Usage	Quan Info	Light	Heavy
		FALSE	High	Mascot (F15)	Unambiguous	[R].IFLQDIK.[K]		1	1	FRIH_MOUSE	FRIH_MOUSE	0	2	0.2326	0	1	1	438.763	876.52	0.88	0.00039	HCD (High Energy Collision Dissociation)	MS2	30.6148	60	61.5692	45952	170206_TPEMI_11.raw	6/60	43	31	24	0.000663939	7.34453e+06	61.58	16204			0.0001403	0.00498	Light	Used	Unique	7.34453e+06	8.23055e+06
		FALSE	High	Mascot (I15)	Unambiguous	[R].IFLQDIK.[K]		1	1	FRIH_MOUSE	FRIH_MOUSE	0	2	0.2069	0	1	1	438.763	876.519	0.53	0.00023	HCD (High Energy Collision Dissociation)	MS2	40.0875	60	58.2032	42933	170206_TPEMI_14.raw	5/60	29	31	24	0.0195042	8.1019e+06	58.26	15001			0.0002819	0.00873	Light	Used	Unique	8.1019e+06	7.20176e+06
		FALSE	High	Mascot (J15)	Unambiguous	[R].IFLQDIK.[K]		1	1	FRIH_MOUSE	FRIH_MOUSE	0	2	0.2424	0	1	1	438.763	876.519	0.46	0.0002	HCD (High Energy Collision Dissociation)	MS2	39.3905	60	57.9266	43289	170206_TPEMI_15.raw	6/60	33	31	24	0.00762304	1.02391e+07	58.01	15407			0.0002837	0.006657	Light	Used	Unique	1.02391e+07	1.63797e+07
PPIH_MOUSE	RecName: Full=Peptidyl-prolyl cis-trans isomerase H; Short=PPIase H; EC=5.2.1.8; AltName: Full=Rotamase H OS=Mus musculus (Mouse)	0	30.3	5	38	5	5	1	20.5	8.09	66101; 666411	ENSMUSG00000060288.13	Ppih; Gm11585	0.772	0.582	0.745	0.536	0.746	7.02059e+06	9.55445e+06	8.51287e+06	9.52255e+06	8.81717e+06	5.23762e+06	5.12512e+06	6.3439e+06	5.5412e+06	6.80603e+06	2.162	404	5	38
	Sequence	Modifications	Modifications (all possible sites)	Modifications in Master Proteins	Modifications in Master Proteins (all Sites)	Qvality PEP	Qvality q-value	# Protein Groups	# Proteins	# PSMs	Master Protein Accessions	Positions in Master Proteins	# Missed Cleavages	Theo. MH+ [Da]	Sequence Length	Found in Sample: Control Rep# 1	Found in Sample: Control Rep# 2	Found in Sample: Control Rep# 3	Found in Sample: Control Rep# 4	Found in Sample: Control Rep# 5	Found in Sample: Tunicamycin Rep# 1	Found in Sample: Tunicamycin Rep# 2	Found in Sample: Tunicamycin Rep# 3	Found in Sample: Tunicamycin Rep# 4	Found in Sample: Tunicamycin Rep# 5	Abundance Ratio: Tunicamycin Rep# 5 / Control Rep# 5	Abundance Ratio: Tunicamycin Rep# 4 / Control Rep# 4	Abundance Ratio: Tunicamycin Rep# 3 / Control Rep# 3	Abundance Ratio: Tunicamycin Rep# 2 / Control Rep# 2	Abundance Ratio: Tunicamycin Rep# 1 / Control Rep# 1	Abundance: Control Rep# 1	Abundance: Control Rep# 2	Abundance: Control Rep# 3	Abundance: Control Rep# 4	Abundance: Control Rep# 5	Abundance: Tunicamycin Rep# 1	Abundance: Tunicamycin Rep# 2	Abundance: Tunicamycin Rep# 3	Abundance: Tunicamycin Rep# 4	Abundance: Tunicamycin Rep# 5	Quan Info	Ions Score Mascot	Confidence Mascot	m/z [Da] Mascot	Percolator q-Value Mascot	Percolator PEP Mascot
	GPFADENFK					0.00629329	0.000447461	1	1	7	PPIH_MOUSE	PPIH_MOUSE [93-101]	0	1024.47	9	High	High	High	High	High	Peak Found	Peak Found	Peak Found	Peak Found	Peak Found	0.772	0.582	0.745	0.536	0.746	7.02059e+06	9.55445e+06	8.51287e+06	9.52255e+06	8.81717e+06	5.23762e+06	5.12512e+06	6.3439e+06	5.5412e+06	6.80603e+06	Unique	31	High	512.741	8.064e-05	0.002126
		Checked	Confidence	Identifying Node	PSM Ambiguity	Annotated Sequence	Modifications	# Protein Groups	# Proteins	Master Protein Accessions	Protein Accessions	# Missed Cleavages	Charge	DeltaScore	DeltaCn	Rank	Search Engine Rank	m/z [Da]	MH+ [Da]	DeltaM [ppm]	Deltam/z [Da]	Activation Type	MS Order	Isolation Interference [%]	Ion Inject Time [ms]	RT [min]	First Scan	Spectrum File	Ions Matched	Ions Score	Identity Strict	Identity Relaxed	Expectation Value	Area	Apex RT [min]	Precursor Quan Result ID	# Missing Channels	# Single-Peak Channels	Percolator q-Value	Percolator PEP	Quan Channel	Peptide Quan Usage	Quan Info	Light	Heavy
		FALSE	High	Mascot (G15)	Unambiguous	[R].GPFADENFK.[L]		1	1	PPIH_MOUSE	PPIH_MOUSE	0	2	0.2308	0	1	1	512.741	1024.47	1.19	0.00061	HCD (High Energy Collision Dissociation)	MS2	61.1791	55.531	44.8381	32401	170206_TPEMI_12.raw	5/72	13	31	24	0.695795	9.69746e+06	44.84	9688			0.0003011	0.00495	Light	Used	Unique	9.55445e+06	5.12512e+06
		FALSE	High	Mascot (I15)	Unambiguous	[R].GPFADENFK.[L]		1	1	PPIH_MOUSE	PPIH_MOUSE	0	2	0.7059	0	1	1	512.741	1024.47	1.19	0.00061	HCD (High Energy Collision Dissociation)	MS2	51.0645	40.827	41.7431	29370	170206_TPEMI_14.raw	7/72	17	31	24	0.297496	9.68771e+06	41.72	9103			0.0004116	0.0112	Light	Used	Unique	9.52255e+06	5.5412e+06
		FALSE	High	Mascot (H15)	Unambiguous	[R].GPFADENFK.[L]		1	1	PPIH_MOUSE	PPIH_MOUSE	0	2	0.75	0	1	1	512.742	1024.48	2.26	0.00116	HCD (High Energy Collision Dissociation)	MS2	50.0585	60	41.6509	29292	170206_TPEMI_13.raw	7/72	16	31	24	0.361329	8.51287e+06	41.71	9056			0.0007098	0.008185	Light	Used	Unique	8.51287e+06	6.3439e+06
		FALSE	High	Mascot (J15)	Unambiguous	[R].GPFADENFK.[L]		1	1	PPIH_MOUSE	PPIH_MOUSE	0	2	0.4286	0	1	1	512.741	1024.47	1.19	0.00061	HCD (High Energy Collision Dissociation)	MS2	48.9583	60	41.5327	29430	170206_TPEMI_15.raw	7/72	14	31	24	0.536391	8.87203e+06	41.55	9366			0.001416	0.01697	Light	Used	Unique	8.81717e+06	6.80603e+06
		FALSE	High	Mascot (F15)	Unambiguous	[R].GPFADENFK.[L]		1	1	PPIH_MOUSE	PPIH_MOUSE	0	2	0.7692	0	1	1	512.741	1024.47	1.31	0.00067	HCD (High Energy Collision Dissociation)	MS2	57.9743	53.728	45.1623	32308	170206_TPEMI_11.raw	6/72	13	31	24	0.644884	7.02059e+06	45.13	10054			0.00147	0.02924	Light	Used	Unique	7.02059e+06	5.23762e+06
PP1A_MOUSE	RecName: Full=Serine/threonine-protein phosphatase PP1-alpha catalytic subunit; Short=PP-1A; EC=3.1.3.16 OS=Mus musculus (Mouse)	0	140.401	16	166	4	4	1	37.5	6.33	19045	ENSMUSG00000040385.6; ENSMUSG00000096994.2	Ppp1ca	1.145			0.658			4.69663e+06			3.10827e+06		3.08908e+06			3.56028e+06	21.387	3327	16	166
	Sequence	Modifications	Modifications (all possible sites)	Modifications in Master Proteins	Modifications in Master Proteins (all Sites)	Qvality PEP	Qvality q-value	# Protein Groups	# Proteins	# PSMs	Master Protein Accessions	Positions in Master Proteins	# Missed Cleavages	Theo. MH+ [Da]	Sequence Length	Found in Sample: Control Rep# 1	Found in Sample: Control Rep# 2	Found in Sample: Control Rep# 3	Found in Sample: Control Rep# 4	Found in Sample: Control Rep# 5	Found in Sample: Tunicamycin Rep# 1	Found in Sample: Tunicamycin Rep# 2	Found in Sample: Tunicamycin Rep# 3	Found in Sample: Tunicamycin Rep# 4	Found in Sample: Tunicamycin Rep# 5	Abundance Ratio: Tunicamycin Rep# 5 / Control Rep# 5	Abundance Ratio: Tunicamycin Rep# 4 / Control Rep# 4	Abundance Ratio: Tunicamycin Rep# 3 / Control Rep# 3	Abundance Ratio: Tunicamycin Rep# 2 / Control Rep# 2	Abundance Ratio: Tunicamycin Rep# 1 / Control Rep# 1	Abundance: Control Rep# 1	Abundance: Control Rep# 2	Abundance: Control Rep# 3	Abundance: Control Rep# 4	Abundance: Control Rep# 5	Abundance: Tunicamycin Rep# 1	Abundance: Tunicamycin Rep# 2	Abundance: Tunicamycin Rep# 3	Abundance: Tunicamycin Rep# 4	Abundance: Tunicamycin Rep# 5	Quan Info	Ions Score Mascot	Confidence Mascot	m/z [Da] Mascot	Percolator q-Value Mascot	Percolator PEP Mascot
	AHQVVEDGYEFFAK					1.71968e-07	0	3	3	18	PP1G_MOUSE; PP1A_MOUSE; PP1B_MOUSE	PP1G_MOUSE [247-260]; PP1A_MOUSE [247-260]; PP1B_MOUSE [246-259]	0	1639.78	14	High	High	High	High	High	Peak Found	Peak Found	Peak Found	Peak Found	Peak Found	1.057	0.776	0.976	0.722	1.253	7.65735e+06	4.32313e+07	37486134	4.25205e+07	4.04802e+07	9.59231e+06	3.12003e+07	3.65849e+07	3.29886e+07	4.27824e+07	Not Unique	56	High	820.391	0	6.111e-08
		Checked	Confidence	Identifying Node	PSM Ambiguity	Annotated Sequence	Modifications	# Protein Groups	# Proteins	Master Protein Accessions	Protein Accessions	# Missed Cleavages	Charge	DeltaScore	DeltaCn	Rank	Search Engine Rank	m/z [Da]	MH+ [Da]	DeltaM [ppm]	Deltam/z [Da]	Activation Type	MS Order	Isolation Interference [%]	Ion Inject Time [ms]	RT [min]	First Scan	Spectrum File	Ions Matched	Ions Score	Identity Strict	Identity Relaxed	Expectation Value	Area	Apex RT [min]	Precursor Quan Result ID	# Missing Channels	# Single-Peak Channels	Percolator q-Value	Percolator PEP	Quan Channel	Peptide Quan Usage	Quan Info	Light	Heavy
		FALSE	High	Mascot (G15)	Unambiguous	[R].AHQVVEDGYEFFAK.[R]		3	3	PP1G_MOUSE; PP1A_MOUSE; PP1B_MOUSE	PP1G_MOUSE; PP1A_MOUSE; PP1B_MOUSE	0	3	0.9091	0	1	1	547.264	1639.78	0.72	0.00039	HCD (High Energy Collision Dissociation)	MS2	47.3721	38.509	63.0934	47623	170206_TPEMI_12.raw	13/148	33	32	25	0.00773597	3.21812e+07	63.21	16236			0	5.674e-06	Light	Used	Not Unique	3.21812e+07	2.26889e+07
		FALSE	High	Mascot (G15)	Unambiguous	[R].AHQVVEDGYEFFAK.[R]		3	3	PP1G_MOUSE; PP1A_MOUSE; PP1B_MOUSE	PP1G_MOUSE; PP1A_MOUSE; PP1B_MOUSE	0	2	1	0	1	1	820.391	1639.78	-0.02	-1e-05	HCD (High Energy Collision Dissociation)	MS2	21.9554	41.071	63.1235	47647	170206_TPEMI_12.raw	9/148	51	32	25	0.000123527	1.10502e+07	63.21	16245			0	1.32e-07	Light	Used	Not Unique	1.10502e+07	8.51141e+06
		FALSE	High	Mascot (F15)	Unambiguous	[R].AHQVVEDGYEFFAK.[R]		3	3	PP1G_MOUSE; PP1A_MOUSE; PP1B_MOUSE	PP1G_MOUSE; PP1A_MOUSE; PP1B_MOUSE	0	2	0.7879	0	1	1	820.392	1639.78	0.95	0.00078	HCD (High Energy Collision Dissociation)	MS2	34.1589	60	63.3992	47517	170206_TPEMI_11.raw	12/148	33	32	25	0.00870559	7.65735e+06	63.48	16883			0	0.00124	Light	Used	Not Unique	7.65735e+06	9.59231e+06
		FALSE	High	Mascot (F15)	Unambiguous	[R].AHQVVEDGYEFFAK.[R]		3	3	PP1G_MOUSE; PP1A_MOUSE; PP1B_MOUSE	PP1G_MOUSE; PP1A_MOUSE; PP1B_MOUSE	0	2	1	0	1	1	820.39	1639.77	-1.28	-0.00105	HCD (High Energy Collision Dissociation)	MS2	53.5457	60	63.6245	47717	170206_TPEMI_11.raw	9/148	7	32	25	3.09571	7.65735e+06	63.48	16883			0	5.871e-05	Light	Not Used	Redundant	7.65735e+06	9.59231e+06
		FALSE	High	Mascot (H15)	Unambiguous	[R].AHQVVEDGYEFFAK.[R]		3	3	PP1G_MOUSE; PP1A_MOUSE; PP1B_MOUSE	PP1G_MOUSE; PP1A_MOUSE; PP1B_MOUSE	0	3	0.8846	0	1	1	547.263	1639.78	0.5	0.00027	HCD (High Energy Collision Dissociation)	MS2	53.0996	22.33	59.8901	44442	170206_TPEMI_13.raw	13/148	26	32	25	0.0394566	2.76101e+07	59.97	15655			0	3.574e-05	Light	Used	Not Unique	2.75148e+07	2.70238e+07
		FALSE	High	Mascot (H15)	Unambiguous	[R].AHQVVEDGYEFFAK.[R]		3	3	PP1G_MOUSE; PP1A_MOUSE; PP1B_MOUSE	PP1G_MOUSE; PP1A_MOUSE; PP1B_MOUSE	0	2	1	0	1	1	820.391	1639.77	-0.61	-0.0005	HCD (High Energy Collision Dissociation)	MS2	34.3364	60	59.9235	44471	170206_TPEMI_13.raw	12/148	37	32	25	0.00287157	9.97136e+06	60	15674			0	5.379e-05	Light	Not Used	Redundant	9.97136e+06	9.56105e+06
		FALSE	High	Mascot (J15)	Unambiguous	[R].AHQVVEDGYEFFAK.[R]		3	3	PP1G_MOUSE; PP1A_MOUSE; PP1B_MOUSE	PP1G_MOUSE; PP1A_MOUSE; PP1B_MOUSE	0	3	0.875	0	1	1	547.263	1639.78	-0.06	-3e-05	HCD (High Energy Collision Dissociation)	MS2	32.7182	9.87	59.8686	45014	170206_TPEMI_15.raw	12/148	40	32	25	0.00157674	3.07417e+07	59.85	16108			0	0.0001281	Light	Used	Not Unique	3.07417e+07	3.16019e+07
		FALSE	High	Mascot (J15)	Unambiguous	[R].AHQVVEDGYEFFAK.[R]		3	3	PP1G_MOUSE; PP1A_MOUSE; PP1B_MOUSE	PP1G_MOUSE; PP1A_MOUSE; PP1B_MOUSE	0	2	1	0	1	1	820.392	1639.78	0.95	0.00078	HCD (High Energy Collision Dissociation)	MS2	35.3921	60	59.8162	44970	170206_TPEMI_15.raw	9/148	48	32	25	0.000241434	9.7385e+06	59.86	16093			0	1.746e-07	Light	Used	Not Unique	9.7385e+06	1.11805e+07
		FALSE	High	Mascot (I15)	Unambiguous	[R].AHQVVEDGYEFFAK.[R]		3	3	PP1G_MOUSE; PP1A_MOUSE; PP1B_MOUSE	PP1G_MOUSE; PP1A_MOUSE; PP1B_MOUSE	0	2	1	0	1	1	820.391	1639.77	-0.16	-0.00013	HCD (High Energy Collision Dissociation)	MS2	28.2339	60	60.0601	44548	170206_TPEMI_14.raw	11/148	30	32	25	0.0172375	9.97125e+06	60.16	15693			0	1.464e-06	Light	Used	Not Unique	9.97125e+06	7.69666e+06
		FALSE	High	Mascot (I15)	Unambiguous	[R].AHQVVEDGYEFFAK.[R]		3	3	PP1G_MOUSE; PP1A_MOUSE; PP1B_MOUSE	PP1G_MOUSE; PP1A_MOUSE; PP1B_MOUSE	0	3	0.75	0	1	1	547.263	1639.78	0.27	0.00015	HCD (High Energy Collision Dissociation)	MS2	54.0252	28.804	60.0572	44545	170206_TPEMI_14.raw	13/148	24	32	25	0.0700608	3.27275e+07	60.15	15690			0	2.938e-05	Light	Used	Not Unique	3.25492e+07	2.52919e+07
		FALSE	High	Mascot (H15)	Unambiguous	[R].AHQVVEDGYEFFAK.[R]		3	3	PP1G_MOUSE; PP1A_MOUSE; PP1B_MOUSE	PP1G_MOUSE; PP1A_MOUSE; PP1B_MOUSE	0	2	1	0	1	1	820.391	1639.78	0.06	5e-05	HCD (High Energy Collision Dissociation)	MS2	44.7062	54.429	60.1019	44628	170206_TPEMI_13.raw	9/148	14	32	25	0.658811	9.97136e+06	60	15674			0.0004436	0.005901	Light	Used	Not Unique	9.97136e+06	9.56105e+06
	EIFLSQPILLELEAPLK					1.51585e-07	0	3	3	7	PP1G_MOUSE; PP1A_MOUSE; PP1B_MOUSE	PP1G_MOUSE [44-60]; PP1A_MOUSE [44-60]; PP1B_MOUSE [43-59]	0	1953.13	17	High	High	High	Not Found	Not Found	Peak Found	Peak Found	Peak Found	Not Found	Not Found			0.782	0.68	0.94	3.56891e+06	1.10376e+07	1.00515e+07			3.35509e+06	7.50297e+06	7.8571e+06			Not Unique	53	High	977.068	0	1.175e-07
		Checked	Confidence	Identifying Node	PSM Ambiguity	Annotated Sequence	Modifications	# Protein Groups	# Proteins	Master Protein Accessions	Protein Accessions	# Missed Cleavages	Charge	DeltaScore	DeltaCn	Rank	Search Engine Rank	m/z [Da]	MH+ [Da]	DeltaM [ppm]	Deltam/z [Da]	Activation Type	MS Order	Isolation Interference [%]	Ion Inject Time [ms]	RT [min]	First Scan	Spectrum File	Ions Matched	Ions Score	Identity Strict	Identity Relaxed	Expectation Value	Area	Apex RT [min]	Precursor Quan Result ID	# Missing Channels	# Single-Peak Channels	Percolator q-Value	Percolator PEP	Quan Channel	Peptide Quan Usage	Quan Info	Light	Heavy
		FALSE	High	Mascot (H15)	Unambiguous	[R].EIFLSQPILLELEAPLK.[I]		3	3	PP1G_MOUSE; PP1A_MOUSE; PP1B_MOUSE	PP1G_MOUSE; PP1A_MOUSE; PP1B_MOUSE	0	2	1	0	1	1	977.069	1953.13	-0.14	-0.00014	HCD (High Energy Collision Dissociation)	MS2	12.2852	25.953	109.084	87581	170206_TPEMI_13.raw	7/172	31	26	19	0.00337567	1.00515e+07	109.05	31779			0	3.933e-06	Light	Used	Not Unique	1.00515e+07	7.8571e+06
		FALSE	High	Mascot (G15)	Unambiguous	[R].EIFLSQPILLELEAPLK.[I]		3	3	PP1G_MOUSE; PP1A_MOUSE; PP1B_MOUSE	PP1G_MOUSE; PP1A_MOUSE; PP1B_MOUSE	0	2	0.9811	0	1	1	977.068	1953.13	-0.89	-0.00087	HCD (High Energy Collision Dissociation)	MS2	33.1759	35.729	109.395	88789	170206_TPEMI_12.raw	11/172	53	26	19	2.27223e-05	1.13394e+07	109.43	31430			0	1.175e-07	Light	Used	Not Unique	1.10376e+07	7.50297e+06
		FALSE	High	Mascot (F15)	Unambiguous	[R].EIFLSQPILLELEAPLK.[I]		3	3	PP1G_MOUSE; PP1A_MOUSE; PP1B_MOUSE	PP1G_MOUSE; PP1A_MOUSE; PP1B_MOUSE	0	2	0.9773	0	1	1	977.069	1953.13	0.36	0.00035	HCD (High Energy Collision Dissociation)	MS2	30.1392	59.08	109.441	88047	170206_TPEMI_11.raw	10/172	44	26	19	0.000159026	3.56891e+06	109.42	32705			0	1.971e-06	Light	Used	Not Unique	3.56891e+06	3.35509e+06
	TFTDCFNCLPIAAIVDEK	2xCarbamidomethyl [C5; C8]	2xCarbamidomethyl [C5; C8]			1.08131e-08	0	3	3	14	PP1G_MOUSE; PP1A_MOUSE; PP1B_MOUSE	PP1G_MOUSE [151-168]; PP1A_MOUSE [151-168]; PP1B_MOUSE [150-167]	0	2113.99	18	High	High	High	High	High	Peak Found	Peak Found	Peak Found	Peak Found	Peak Found	1.127	0.828	0.935	0.776	1.062	2.08122e+07	5.2854e+07	4.49084e+07	5.33659e+07	3.14856e+07	2.2098e+07	4.10083e+07	4.19734e+07	4.41659e+07	35483195	Not Unique	69	High	1057.5	0	9.971e-09
		Checked	Confidence	Identifying Node	PSM Ambiguity	Annotated Sequence	Modifications	# Protein Groups	# Proteins	Master Protein Accessions	Protein Accessions	# Missed Cleavages	Charge	DeltaScore	DeltaCn	Rank	Search Engine Rank	m/z [Da]	MH+ [Da]	DeltaM [ppm]	Deltam/z [Da]	Activation Type	MS Order	Isolation Interference [%]	Ion Inject Time [ms]	RT [min]	First Scan	Spectrum File	Ions Matched	Ions Score	Identity Strict	Identity Relaxed	Expectation Value	Area	Apex RT [min]	Precursor Quan Result ID	# Missing Channels	# Single-Peak Channels	Percolator q-Value	Percolator PEP	Quan Channel	Peptide Quan Usage	Quan Info	Light	Heavy
		FALSE	High	Mascot (H15)	Unambiguous	[K].TFTDcFNcLPIAAIVDEK.[I]	C5(Carbamidomethyl); C8(Carbamidomethyl)	3	3	PP1G_MOUSE; PP1A_MOUSE; PP1B_MOUSE	PP1G_MOUSE; PP1A_MOUSE; PP1B_MOUSE	0	3	1	0	1	1	705.336	2113.99	0.07	5e-05	HCD (High Energy Collision Dissociation)	MS2	34.2105	33.1	107.145	85656	170206_TPEMI_13.raw	7/180	17	31	24	0.243727	1.04634e+07	107.14	31041			0	7.05e-06	Light	Used	Not Unique	1.04634e+07	9.27894e+06
		FALSE	High	Mascot (H15)	Unambiguous	[K].TFTDcFNcLPIAAIVDEK.[I]	C5(Carbamidomethyl); C8(Carbamidomethyl)	3	3	PP1G_MOUSE; PP1A_MOUSE; PP1B_MOUSE	PP1G_MOUSE; PP1A_MOUSE; PP1B_MOUSE	0	2	1	0	1	1	1057.5	2113.99	0.08	8e-05	HCD (High Energy Collision Dissociation)	MS2	5.28976	33.1	107.14	85650	170206_TPEMI_13.raw	12/180	59	31	24	1.74543e-05	3.4445e+07	107.14	31038			0	2.686e-08	Light	Used	Not Unique	3.4445e+07	3.26945e+07
		FALSE	High	Mascot (G15)	Unambiguous	[K].TFTDcFNcLPIAAIVDEK.[I]	C5(Carbamidomethyl); C8(Carbamidomethyl)	3	3	PP1G_MOUSE; PP1A_MOUSE; PP1B_MOUSE	PP1G_MOUSE; PP1A_MOUSE; PP1B_MOUSE	0	3	1	0	1	1	705.336	2113.99	-0.1	-7e-05	HCD (High Energy Collision Dissociation)	MS2	31.8661	25.9	107.541	86968	170206_TPEMI_12.raw	8/180	19	31	24	0.151429	1.12613e+07	107.52	30728			0	1.253e-06	Light	Used	Not Unique	1.12613e+07	8.47837e+06
		FALSE	High	Mascot (G15)	Unambiguous	[K].TFTDcFNcLPIAAIVDEK.[I]	C5(Carbamidomethyl); C8(Carbamidomethyl)	3	3	PP1G_MOUSE; PP1A_MOUSE; PP1B_MOUSE	PP1G_MOUSE; PP1A_MOUSE; PP1B_MOUSE	0	2	1	0	1	1	1057.5	2113.99	-0.04	-4e-05	HCD (High Energy Collision Dissociation)	MS2	9.2384	33.1	107.523	86945	170206_TPEMI_12.raw	13/180	69	31	24	1.49696e-06	41592687	107.52	30718			0	9.971e-09	Light	Used	Not Unique	4.15927e+07	3.253e+07
		FALSE	High	Mascot (F15)	Unambiguous	[K].TFTDcFNcLPIAAIVDEK.[I]	C5(Carbamidomethyl); C8(Carbamidomethyl)	3	3	PP1G_MOUSE; PP1A_MOUSE; PP1B_MOUSE	PP1G_MOUSE; PP1A_MOUSE; PP1B_MOUSE	0	2	1	0	1	1	1057.5	2113.99	0.43	0.00045	HCD (High Energy Collision Dissociation)	MS2	3.57673	30.925	107.621	86362	170206_TPEMI_11.raw	9/180	50	31	24	0.000120578	2.12614e+07	107.58	32071			0	9.524e-07	Light	Used	Not Unique	2.08122e+07	2.2098e+07
		FALSE	High	Mascot (I15)	Unambiguous	[K].TFTDcFNcLPIAAIVDEK.[I]	C5(Carbamidomethyl); C8(Carbamidomethyl)	3	3	PP1G_MOUSE; PP1A_MOUSE; PP1B_MOUSE	PP1G_MOUSE; PP1A_MOUSE; PP1B_MOUSE	0	3	1	0	1	1	705.336	2113.99	-0.36	-0.00025	HCD (High Energy Collision Dissociation)	MS2	5.40366	23.425	107.266	85721	170206_TPEMI_14.raw	9/180	16	30	23	0.340129	1.286e+07	107.21	31036			0	0.001561	Light	Used	Not Unique	1.286e+07	9.99093e+06
		FALSE	High	Mascot (I15)	Unambiguous	[K].TFTDcFNcLPIAAIVDEK.[I]	C5(Carbamidomethyl); C8(Carbamidomethyl)	3	3	PP1G_MOUSE; PP1A_MOUSE; PP1B_MOUSE	PP1G_MOUSE; PP1A_MOUSE; PP1B_MOUSE	0	2	1	0	1	1	1057.5	2113.99	-0.04	-4e-05	HCD (High Energy Collision Dissociation)	MS2	11.4139	27.97	107.219	85667	170206_TPEMI_14.raw	12/180	59	31	24	1.69126e-05	4.05059e+07	107.21	31014			0	2.999e-08	Light	Used	Not Unique	4.05059e+07	3.41749e+07
		FALSE	High	Mascot (J15)	Unambiguous	[K].TFTDcFNcLPIAAIVDEK.[I]	C5(Carbamidomethyl); C8(Carbamidomethyl)	3	3	PP1G_MOUSE; PP1A_MOUSE; PP1B_MOUSE	PP1G_MOUSE; PP1A_MOUSE; PP1B_MOUSE	0	2	0.975	0	1	1	1057.5	2113.99	-0.5	-0.00053	HCD (High Energy Collision Dissociation)	MS2	6.04136	33.1	107.207	87557	170206_TPEMI_15.raw	12/180	40	30	23	0.00137925	3.14856e+07	107.2	31654			0	8.773e-07	Light	Used	Not Unique	3.14856e+07	35483195
	SDSEKLNLDSIIGR	1xAcetyl [N-Term]	1xAcetyl [N-Term]	PP1A_MOUSE 1xAcetyl [N-Term]	PP1A_MOUSE 1xAcetyl [N-Term]	2.46531e-05	0	1	1	4	PP1A_MOUSE	PP1A_MOUSE [2-15]	1	1588.82	14	Not Found	High	Not Found	Not Found	High	Not Found	Peak Found	Not Found	Not Found	Peak Found	1.145			0.658			4.69663e+06			3.10827e+06		3.08908e+06			3.56028e+06	Unique	48	High	794.913	0	5.797e-06
		Checked	Confidence	Identifying Node	PSM Ambiguity	Annotated Sequence	Modifications	# Protein Groups	# Proteins	Master Protein Accessions	Protein Accessions	# Missed Cleavages	Charge	DeltaScore	DeltaCn	Rank	Search Engine Rank	m/z [Da]	MH+ [Da]	DeltaM [ppm]	Deltam/z [Da]	Activation Type	MS Order	Isolation Interference [%]	Ion Inject Time [ms]	RT [min]	First Scan	Spectrum File	Ions Matched	Ions Score	Identity Strict	Identity Relaxed	Expectation Value	Area	Apex RT [min]	Precursor Quan Result ID	# Missing Channels	# Single-Peak Channels	Percolator q-Value	Percolator PEP	Quan Channel	Peptide Quan Usage	Quan Info	Light	Heavy
		FALSE	High	Mascot (J15)	Unambiguous	[M].sDSEKLNLDSIIGR.[L]	N-Term(Prot)(Acetyl)	1	1	PP1A_MOUSE	PP1A_MOUSE	1	2	0.9574	0	1	1	794.915	1588.82	2.83	0.00225	HCD (High Energy Collision Dissociation)	MS2	40.5541	51.254	88.523	70602	170206_TPEMI_15.raw	10/140	47	33	26	0.000451874	3.10827e+06	88.54	25878			0	2.678e-05	Light	Used	Unique	3.10827e+06	3.56028e+06
		FALSE	High	Mascot (G15)	Unambiguous	[M].sDSEKLNLDSIIGR.[L]	N-Term(Prot)(Acetyl)	1	1	PP1A_MOUSE	PP1A_MOUSE	1	2	0.6522	0	1	1	794.913	1588.82	0.83	0.00066	HCD (High Energy Collision Dissociation)	MS2	42.8285	59.107	91.0898	72257	170206_TPEMI_12.raw	7/140	23	33	26	0.119348	4.69663e+06	91.07	25662			0	0.0001296	Light	Used	Unique	4.69663e+06	3.08908e+06
	IYGFYDECK	1xCarbamidomethyl [C8]	1xCarbamidomethyl [C8]			0.00512289	0.000402942	3	3	5	PP1G_MOUSE; PP1A_MOUSE; PP1B_MOUSE	PP1G_MOUSE [133-141]; PP1A_MOUSE [133-141]; PP1B_MOUSE [132-140]	0	1194.51	9	High	Not Found	Not Found	Not Found	Not Found	Peak Found	Not Found	Not Found	Not Found	Not Found					1.081	1.53525e+07					16601846					Not Unique	31	High	597.761	0.0001645	0.001916
		Checked	Confidence	Identifying Node	PSM Ambiguity	Annotated Sequence	Modifications	# Protein Groups	# Proteins	Master Protein Accessions	Protein Accessions	# Missed Cleavages	Charge	DeltaScore	DeltaCn	Rank	Search Engine Rank	m/z [Da]	MH+ [Da]	DeltaM [ppm]	Deltam/z [Da]	Activation Type	MS Order	Isolation Interference [%]	Ion Inject Time [ms]	RT [min]	First Scan	Spectrum File	Ions Matched	Ions Score	Identity Strict	Identity Relaxed	Expectation Value	Area	Apex RT [min]	Precursor Quan Result ID	# Missing Channels	# Single-Peak Channels	Percolator q-Value	Percolator PEP	Quan Channel	Peptide Quan Usage	Quan Info	Light	Heavy
		FALSE	High	Mascot (F15)	Unambiguous	[R].IYGFYDEcK.[R]	C8(Carbamidomethyl)	3	3	PP1G_MOUSE; PP1A_MOUSE; PP1B_MOUSE	PP1G_MOUSE; PP1A_MOUSE; PP1B_MOUSE	0	2	1	0	1	1	597.761	1194.51	0.21	0.00013	HCD (High Energy Collision Dissociation)	MS2	76.398	30.595	58.1174	43040	170206_TPEMI_11.raw	7/64	12	27	20	0.341828	1.55444e+07	58.23	14920			0.000207	0.009503	Light	Used	Not Unique	1.53525e+07	16601846
EPHA2_MOUSE	RecName: Full=Ephrin type-A receptor 2; EC=2.7.10.1; AltName: Full=Epithelial cell kinase; AltName: Full=Tyrosine-protein kinase receptor ECK; AltName: Full=Tyrosine-protein kinase receptor MPK-5; AltName: Full=Tyrosine-protein kinase receptor SEK-2; Flags: Precursor OS=Mus musculus (Mouse)	0	61.153	11	63	10	10	1	108.8	6.23	13836	ENSMUSG00000006445.3	Epha2	2.388	2.317	2.297	1.547	4.615	1.66517e+06	3.3251e+06	1.1911e+06	1.62613e+06	1.74428e+06	7.68534e+06	5.14315e+06	2.73633e+06	3.76812e+06	4.16599e+06	0.691	1400	11	63
	Sequence	Modifications	Modifications (all possible sites)	Modifications in Master Proteins	Modifications in Master Proteins (all Sites)	Qvality PEP	Qvality q-value	# Protein Groups	# Proteins	# PSMs	Master Protein Accessions	Positions in Master Proteins	# Missed Cleavages	Theo. MH+ [Da]	Sequence Length	Found in Sample: Control Rep# 1	Found in Sample: Control Rep# 2	Found in Sample: Control Rep# 3	Found in Sample: Control Rep# 4	Found in Sample: Control Rep# 5	Found in Sample: Tunicamycin Rep# 1	Found in Sample: Tunicamycin Rep# 2	Found in Sample: Tunicamycin Rep# 3	Found in Sample: Tunicamycin Rep# 4	Found in Sample: Tunicamycin Rep# 5	Abundance Ratio: Tunicamycin Rep# 5 / Control Rep# 5	Abundance Ratio: Tunicamycin Rep# 4 / Control Rep# 4	Abundance Ratio: Tunicamycin Rep# 3 / Control Rep# 3	Abundance Ratio: Tunicamycin Rep# 2 / Control Rep# 2	Abundance Ratio: Tunicamycin Rep# 1 / Control Rep# 1	Abundance: Control Rep# 1	Abundance: Control Rep# 2	Abundance: Control Rep# 3	Abundance: Control Rep# 4	Abundance: Control Rep# 5	Abundance: Tunicamycin Rep# 1	Abundance: Tunicamycin Rep# 2	Abundance: Tunicamycin Rep# 3	Abundance: Tunicamycin Rep# 4	Abundance: Tunicamycin Rep# 5	Quan Info	Ions Score Mascot	Confidence Mascot	m/z [Da] Mascot	Percolator q-Value Mascot	Percolator PEP Mascot
	FADIVSILDK					4.97878e-05	0	1	1	7	EPHA2_MOUSE	EPHA2_MOUSE [865-874]	0	1120.62	10	High	High	High	High	High	Peak Found	Peak Found	Peak Found	Peak Found	Peak Found	2.388	2.317	2.297	1.331	4.615	1.66517e+06	1.75036e+06	1.1911e+06	1.62613e+06	1.74428e+06	7.68534e+06	2.32981e+06	2.73633e+06	3.76812e+06	4.16599e+06	Unique	60	High	560.816	0	2.323e-05
		Checked	Confidence	Identifying Node	PSM Ambiguity	Annotated Sequence	Modifications	# Protein Groups	# Proteins	Master Protein Accessions	Protein Accessions	# Missed Cleavages	Charge	DeltaScore	DeltaCn	Rank	Search Engine Rank	m/z [Da]	MH+ [Da]	DeltaM [ppm]	Deltam/z [Da]	Activation Type	MS Order	Isolation Interference [%]	Ion Inject Time [ms]	RT [min]	First Scan	Spectrum File	Ions Matched	Ions Score	Identity Strict	Identity Relaxed	Expectation Value	Area	Apex RT [min]	Precursor Quan Result ID	# Missing Channels	# Single-Peak Channels	Percolator q-Value	Percolator PEP	Quan Channel	Peptide Quan Usage	Quan Info	Light	Heavy
		FALSE	High	Mascot (H15)	Unambiguous	[K].FADIVSILDK.[L]		1	1	EPHA2_MOUSE	EPHA2_MOUSE	0	2	0.8333	0	1	1	560.816	1120.62	-0.91	-0.00051	HCD (High Energy Collision Dissociation)	MS2	27.0985	60	94.8179	74673	170206_TPEMI_13.raw	8/72	60	33	26	1.87799e-05	1.1911e+06	94.8	27274			0	2.323e-05	Light	Used	Unique	1.1911e+06	2.73633e+06
		FALSE	High	Mascot (G15)	Unambiguous	[K].FADIVSILDK.[L]		1	1	EPHA2_MOUSE	EPHA2_MOUSE	0	2	0.8056	0	1	1	560.816	1120.62	-0.37	-0.00021	HCD (High Energy Collision Dissociation)	MS2	46.5386	60	97.1596	77411	170206_TPEMI_12.raw	7/72	36	33	26	0.00489433	1.75036e+06	97.25	27439			0	0.0001274	Light	Used	Unique	1.75036e+06	2.32981e+06
		FALSE	High	Mascot (F15)	Unambiguous	[K].FADIVSILDK.[L]		1	1	EPHA2_MOUSE	EPHA2_MOUSE	0	2	0.7857	0	1	1	560.816	1120.63	0.17	0.0001	HCD (High Energy Collision Dissociation)	MS2	44.2807	60	97.5852	77191	170206_TPEMI_11.raw	6/72	28	33	26	0.0331447	1.66517e+06	97.62	28633			0	0.0004623	Light	Used	Unique	1.66517e+06	7.68534e+06
		FALSE	High	Mascot (J15)	Unambiguous	[K].FADIVSILDK.[L]		1	1	EPHA2_MOUSE	EPHA2_MOUSE	0	2	0.7917	0	1	1	560.816	1120.63	0.17	0.0001	HCD (High Energy Collision Dissociation)	MS2	37.6893	60	94.5605	75910	170206_TPEMI_15.raw	8/72	48	33	26	0.00036848	1.74428e+06	94.56	27700			0	3.76e-05	Light	Used	Unique	1.74428e+06	4.16599e+06
		FALSE	High	Mascot (I15)	Unambiguous	[K].FADIVSILDK.[L]		1	1	EPHA2_MOUSE	EPHA2_MOUSE	0	2	0.7143	0	1	1	560.816	1120.63	0.5	0.00028	HCD (High Energy Collision Dissociation)	MS2	26.272	60	94.9525	74629	170206_TPEMI_14.raw	7/72	56	33	26	5.06267e-05	1.62613e+06	94.97	27175			0	1.958e-05	Light	Used	Unique	1.62613e+06	3.76812e+06
	VLEDDPEATYTTSGGK					0.000456645	6.00431e-05	1	1	3	EPHA2_MOUSE	EPHA2_MOUSE [764-779]	0	1682.78	16	Not Found	High	Not Found	Not Found	Not Found	Not Found	Peak Found	Not Found	Not Found	Not Found				1.787			1.57474e+06					2.81334e+06				Unique	36	High	841.892	0	9.327e-05
		Checked	Confidence	Identifying Node	PSM Ambiguity	Annotated Sequence	Modifications	# Protein Groups	# Proteins	Master Protein Accessions	Protein Accessions	# Missed Cleavages	Charge	DeltaScore	DeltaCn	Rank	Search Engine Rank	m/z [Da]	MH+ [Da]	DeltaM [ppm]	Deltam/z [Da]	Activation Type	MS Order	Isolation Interference [%]	Ion Inject Time [ms]	RT [min]	First Scan	Spectrum File	Ions Matched	Ions Score	Identity Strict	Identity Relaxed	Expectation Value	Area	Apex RT [min]	Precursor Quan Result ID	# Missing Channels	# Single-Peak Channels	Percolator q-Value	Percolator PEP	Quan Channel	Peptide Quan Usage	Quan Info	Light	Heavy
		FALSE	High	Mascot (G15)	Unambiguous	[R].VLEDDPEATYTTSGGK.[I]		1	1	EPHA2_MOUSE	EPHA2_MOUSE	0	2	1	0	1	1	841.893	1682.78	1.31	0.0011	HCD (High Energy Collision Dissociation)	MS2	60.8809	60	45.6838	33066	170206_TPEMI_12.raw	9/120	9	30	23	1.42522	1.57474e+06	45.66	9966			0	0.0007554	Light	Used	Unique	1.57474e+06	2.81334e+06
GSK3B_MOUSE	RecName: Full=Glycogen synthase kinase-3 beta; Short=GSK-3 beta; EC=2.7.11.26; AltName: Full=Serine/threonine-protein kinase GSK3B; EC=2.7.11.1 OS=Mus musculus (Mouse)	0	12.609	4	10	3	3	1	46.7	8.78	56637	ENSMUSG00000022812.13	Gsk3b	1.239	1.277	0.804					1.67216e+06	1.17119e+06	1.78e+06			1.34373e+06	1.49544e+06	2.20604e+06	0.468	15	4	10
	Sequence	Modifications	Modifications (all possible sites)	Modifications in Master Proteins	Modifications in Master Proteins (all Sites)	Qvality PEP	Qvality q-value	# Protein Groups	# Proteins	# PSMs	Master Protein Accessions	Positions in Master Proteins	# Missed Cleavages	Theo. MH+ [Da]	Sequence Length	Found in Sample: Control Rep# 1	Found in Sample: Control Rep# 2	Found in Sample: Control Rep# 3	Found in Sample: Control Rep# 4	Found in Sample: Control Rep# 5	Found in Sample: Tunicamycin Rep# 1	Found in Sample: Tunicamycin Rep# 2	Found in Sample: Tunicamycin Rep# 3	Found in Sample: Tunicamycin Rep# 4	Found in Sample: Tunicamycin Rep# 5	Abundance Ratio: Tunicamycin Rep# 5 / Control Rep# 5	Abundance Ratio: Tunicamycin Rep# 4 / Control Rep# 4	Abundance Ratio: Tunicamycin Rep# 3 / Control Rep# 3	Abundance Ratio: Tunicamycin Rep# 2 / Control Rep# 2	Abundance Ratio: Tunicamycin Rep# 1 / Control Rep# 1	Abundance: Control Rep# 1	Abundance: Control Rep# 2	Abundance: Control Rep# 3	Abundance: Control Rep# 4	Abundance: Control Rep# 5	Abundance: Tunicamycin Rep# 1	Abundance: Tunicamycin Rep# 2	Abundance: Tunicamycin Rep# 3	Abundance: Tunicamycin Rep# 4	Abundance: Tunicamycin Rep# 5	Quan Info	Ions Score Mascot	Confidence Mascot	m/z [Da] Mascot	Percolator q-Value Mascot	Percolator PEP Mascot
	DIKPQNLLLDPDTAVLK					0.00278444	0.000213495	1	1	3	GSK3B_MOUSE	GSK3B_MOUSE [181-197]	0	1893.07	17	Not Found	Not Found	Not Found	High	Not Found	Not Found	Not Found	Not Found	Peak Found	Not Found		1.024							1.0118e+06					1.03574e+06		Unique	6	High	631.694	0.002607	0.03107
		Checked	Confidence	Identifying Node	PSM Ambiguity	Annotated Sequence	Modifications	# Protein Groups	# Proteins	Master Protein Accessions	Protein Accessions	# Missed Cleavages	Charge	DeltaScore	DeltaCn	Rank	Search Engine Rank	m/z [Da]	MH+ [Da]	DeltaM [ppm]	Deltam/z [Da]	Activation Type	MS Order	Isolation Interference [%]	Ion Inject Time [ms]	RT [min]	First Scan	Spectrum File	Ions Matched	Ions Score	Identity Strict	Identity Relaxed	Expectation Value	Area	Apex RT [min]	Precursor Quan Result ID	# Missing Channels	# Single-Peak Channels	Percolator q-Value	Percolator PEP	Quan Channel	Peptide Quan Usage	Quan Info	Light	Heavy
		FALSE	High	Mascot (I15)	Selected	[R].DIKPQNLLLDPDTAVLK.[L]		1	1	GSK3B_MOUSE	GSK3B_MOUSE	0	3		0	2	2	631.695	1893.07	0.31	0.00019	HCD (High Energy Collision Dissociation)	MS2	35.1388	57.492	94.3907	74155	170206_TPEMI_14.raw	7/184	2	29	22	5.60643	1.0118e+06	94.37	27031			0	0.0009122	Light	Used	Unique	1.0118e+06	1.03574e+06
	VTTVVATPGQGPDRPQEVSYTDTK					0.0151952	0.00107999	1	1	3	GSK3B_MOUSE	GSK3B_MOUSE [37-60]	0	2546.27	24	Not Found	Not Found	High	High	High	Not Found	Not Found	Peak Found	Peak Found	Peak Found	1.239	2.884	0.804					1.67216e+06	159391	1.78e+06			1.34373e+06	459702	2.20604e+06	Unique	11	High	849.43	0.0002837	0.005581
		Checked	Confidence	Identifying Node	PSM Ambiguity	Annotated Sequence	Modifications	# Protein Groups	# Proteins	Master Protein Accessions	Protein Accessions	# Missed Cleavages	Charge	DeltaScore	DeltaCn	Rank	Search Engine Rank	m/z [Da]	MH+ [Da]	DeltaM [ppm]	Deltam/z [Da]	Activation Type	MS Order	Isolation Interference [%]	Ion Inject Time [ms]	RT [min]	First Scan	Spectrum File	Ions Matched	Ions Score	Identity Strict	Identity Relaxed	Expectation Value	Area	Apex RT [min]	Precursor Quan Result ID	# Missing Channels	# Single-Peak Channels	Percolator q-Value	Percolator PEP	Quan Channel	Peptide Quan Usage	Quan Info	Light	Heavy
		FALSE	High	Mascot (J15)	Unambiguous	[K].VTTVVATPGQGPDRPQEVSYTDTK.[V]		1	1	GSK3B_MOUSE	GSK3B_MOUSE	0	3	1	0	1	1	849.43	2546.28	1.06	0.0009	HCD (High Energy Collision Dissociation)	MS2	10.229	60	47.6912	34514	170206_TPEMI_15.raw	17/240	11	31	24	1.1622	2.03077e+06	47.64	11633			0.0002837	0.005581	Light	Used	Unique	1.78e+06	2.20604e+06
		FALSE	High	Mascot (I15)	Unambiguous	[K].VTTVVATPGQGPDRPQEVSYTDTK.[V]		1	1	GSK3B_MOUSE	GSK3B_MOUSE	0	3	1	0	1	1	849.43	2546.27	0.62	0.00053	HCD (High Energy Collision Dissociation)	MS2	42.8911	53.825	47.8161	34255	170206_TPEMI_14.raw	10/240	4	31	24	6.33369	159391	47.91	11255		1	0.001149	0.02401	Light	Used	Unique	159391	459702
		FALSE	High	Mascot (H15)	Unambiguous	[K].VTTVVATPGQGPDRPQEVSYTDTK.[V]		1	1	GSK3B_MOUSE	GSK3B_MOUSE	0	3	1	0	1	1	849.431	2546.28	2.21	0.00187	HCD (High Energy Collision Dissociation)	MS2	18.4721	60	47.5462	34063	170206_TPEMI_13.raw	12/240	11	31	24	1.28427	1.88274e+06	47.56	11202			0.003025	0.03602	Light	Used	Unique	1.67216e+06	1.34373e+06
TMCO1_MOUSE	RecName: Full=Transmembrane and coiled-coil domain-containing protein 1 OS=Mus musculus (Mouse)	0	18.326	3	28	3	3	1	21.2	9.74	68944	ENSMUSG00000052428.10	Tmco1	1.094		1.516	0.899	6.751	3.31502e+06	5.82911e+06	5.80131e+06		7.94768e+06	2.23786e+07	5.23784e+06	8.79337e+06		8.6979e+06	2.162	543	3	28
	Sequence	Modifications	Modifications (all possible sites)	Modifications in Master Proteins	Modifications in Master Proteins (all Sites)	Qvality PEP	Qvality q-value	# Protein Groups	# Proteins	# PSMs	Master Protein Accessions	Positions in Master Proteins	# Missed Cleavages	Theo. MH+ [Da]	Sequence Length	Found in Sample: Control Rep# 1	Found in Sample: Control Rep# 2	Found in Sample: Control Rep# 3	Found in Sample: Control Rep# 4	Found in Sample: Control Rep# 5	Found in Sample: Tunicamycin Rep# 1	Found in Sample: Tunicamycin Rep# 2	Found in Sample: Tunicamycin Rep# 3	Found in Sample: Tunicamycin Rep# 4	Found in Sample: Tunicamycin Rep# 5	Abundance Ratio: Tunicamycin Rep# 5 / Control Rep# 5	Abundance Ratio: Tunicamycin Rep# 4 / Control Rep# 4	Abundance Ratio: Tunicamycin Rep# 3 / Control Rep# 3	Abundance Ratio: Tunicamycin Rep# 2 / Control Rep# 2	Abundance Ratio: Tunicamycin Rep# 1 / Control Rep# 1	Abundance: Control Rep# 1	Abundance: Control Rep# 2	Abundance: Control Rep# 3	Abundance: Control Rep# 4	Abundance: Control Rep# 5	Abundance: Tunicamycin Rep# 1	Abundance: Tunicamycin Rep# 2	Abundance: Tunicamycin Rep# 3	Abundance: Tunicamycin Rep# 4	Abundance: Tunicamycin Rep# 5	Quan Info	Ions Score Mascot	Confidence Mascot	m/z [Da] Mascot	Percolator q-Value Mascot	Percolator PEP Mascot
	QAGGFLGPPPPSGK					0.000762824	6.00431e-05	1	1	6	TMCO1_MOUSE	TMCO1_MOUSE [173-186]	0	1309.69	14	High	High	High	Not Found	High	Peak Found	Peak Found	Peak Found	Not Found	Peak Found	1.094		1.516	0.899	6.751	3.31502e+06	5.82911e+06	5.80131e+06		7.94768e+06	2.23786e+07	5.23784e+06	8.79337e+06		8.6979e+06	Unique	35	High	655.349	0	0.0002808
		Checked	Confidence	Identifying Node	PSM Ambiguity	Annotated Sequence	Modifications	# Protein Groups	# Proteins	Master Protein Accessions	Protein Accessions	# Missed Cleavages	Charge	DeltaScore	DeltaCn	Rank	Search Engine Rank	m/z [Da]	MH+ [Da]	DeltaM [ppm]	Deltam/z [Da]	Activation Type	MS Order	Isolation Interference [%]	Ion Inject Time [ms]	RT [min]	First Scan	Spectrum File	Ions Matched	Ions Score	Identity Strict	Identity Relaxed	Expectation Value	Area	Apex RT [min]	Precursor Quan Result ID	# Missing Channels	# Single-Peak Channels	Percolator q-Value	Percolator PEP	Quan Channel	Peptide Quan Usage	Quan Info	Light	Heavy
		FALSE	High	Mascot (G15)	Unambiguous	[K].QAGGFLGPPPPSGK.[F]		1	1	TMCO1_MOUSE	TMCO1_MOUSE	0	2	0.6818	0	1	1	655.349	1309.69	0.53	0.00034	HCD (High Energy Collision Dissociation)	MS2	62.8702	35.396	48.9823	35745	170206_TPEMI_12.raw	5/156	22	33	26	0.150444	5.82911e+06	48.9	11181			0	0.0005316	Light	Used	Unique	5.82911e+06	5.23784e+06
		FALSE	High	Mascot (J15)	Unambiguous	[K].QAGGFLGPPPPSGK.[F]		1	1	TMCO1_MOUSE	TMCO1_MOUSE	0	2	0.8929	0	1	1	655.348	1309.69	-0.5	-0.00033	HCD (High Energy Collision Dissociation)	MS2	60.8052	45.114	45.6377	32790	170206_TPEMI_15.raw	7/156	28	33	26	0.0343868	8.15689e+06	45.59	10882			0	0.0004401	Light	Used	Unique	7.94768e+06	8.6979e+06
		FALSE	High	Mascot (F15)	Unambiguous	[K].QAGGFLGPPPPSGK.[F]		1	1	TMCO1_MOUSE	TMCO1_MOUSE	0	2	0.4737	0	1	1	655.349	1309.69	0.62	0.0004	HCD (High Energy Collision Dissociation)	MS2	60.9923	38.127	49.1682	35574	170206_TPEMI_11.raw	6/156	19	33	26	0.293342	3.31502e+06	49.15	11533			0.0001403	0.00385	Light	Used	Unique	3.31502e+06	2.23786e+07
		FALSE	High	Mascot (H15)	Unambiguous	[K].QAGGFLGPPPPSGK.[F]		1	1	TMCO1_MOUSE	TMCO1_MOUSE	0	2	0.92	0	1	1	655.349	1309.69	0.71	0.00047	HCD (High Energy Collision Dissociation)	MS2	46.0547	26.823	45.7672	32585	170206_TPEMI_13.raw	8/156	25	33	26	0.0747091	6.26623e+06	45.62	10503			0.001588	0.01737	Light	Used	Unique	5.80131e+06	8.79337e+06
HACD3_MOUSE	UniProtKB:Q9P035}; AltName: Full=3-hydroxyacyl-CoA dehydratase 3 {ECO:0000305}; Short=HACD3 {ECO:0000305}; AltName: Full=Butyrate-induced protein 1 {ECO:0000303|PubMed:10747961}; Short=B-ind1 {ECO:0000303|PubMed:10747961}; AltName: Full=Protein-tyrosine phosphatase-like A domain-containing protein 1 {ECO:0000312|MGI:MGI:1889341} OS=Mus musculus (Mouse)	0	18.319	3	32	3	3	1	43.1	9.13				1.237	1.353	1.385		5.558	2.49482e+06		4.63083e+06	5.11817e+06	1.40498e+06	1.38658e+07		6.41233e+06	6.92605e+06	1.73801e+06	1.154	361	3	32
	Sequence	Modifications	Modifications (all possible sites)	Modifications in Master Proteins	Modifications in Master Proteins (all Sites)	Qvality PEP	Qvality q-value	# Protein Groups	# Proteins	# PSMs	Master Protein Accessions	Positions in Master Proteins	# Missed Cleavages	Theo. MH+ [Da]	Sequence Length	Found in Sample: Control Rep# 1	Found in Sample: Control Rep# 2	Found in Sample: Control Rep# 3	Found in Sample: Control Rep# 4	Found in Sample: Control Rep# 5	Found in Sample: Tunicamycin Rep# 1	Found in Sample: Tunicamycin Rep# 2	Found in Sample: Tunicamycin Rep# 3	Found in Sample: Tunicamycin Rep# 4	Found in Sample: Tunicamycin Rep# 5	Abundance Ratio: Tunicamycin Rep# 5 / Control Rep# 5	Abundance Ratio: Tunicamycin Rep# 4 / Control Rep# 4	Abundance Ratio: Tunicamycin Rep# 3 / Control Rep# 3	Abundance Ratio: Tunicamycin Rep# 2 / Control Rep# 2	Abundance Ratio: Tunicamycin Rep# 1 / Control Rep# 1	Abundance: Control Rep# 1	Abundance: Control Rep# 2	Abundance: Control Rep# 3	Abundance: Control Rep# 4	Abundance: Control Rep# 5	Abundance: Tunicamycin Rep# 1	Abundance: Tunicamycin Rep# 2	Abundance: Tunicamycin Rep# 3	Abundance: Tunicamycin Rep# 4	Abundance: Tunicamycin Rep# 5	Quan Info	Ions Score Mascot	Confidence Mascot	m/z [Da] Mascot	Percolator q-Value Mascot	Percolator PEP Mascot
	FSFTLPYPVK					6.18078e-05	0	1	1	6	HACD3_MOUSE RecName: Full=Very-long-chain (3R)-3-hydroxyacyl-CoA dehydratase 3 {ECO:0000305}; EC=4.2.1.134 {ECO:0000250	HACD3_MOUSE RecName: Full=Very-long-chain (3R)-3-hydroxyacyl-CoA dehydratase 3 {ECO:0000305}; EC=4.2.1.134 {ECO:0000250 [310-319]	0	1198.65	10	High	Not Found	High	High	Not Found	Peak Found	Not Found	Peak Found	Peak Found	Not Found		1.365	1.436		5.558	2.49482e+06		3.52967e+06	3.91593e+06		1.38658e+07		5.06829e+06	5.34521e+06		Unique	54	High	599.83	0	0.0001274
		Checked	Confidence	Identifying Node	PSM Ambiguity	Annotated Sequence	Modifications	# Protein Groups	# Proteins	Master Protein Accessions	Protein Accessions	# Missed Cleavages	Charge	DeltaScore	DeltaCn	Rank	Search Engine Rank	m/z [Da]	MH+ [Da]	DeltaM [ppm]	Deltam/z [Da]	Activation Type	MS Order	Isolation Interference [%]	Ion Inject Time [ms]	RT [min]	First Scan	Spectrum File	Ions Matched	Ions Score	Identity Strict	Identity Relaxed	Expectation Value	Area	Apex RT [min]	Precursor Quan Result ID	# Missing Channels	# Single-Peak Channels	Percolator q-Value	Percolator PEP	Quan Channel	Peptide Quan Usage	Quan Info	Light	Heavy
		FALSE	High	Mascot (H15)	Unambiguous	[R].FSFTLPYPVK.[M]		1	1	HACD3_MOUSE RecName: Full=Very-long-chain (3R)-3-hydroxyacyl-CoA dehydratase 3 {ECO:0000305}; EC=4.2.1.134 {ECO:0000250	HACD3_MOUSE RecName: Full=Very-long-chain (3R)-3-hydroxyacyl-CoA dehydratase 3 {ECO:0000305}; EC=4.2.1.134 {ECO:0000250	0	2	1	0	1	1	599.829	1198.65	-0.3	-0.00018	HCD (High Energy Collision Dissociation)	MS2	18.7924	53.142	96.3027	75943	170206_TPEMI_13.raw	6/72	21	33	26	0.177054	3.84585e+06	96.2	27731			0	0.0005436	Light	Used	Unique	3.52967e+06	5.06829e+06
		FALSE	High	Mascot (F15)	Unambiguous	[R].FSFTLPYPVK.[M]		1	1	HACD3_MOUSE RecName: Full=Very-long-chain (3R)-3-hydroxyacyl-CoA dehydratase 3 {ECO:0000305}; EC=4.2.1.134 {ECO:0000250	HACD3_MOUSE RecName: Full=Very-long-chain (3R)-3-hydroxyacyl-CoA dehydratase 3 {ECO:0000305}; EC=4.2.1.134 {ECO:0000250	0	2	1	0	1	1	599.829	1198.65	0.72	0.00043	HCD (High Energy Collision Dissociation)	MS2	63.3299	60	99.0697	78406	170206_TPEMI_11.raw	6/72	38	33	26	0.0029468	2.49482e+06	99.14	29076			0	2.322e-05	Light	Used	Unique	2.49482e+06	1.38658e+07
		FALSE	High	Mascot (I15)	Unambiguous	[R].FSFTLPYPVK.[M]		1	1	HACD3_MOUSE RecName: Full=Very-long-chain (3R)-3-hydroxyacyl-CoA dehydratase 3 {ECO:0000305}; EC=4.2.1.134 {ECO:0000250	HACD3_MOUSE RecName: Full=Very-long-chain (3R)-3-hydroxyacyl-CoA dehydratase 3 {ECO:0000305}; EC=4.2.1.134 {ECO:0000250	0	2	0.9487	0	1	1	599.829	1198.65	-0.3	-0.00018	HCD (High Energy Collision Dissociation)	MS2	46.7136	60	96.434	75870	170206_TPEMI_14.raw	6/72	39	33	26	0.00267982	3.91593e+06	96.51	27627			0	0.0007592	Light	Used	Unique	3.91593e+06	5.34521e+06
	QVNITVQK					0.0365368	0.00274352	1	1	4	HACD3_MOUSE RecName: Full=Very-long-chain (3R)-3-hydroxyacyl-CoA dehydratase 3 {ECO:0000305}; EC=4.2.1.134 {ECO:0000250	HACD3_MOUSE RecName: Full=Very-long-chain (3R)-3-hydroxyacyl-CoA dehydratase 3 {ECO:0000305}; EC=4.2.1.134 {ECO:0000250 [77-84]	0	929.541	8	Not Found	Not Found	High	High	High	Not Found	Not Found	Peak Found	Peak Found	Peak Found	1.237	1.315	1.221					1.10116e+06	1.20224e+06	1.40498e+06			1.34404e+06	1580840	1.73801e+06	Unique	12	High	465.275	0.001125	0.01295
		Checked	Confidence	Identifying Node	PSM Ambiguity	Annotated Sequence	Modifications	# Protein Groups	# Proteins	Master Protein Accessions	Protein Accessions	# Missed Cleavages	Charge	DeltaScore	DeltaCn	Rank	Search Engine Rank	m/z [Da]	MH+ [Da]	DeltaM [ppm]	Deltam/z [Da]	Activation Type	MS Order	Isolation Interference [%]	Ion Inject Time [ms]	RT [min]	First Scan	Spectrum File	Ions Matched	Ions Score	Identity Strict	Identity Relaxed	Expectation Value	Area	Apex RT [min]	Precursor Quan Result ID	# Missing Channels	# Single-Peak Channels	Percolator q-Value	Percolator PEP	Quan Channel	Peptide Quan Usage	Quan Info	Light	Heavy
		FALSE	High	Mascot (J15)	Unambiguous	[R].QVNITVQK.[K]		1	1	HACD3_MOUSE RecName: Full=Very-long-chain (3R)-3-hydroxyacyl-CoA dehydratase 3 {ECO:0000305}; EC=4.2.1.134 {ECO:0000250	HACD3_MOUSE RecName: Full=Very-long-chain (3R)-3-hydroxyacyl-CoA dehydratase 3 {ECO:0000305}; EC=4.2.1.134 {ECO:0000250	0	2	0.5833	0	1	1	465.275	929.542	0.76	0.00035	HCD (High Energy Collision Dissociation)	MS2	51.5888	60	25.9943	17157	170206_TPEMI_15.raw	7/84	12	33	26	1.43684	1.40498e+06	25.99	3769			0.001125	0.01295	Light	Used	Unique	1.40498e+06	1.73801e+06
		FALSE	High	Mascot (I15)	Unambiguous	[R].QVNITVQK.[K]		1	1	HACD3_MOUSE RecName: Full=Very-long-chain (3R)-3-hydroxyacyl-CoA dehydratase 3 {ECO:0000305}; EC=4.2.1.134 {ECO:0000250	HACD3_MOUSE RecName: Full=Very-long-chain (3R)-3-hydroxyacyl-CoA dehydratase 3 {ECO:0000305}; EC=4.2.1.134 {ECO:0000250	0	2	0.75	0	1	1	465.274	929.541	-0.55	-0.00026	HCD (High Energy Collision Dissociation)	MS2	60.2281	60	26.0285	17258	170206_TPEMI_14.raw	6/84	8	33	26	3.57646	1.20224e+06	26.01	3647			0.00201	0.03694	Light	Used	Unique	1.20224e+06	1580840
		FALSE	High	Mascot (H15)	Selected	[R].QVNITVQK.[K]		1	1	HACD3_MOUSE RecName: Full=Very-long-chain (3R)-3-hydroxyacyl-CoA dehydratase 3 {ECO:0000305}; EC=4.2.1.134 {ECO:0000250	HACD3_MOUSE RecName: Full=Very-long-chain (3R)-3-hydroxyacyl-CoA dehydratase 3 {ECO:0000305}; EC=4.2.1.134 {ECO:0000250	0	2	0	0	1	1	465.274	929.542	0.23	0.00011	HCD (High Energy Collision Dissociation)	MS2	52.4546	60	26.2625	17255	170206_TPEMI_13.raw	5/84	7	33	26	4.00368	1.10116e+06	26.24	3718			0.002163	0.02522	Light	Used	Unique	1.10116e+06	1.34404e+06
CBX1_MOUSE	RecName: Full=Chromobox protein homolog 1; AltName: Full=Heterochromatin protein 1 homolog beta; Short=HP1 beta; AltName: Full=Heterochromatin protein p25; AltName: Full=M31; AltName: Full=Modifier 1 protein OS=Mus musculus (Mouse)	0	33.069	4	27	3	3	1	21.4	4.93	12412	ENSMUSG00000018666.13	Cbx1	1.146	0.622	0.895	0.745	0.74	2.08547e+06	2989282	2.18531e+06	2.48497e+06	1.82577e+06	1.543e+06	2228004	1954996	1.54573e+06	2.09319e+06	2.831	500	4	27
	Sequence	Modifications	Modifications (all possible sites)	Modifications in Master Proteins	Modifications in Master Proteins (all Sites)	Qvality PEP	Qvality q-value	# Protein Groups	# Proteins	# PSMs	Master Protein Accessions	Positions in Master Proteins	# Missed Cleavages	Theo. MH+ [Da]	Sequence Length	Found in Sample: Control Rep# 1	Found in Sample: Control Rep# 2	Found in Sample: Control Rep# 3	Found in Sample: Control Rep# 4	Found in Sample: Control Rep# 5	Found in Sample: Tunicamycin Rep# 1	Found in Sample: Tunicamycin Rep# 2	Found in Sample: Tunicamycin Rep# 3	Found in Sample: Tunicamycin Rep# 4	Found in Sample: Tunicamycin Rep# 5	Abundance Ratio: Tunicamycin Rep# 5 / Control Rep# 5	Abundance Ratio: Tunicamycin Rep# 4 / Control Rep# 4	Abundance Ratio: Tunicamycin Rep# 3 / Control Rep# 3	Abundance Ratio: Tunicamycin Rep# 2 / Control Rep# 2	Abundance Ratio: Tunicamycin Rep# 1 / Control Rep# 1	Abundance: Control Rep# 1	Abundance: Control Rep# 2	Abundance: Control Rep# 3	Abundance: Control Rep# 4	Abundance: Control Rep# 5	Abundance: Tunicamycin Rep# 1	Abundance: Tunicamycin Rep# 2	Abundance: Tunicamycin Rep# 3	Abundance: Tunicamycin Rep# 4	Abundance: Tunicamycin Rep# 5	Quan Info	Ions Score Mascot	Confidence Mascot	m/z [Da] Mascot	Percolator q-Value Mascot	Percolator PEP Mascot
	IIGATDSSGELMFLMK					2.86173e-08	0	2	2	4	CBX1_MOUSE; CBX3_MOUSE	CBX1_MOUSE [122-137]; CBX3_MOUSE [126-141]	0	1712.86	16	Not Found	Not Found	High	High	High	Not Found	Not Found	Peak Found	Peak Found	Peak Found	0.766	0.537	0.614					1.75957e+07	2.1474e+07	2.26191e+07			1.08115e+07	1.15235e+07	1.73257e+07	Not Unique	59	High	856.934	0	4.478e-07
		Checked	Confidence	Identifying Node	PSM Ambiguity	Annotated Sequence	Modifications	# Protein Groups	# Proteins	Master Protein Accessions	Protein Accessions	# Missed Cleavages	Charge	DeltaScore	DeltaCn	Rank	Search Engine Rank	m/z [Da]	MH+ [Da]	DeltaM [ppm]	Deltam/z [Da]	Activation Type	MS Order	Isolation Interference [%]	Ion Inject Time [ms]	RT [min]	First Scan	Spectrum File	Ions Matched	Ions Score	Identity Strict	Identity Relaxed	Expectation Value	Area	Apex RT [min]	Precursor Quan Result ID	# Missing Channels	# Single-Peak Channels	Percolator q-Value	Percolator PEP	Quan Channel	Peptide Quan Usage	Quan Info	Light	Heavy
		FALSE	High	Mascot (H15)	Unambiguous	[R].IIGATDSSGELMFLMK.[W]		2	2	CBX1_MOUSE; CBX3_MOUSE	CBX1_MOUSE; CBX3_MOUSE	0	2	1	0	1	1	856.934	1712.86	0.02	2e-05	HCD (High Energy Collision Dissociation)	MS2	13.4354	22.933	104.54	82728	170206_TPEMI_13.raw	10/120	59	32	25	2.57847e-05	1.75957e+07	104.54	29928			0	4.478e-07	Light	Used	Not Unique	1.75957e+07	1.08115e+07
		FALSE	High	Mascot (F15)	Unambiguous	[R].IIGATDSSGELMFLMK.[W]		2	2	CBX1_MOUSE; CBX3_MOUSE	CBX1_MOUSE; CBX3_MOUSE	0	2	1	0	1	1	856.934	1712.86	0.23	0.0002	HCD (High Energy Collision Dissociation)	MS2	38.2295	31.555	105.553	83983	170206_TPEMI_11.raw	10/120	48	32	25	0.000284163						0	4.377e-07		Not Used	No Quan Values
		FALSE	High	Mascot (I15)	Unambiguous	[R].IIGATDSSGELMFLMK.[W]		2	2	CBX1_MOUSE; CBX3_MOUSE	CBX1_MOUSE; CBX3_MOUSE	0	2	1	0	1	1	856.933	1712.86	-0.12	-0.00011	HCD (High Energy Collision Dissociation)	MS2	17.1005	26.365	104.587	82631	170206_TPEMI_14.raw	10/120	55	32	25	6.98982e-05	2.288e+07	104.62	29906			0	1.59e-08	Light	Used	Not Unique	2.1474e+07	1.15235e+07
		FALSE	High	Mascot (J15)	Unambiguous	[R].IIGATDSSGELMFLMK.[W]		2	2	CBX1_MOUSE; CBX3_MOUSE	CBX1_MOUSE; CBX3_MOUSE	0	2	1	0	1	1	856.933	1712.86	-1.19	-0.00102	HCD (High Energy Collision Dissociation)	MS2	28.5797	60	104.107	84084	170206_TPEMI_15.raw	9/120	12	32	25	1.27164	2.26191e+07	104.22	30372			0.0005475	0.009	Light	Used	Not Unique	2.26191e+07	1.73257e+07
	NSDEADLVPAK					1.34791e-05	0	1	1	5	CBX1_MOUSE	CBX1_MOUSE [140-150]	0	1158.56	11	High	High	High	High	High	Peak Found	Peak Found	Peak Found	Peak Found	Peak Found	1.146	0.784	0.895	0.745	0.74	2.08547e+06	2989282	2.18531e+06	1.966e+06	1.82577e+06	1.543e+06	2228004	1954996	1.54146e+06	2.09319e+06	Unique	57	High	579.785	0	7.772e-06
		Checked	Confidence	Identifying Node	PSM Ambiguity	Annotated Sequence	Modifications	# Protein Groups	# Proteins	Master Protein Accessions	Protein Accessions	# Missed Cleavages	Charge	DeltaScore	DeltaCn	Rank	Search Engine Rank	m/z [Da]	MH+ [Da]	DeltaM [ppm]	Deltam/z [Da]	Activation Type	MS Order	Isolation Interference [%]	Ion Inject Time [ms]	RT [min]	First Scan	Spectrum File	Ions Matched	Ions Score	Identity Strict	Identity Relaxed	Expectation Value	Area	Apex RT [min]	Precursor Quan Result ID	# Missing Channels	# Single-Peak Channels	Percolator q-Value	Percolator PEP	Quan Channel	Peptide Quan Usage	Quan Info	Light	Heavy
		FALSE	High	Mascot (H15)	Unambiguous	[K].NSDEADLVPAK.[E]		1	1	CBX1_MOUSE	CBX1_MOUSE	0	2	0.8837	0	1	1	579.786	1158.56	0.26	0.00015	HCD (High Energy Collision Dissociation)	MS2	43.3906	60	32.6382	22233	170206_TPEMI_13.raw	10/120	43	31	24	0.000649908	3596481	32.67	5974		1	0	3.97e-05	Light	Used	Unique	2.18531e+06	1954996
		FALSE	High	Mascot (G15)	Unambiguous	[K].NSDEADLVPAK.[E]		1	1	CBX1_MOUSE	CBX1_MOUSE	0	2	0.8421	0	1	1	579.785	1158.56	-0.16	-9e-05	HCD (High Energy Collision Dissociation)	MS2	51.3003	51.919	35.3891	25062	170206_TPEMI_12.raw	7/120	57	31	24	2.89636e-05	5.05362e+06	35.37	6465		1	0	7.772e-06	Light	Used	Unique	2989282	2228004
		FALSE	High	Mascot (F15)	Unambiguous	[K].NSDEADLVPAK.[E]		1	1	CBX1_MOUSE	CBX1_MOUSE	0	2	0.8846	0	1	1	579.786	1158.56	0.37	0.00021	HCD (High Energy Collision Dissociation)	MS2	48.8246	44.648	35.6828	25027	170206_TPEMI_11.raw	9/120	26	31	24	0.0321997	3.44705e+06	35.66	6697		1	0	0.0003505	Light	Used	Unique	2.08547e+06	1.543e+06
		FALSE	High	Mascot (J15)	Unambiguous	[K].NSDEADLVPAK.[E]		1	1	CBX1_MOUSE	CBX1_MOUSE	0	2	0.7727	0	1	1	579.786	1158.56	0.37	0.00021	HCD (High Energy Collision Dissociation)	MS2	31.6439	50.345	32.3434	22191	170206_TPEMI_15.raw	9/120	22	31	24	0.0995066	3.04681e+06	32.34	6095		1	0	0.0008819	Light	Used	Unique	1.82577e+06	2.09319e+06
		FALSE	High	Mascot (I15)	Unambiguous	[K].NSDEADLVPAK.[E]		1	1	CBX1_MOUSE	CBX1_MOUSE	0	2	0.8913	0	1	1	579.786	1158.56	1.11	0.00064	HCD (High Energy Collision Dissociation)	MS2	39.0312	60	32.4647	22263	170206_TPEMI_14.raw	10/120	46	31	24	0.000332172	3.46036e+06	32.44	5944		1	0	6.523e-05	Light	Used	Unique	1.966e+06	1.54146e+06
ITIH2_MOUSE	RecName: Full=Inter-alpha-trypsin inhibitor heavy chain H2; Short=ITI heavy chain H2; Short=ITI-HC2; Short=Inter-alpha-inhibitor heavy chain 2; Flags: Precursor OS=Mus musculus (Mouse)	0	18.374	5	21	5	5	1	105.9	7.27	16425		Itih2	0.01	0.01	0.01	0.01	0.01	613732	3.19762e+06	3.10141e+06	3.39259e+06	3794491	4811.98	7626.11	5133.89	4274.79	6533.28	0.248	538	5	21
	Sequence	Modifications	Modifications (all possible sites)	Modifications in Master Proteins	Modifications in Master Proteins (all Sites)	Qvality PEP	Qvality q-value	# Protein Groups	# Proteins	# PSMs	Master Protein Accessions	Positions in Master Proteins	# Missed Cleavages	Theo. MH+ [Da]	Sequence Length	Found in Sample: Control Rep# 1	Found in Sample: Control Rep# 2	Found in Sample: Control Rep# 3	Found in Sample: Control Rep# 4	Found in Sample: Control Rep# 5	Found in Sample: Tunicamycin Rep# 1	Found in Sample: Tunicamycin Rep# 2	Found in Sample: Tunicamycin Rep# 3	Found in Sample: Tunicamycin Rep# 4	Found in Sample: Tunicamycin Rep# 5	Abundance Ratio: Tunicamycin Rep# 5 / Control Rep# 5	Abundance Ratio: Tunicamycin Rep# 4 / Control Rep# 4	Abundance Ratio: Tunicamycin Rep# 3 / Control Rep# 3	Abundance Ratio: Tunicamycin Rep# 2 / Control Rep# 2	Abundance Ratio: Tunicamycin Rep# 1 / Control Rep# 1	Abundance: Control Rep# 1	Abundance: Control Rep# 2	Abundance: Control Rep# 3	Abundance: Control Rep# 4	Abundance: Control Rep# 5	Abundance: Tunicamycin Rep# 1	Abundance: Tunicamycin Rep# 2	Abundance: Tunicamycin Rep# 3	Abundance: Tunicamycin Rep# 4	Abundance: Tunicamycin Rep# 5	Quan Info	Ions Score Mascot	Confidence Mascot	m/z [Da] Mascot	Percolator q-Value Mascot	Percolator PEP Mascot
	VQFELHYQEVK					0.00153881	6.00431e-05	1	1	4	ITIH2_MOUSE	ITIH2_MOUSE [177-187]	0	1419.73	11	Not Found	High	High	High	High	Not Found	Peak Found	Peak Found	Peak Found	Peak Found	0.01	0.01	0.01	0.01			3.19762e+06	3.10141e+06	3.39259e+06	3794491		7626.11	5133.89	4274.79	6533.28	Unique	17	High	473.913	0	0.0006309
		Checked	Confidence	Identifying Node	PSM Ambiguity	Annotated Sequence	Modifications	# Protein Groups	# Proteins	Master Protein Accessions	Protein Accessions	# Missed Cleavages	Charge	DeltaScore	DeltaCn	Rank	Search Engine Rank	m/z [Da]	MH+ [Da]	DeltaM [ppm]	Deltam/z [Da]	Activation Type	MS Order	Isolation Interference [%]	Ion Inject Time [ms]	RT [min]	First Scan	Spectrum File	Ions Matched	Ions Score	Identity Strict	Identity Relaxed	Expectation Value	Area	Apex RT [min]	Precursor Quan Result ID	# Missing Channels	# Single-Peak Channels	Percolator q-Value	Percolator PEP	Quan Channel	Peptide Quan Usage	Quan Info	Light	Heavy
		FALSE	High	Mascot (J15)	Unambiguous	[K].VQFELHYQEVK.[W]		1	1	ITIH2_MOUSE	ITIH2_MOUSE	0	3	0.8235	0	1	1	473.913	1419.73	-1.14	-0.00054	HCD (High Energy Collision Dissociation)	MS2	37.0277	60	49.3147	35915	170206_TPEMI_15.raw	8/116	17	33	26	0.421533	8.11926e+06	49.34	12264	1		0	0.0006309	Light	Used	Unique	3794491	6533.28
		FALSE	High	Mascot (G15)	Unambiguous	[K].VQFELHYQEVK.[W]		1	1	ITIH2_MOUSE	ITIH2_MOUSE	0	3	0.4444	0	1	1	473.914	1419.73	-0.04	-2e-05	HCD (High Energy Collision Dissociation)	MS2	41.1542	60	52.7372	38860	170206_TPEMI_12.raw	8/116	9	33	26	2.70814	7.3644e+06	52.75	12543	1		0.0001622	0.002862	Light	Used	Unique	3.19762e+06	7626.11
		FALSE	High	Mascot (H15)	Unambiguous	[K].VQFELHYQEVK.[W]		1	1	ITIH2_MOUSE	ITIH2_MOUSE	0	3	0.4286	0	1	1	473.913	1419.73	-0.82	-0.00039	HCD (High Energy Collision Dissociation)	MS2	49.9671	55.79	49.3645	35573	170206_TPEMI_13.raw	8/116	14	33	26	0.975789	6.71886e+06	49.4	11860	1		0.0003748	0.005079	Light	Used	Unique	3.10141e+06	5133.89
		FALSE	High	Mascot (I15)	Unambiguous	[K].VQFELHYQEVK.[W]		1	1	ITIH2_MOUSE	ITIH2_MOUSE	0	3	0.7333	0	1	1	473.913	1419.73	-1.08	-0.00051	HCD (High Energy Collision Dissociation)	MS2	38.0864	60	49.5492	35695	170206_TPEMI_14.raw	8/116	15	33	26	0.827925	7.567e+06	49.61	11914	1		0.003531	0.0554	Light	Used	Unique	3.39259e+06	4274.79
SNUT1_MOUSE	RecName: Full=U4/U6.U5 tri-snRNP-associated protein 1; AltName: Full=Hypoxia-associated factor; AltName: Full=Squamous cell carcinoma antigen recognized by T-cells 1; Short=SART-1; Short=mSART-1 OS=Mus musculus (Mouse)	0	44.096	9	33	9	9	1	90.8	5.82	20227	ENSMUSG00000039148.4	Sart1	0.714	0.762	0.726					3.26943e+06	2.65935e+06	4.34524e+06			2.37469e+06	2.02721e+06	3.10246e+06	0.688	752	9	33
	Sequence	Modifications	Modifications (all possible sites)	Modifications in Master Proteins	Modifications in Master Proteins (all Sites)	Qvality PEP	Qvality q-value	# Protein Groups	# Proteins	# PSMs	Master Protein Accessions	Positions in Master Proteins	# Missed Cleavages	Theo. MH+ [Da]	Sequence Length	Found in Sample: Control Rep# 1	Found in Sample: Control Rep# 2	Found in Sample: Control Rep# 3	Found in Sample: Control Rep# 4	Found in Sample: Control Rep# 5	Found in Sample: Tunicamycin Rep# 1	Found in Sample: Tunicamycin Rep# 2	Found in Sample: Tunicamycin Rep# 3	Found in Sample: Tunicamycin Rep# 4	Found in Sample: Tunicamycin Rep# 5	Abundance Ratio: Tunicamycin Rep# 5 / Control Rep# 5	Abundance Ratio: Tunicamycin Rep# 4 / Control Rep# 4	Abundance Ratio: Tunicamycin Rep# 3 / Control Rep# 3	Abundance Ratio: Tunicamycin Rep# 2 / Control Rep# 2	Abundance Ratio: Tunicamycin Rep# 1 / Control Rep# 1	Abundance: Control Rep# 1	Abundance: Control Rep# 2	Abundance: Control Rep# 3	Abundance: Control Rep# 4	Abundance: Control Rep# 5	Abundance: Tunicamycin Rep# 1	Abundance: Tunicamycin Rep# 2	Abundance: Tunicamycin Rep# 3	Abundance: Tunicamycin Rep# 4	Abundance: Tunicamycin Rep# 5	Quan Info	Ions Score Mascot	Confidence Mascot	m/z [Da] Mascot	Percolator q-Value Mascot	Percolator PEP Mascot
	GLAAALLLCQNK	1xCarbamidomethyl [C9]	1xCarbamidomethyl [C9]			5.35094e-05	0	1	1	3	SNUT1_MOUSE	SNUT1_MOUSE [643-654]	0	1271.71	12	Not Found	Not Found	High	High	High	Not Found	Not Found	Peak Found	Peak Found	Peak Found	0.714	0.762	0.726					3.26943e+06	2.65935e+06	4.34524e+06			2.37469e+06	2.02721e+06	3.10246e+06	Unique	35	High	636.36	0	2.135e-05
		Checked	Confidence	Identifying Node	PSM Ambiguity	Annotated Sequence	Modifications	# Protein Groups	# Proteins	Master Protein Accessions	Protein Accessions	# Missed Cleavages	Charge	DeltaScore	DeltaCn	Rank	Search Engine Rank	m/z [Da]	MH+ [Da]	DeltaM [ppm]	Deltam/z [Da]	Activation Type	MS Order	Isolation Interference [%]	Ion Inject Time [ms]	RT [min]	First Scan	Spectrum File	Ions Matched	Ions Score	Identity Strict	Identity Relaxed	Expectation Value	Area	Apex RT [min]	Precursor Quan Result ID	# Missing Channels	# Single-Peak Channels	Percolator q-Value	Percolator PEP	Quan Channel	Peptide Quan Usage	Quan Info	Light	Heavy
		FALSE	High	Mascot (H15)	Unambiguous	[R].GLAAALLLcQNK.[G]	C9(Carbamidomethyl)	1	1	SNUT1_MOUSE	SNUT1_MOUSE	0	2	0.8857	0	1	1	636.36	1271.71	-0.95	-0.0006	HCD (High Energy Collision Dissociation)	MS2	52.0158	60	77.1551	59469	170206_TPEMI_13.raw	8/96	35	33	26	0.00669028	3.26943e+06	77.16	21780			0	2.135e-05	Light	Used	Unique	3.26943e+06	2.37469e+06
		FALSE	High	Mascot (J15)	Unambiguous	[R].GLAAALLLcQNK.[G]	C9(Carbamidomethyl)	1	1	SNUT1_MOUSE	SNUT1_MOUSE	0	2	0.96	0	1	1	636.36	1271.71	-0.27	-0.00017	HCD (High Energy Collision Dissociation)	MS2	65.6496	44.238	76.8197	60235	170206_TPEMI_15.raw	7/96	25	33	26	0.0761128	4.34524e+06	76.82	22143			0	0.0001589	Light	Used	Unique	4.34524e+06	3.10246e+06
		FALSE	High	Mascot (I15)	Unambiguous	[R].GLAAALLLcQNK.[G]	C9(Carbamidomethyl)	1	1	SNUT1_MOUSE	SNUT1_MOUSE	0	2	0.8	0	1	1	636.36	1271.71	-0.75	-0.00048	HCD (High Energy Collision Dissociation)	MS2	56.9685	31.182	77.284	59452	170206_TPEMI_14.raw	4/96	15	33	26	0.738659	2.65935e+06	77.27	21760			0.0004647	0.01457	Light	Used	Unique	2.65935e+06	2.02721e+06
SC22B_MOUSE	RecName: Full=Vesicle-trafficking protein SEC22b; AltName: Full=ER-Golgi SNARE of 24 kDa; Short=ERS-24; Short=ERS24; AltName: Full=SEC22 vesicle-trafficking protein homolog B; AltName: Full=SEC22 vesicle-trafficking protein-like 1; Short=mSec22b OS=Mus musculus (Mouse)	0	78.2	11	83	11	11	1	24.7	8.51	20333	ENSMUSG00000027879.9	Sec22b	1.062				3.187	5.40011e+06				6.6261e+06	1.72091e+07				7.03472e+06	19.309	1968	11	83
SARNP_MOUSE	RecName: Full=SAP domain-containing ribonucleoprotein; AltName: Full=Nuclear protein Hcc-1 OS=Mus musculus (Mouse)	0	30.377	4	31	4	4	1	23.5	6.65	66118; 625193	ENSMUSG00000051255.5; ENSMUSG00000078427.2	Sarnp; Gm6563	0.906	0.626	0.83	0.614	0.959	1.06134e+07	1.60774e+07	1.30249e+07	13433866	1.39865e+07	1.01738e+07	9.87502e+06	1.08096e+07	8.41627e+06	1.26713e+07	1.424	921	4	31
	Sequence	Modifications	Modifications (all possible sites)	Modifications in Master Proteins	Modifications in Master Proteins (all Sites)	Qvality PEP	Qvality q-value	# Protein Groups	# Proteins	# PSMs	Master Protein Accessions	Positions in Master Proteins	# Missed Cleavages	Theo. MH+ [Da]	Sequence Length	Found in Sample: Control Rep# 1	Found in Sample: Control Rep# 2	Found in Sample: Control Rep# 3	Found in Sample: Control Rep# 4	Found in Sample: Control Rep# 5	Found in Sample: Tunicamycin Rep# 1	Found in Sample: Tunicamycin Rep# 2	Found in Sample: Tunicamycin Rep# 3	Found in Sample: Tunicamycin Rep# 4	Found in Sample: Tunicamycin Rep# 5	Abundance Ratio: Tunicamycin Rep# 5 / Control Rep# 5	Abundance Ratio: Tunicamycin Rep# 4 / Control Rep# 4	Abundance Ratio: Tunicamycin Rep# 3 / Control Rep# 3	Abundance Ratio: Tunicamycin Rep# 2 / Control Rep# 2	Abundance Ratio: Tunicamycin Rep# 1 / Control Rep# 1	Abundance: Control Rep# 1	Abundance: Control Rep# 2	Abundance: Control Rep# 3	Abundance: Control Rep# 4	Abundance: Control Rep# 5	Abundance: Tunicamycin Rep# 1	Abundance: Tunicamycin Rep# 2	Abundance: Tunicamycin Rep# 3	Abundance: Tunicamycin Rep# 4	Abundance: Tunicamycin Rep# 5	Quan Info	Ions Score Mascot	Confidence Mascot	m/z [Da] Mascot	Percolator q-Value Mascot	Percolator PEP Mascot
	FGIVTSSAGTGTTEDTEAK					6.41315e-11	0	1	1	8	SARNP_MOUSE	SARNP_MOUSE [181-199]	0	1871.89	19	High	High	High	High	High	Peak Found	Peak Found	Peak Found	Peak Found	Peak Found	0.906	0.626	0.83	0.614	0.959	1.06134e+07	1.60774e+07	1.30249e+07	13433866	1.39865e+07	1.01738e+07	9.87502e+06	1.08096e+07	8.41627e+06	1.26713e+07	Unique	88	High	936.448	0	8.387e-11
		Checked	Confidence	Identifying Node	PSM Ambiguity	Annotated Sequence	Modifications	# Protein Groups	# Proteins	Master Protein Accessions	Protein Accessions	# Missed Cleavages	Charge	DeltaScore	DeltaCn	Rank	Search Engine Rank	m/z [Da]	MH+ [Da]	DeltaM [ppm]	Deltam/z [Da]	Activation Type	MS Order	Isolation Interference [%]	Ion Inject Time [ms]	RT [min]	First Scan	Spectrum File	Ions Matched	Ions Score	Identity Strict	Identity Relaxed	Expectation Value	Area	Apex RT [min]	Precursor Quan Result ID	# Missing Channels	# Single-Peak Channels	Percolator q-Value	Percolator PEP	Quan Channel	Peptide Quan Usage	Quan Info	Light	Heavy
		FALSE	High	Mascot (G15)	Unambiguous	[R].FGIVTSSAGTGTTEDTEAK.[K]		1	1	SARNP_MOUSE	SARNP_MOUSE	0	2	1	0	1	1	936.448	1871.89	0.45	0.00043	HCD (High Energy Collision Dissociation)	MS2	0	60	52.4691	38639	170206_TPEMI_12.raw	13/144	88	31	24	2.38667e-08	1.64373e+07	52.59	12455			0	8.387e-11	Light	Used	Unique	1.60774e+07	9.87502e+06
		FALSE	High	Mascot (F15)	Unambiguous	[R].FGIVTSSAGTGTTEDTEAK.[K]		1	1	SARNP_MOUSE	SARNP_MOUSE	0	2	1	0	1	1	936.448	1871.89	0.85	0.00079	HCD (High Energy Collision Dissociation)	MS2	0	60	52.5807	38412	170206_TPEMI_11.raw	8/144	44	31	24	0.000575078	1.07799e+07	52.68	12852			0	3.204e-08	Light	Used	Unique	1.06134e+07	1.01738e+07
		FALSE	High	Mascot (H15)	Unambiguous	[R].FGIVTSSAGTGTTEDTEAK.[K]		1	1	SARNP_MOUSE	SARNP_MOUSE	0	2	1	0	1	1	936.447	1871.89	-0.2	-0.00019	HCD (High Energy Collision Dissociation)	MS2	4.94623	60	49.2152	35439	170206_TPEMI_13.raw	10/144	78	31	24	1.97642e-07	1.30249e+07	49.28	11802			0	2.246e-09	Light	Used	Unique	1.30249e+07	1.08096e+07
		FALSE	High	Mascot (J15)	Unambiguous	[R].FGIVTSSAGTGTTEDTEAK.[K]		1	1	SARNP_MOUSE	SARNP_MOUSE	0	2	1	0	1	1	936.448	1871.89	1.37	0.00128	HCD (High Energy Collision Dissociation)	MS2	0	60	49.1216	35758	170206_TPEMI_15.raw	12/144	69	31	24	1.95791e-06	1.39865e+07	49.16	12202			0	1.223e-10	Light	Used	Unique	1.39865e+07	1.26713e+07
		FALSE	High	Mascot (I15)	Unambiguous	[R].FGIVTSSAGTGTTEDTEAK.[K]		1	1	SARNP_MOUSE	SARNP_MOUSE	0	2	1	0	1	1	936.45	1871.89	2.74	0.00256	HCD (High Energy Collision Dissociation)	MS2	12.0583	60	49.342	35527	170206_TPEMI_14.raw	15/144	40	31	24	0.00133717	1.36146e+07	49.46	11845			0	4.916e-07	Light	Used	Unique	13433866	8.41627e+06
NUDC2_MOUSE	RecName: Full=NudC domain-containing protein 2 OS=Mus musculus (Mouse)	0	30.399	4	36	4	4	1	17.6	5.07	52653	ENSMUSG00000020328.10	Nudcd2	0.944	0.802	1.007	0.714			5.51611e+06	4430462	4.44579e+06	4.73734e+06		3.93704e+06	4.46289e+06	3.56632e+06	4.47044e+06	3.217	973	4	36
	Sequence	Modifications	Modifications (all possible sites)	Modifications in Master Proteins	Modifications in Master Proteins (all Sites)	Qvality PEP	Qvality q-value	# Protein Groups	# Proteins	# PSMs	Master Protein Accessions	Positions in Master Proteins	# Missed Cleavages	Theo. MH+ [Da]	Sequence Length	Found in Sample: Control Rep# 1	Found in Sample: Control Rep# 2	Found in Sample: Control Rep# 3	Found in Sample: Control Rep# 4	Found in Sample: Control Rep# 5	Found in Sample: Tunicamycin Rep# 1	Found in Sample: Tunicamycin Rep# 2	Found in Sample: Tunicamycin Rep# 3	Found in Sample: Tunicamycin Rep# 4	Found in Sample: Tunicamycin Rep# 5	Abundance Ratio: Tunicamycin Rep# 5 / Control Rep# 5	Abundance Ratio: Tunicamycin Rep# 4 / Control Rep# 4	Abundance Ratio: Tunicamycin Rep# 3 / Control Rep# 3	Abundance Ratio: Tunicamycin Rep# 2 / Control Rep# 2	Abundance Ratio: Tunicamycin Rep# 1 / Control Rep# 1	Abundance: Control Rep# 1	Abundance: Control Rep# 2	Abundance: Control Rep# 3	Abundance: Control Rep# 4	Abundance: Control Rep# 5	Abundance: Tunicamycin Rep# 1	Abundance: Tunicamycin Rep# 2	Abundance: Tunicamycin Rep# 3	Abundance: Tunicamycin Rep# 4	Abundance: Tunicamycin Rep# 5	Quan Info	Ions Score Mascot	Confidence Mascot	m/z [Da] Mascot	Percolator q-Value Mascot	Percolator PEP Mascot
	ENPGFDFSGAEISGNYTK					5.70121e-07	0	1	1	7	NUDC2_MOUSE	NUDC2_MOUSE [130-147]	0	1932.86	18	Not Found	High	High	High	High	Not Found	Peak Found	Peak Found	Peak Found	Peak Found	0.944	0.802	1.007	0.714			5.51611e+06	4430462	4.44579e+06	4.73734e+06		3.93704e+06	4.46289e+06	3.56632e+06	4.47044e+06	Unique	51	High	966.935	0	5.108e-05
		Checked	Confidence	Identifying Node	PSM Ambiguity	Annotated Sequence	Modifications	# Protein Groups	# Proteins	Master Protein Accessions	Protein Accessions	# Missed Cleavages	Charge	DeltaScore	DeltaCn	Rank	Search Engine Rank	m/z [Da]	MH+ [Da]	DeltaM [ppm]	Deltam/z [Da]	Activation Type	MS Order	Isolation Interference [%]	Ion Inject Time [ms]	RT [min]	First Scan	Spectrum File	Ions Matched	Ions Score	Identity Strict	Identity Relaxed	Expectation Value	Area	Apex RT [min]	Precursor Quan Result ID	# Missing Channels	# Single-Peak Channels	Percolator q-Value	Percolator PEP	Quan Channel	Peptide Quan Usage	Quan Info	Light	Heavy
		FALSE	High	Mascot (H15)	Unambiguous	[K].ENPGFDFSGAEISGNYTK.[G]		1	1	NUDC2_MOUSE	NUDC2_MOUSE	0	2	1	0	1	1	966.936	1932.86	1.51	0.00146	HCD (High Energy Collision Dissociation)	MS2	22.5636	60	79.4772	61504	170206_TPEMI_13.raw	10/200	40	29	22	0.000749542	4.52677e+06	79.49	22537			0	2.628e-07	Light	Used	Unique	4430462	4.46289e+06
		FALSE	High	Mascot (G15)	Unambiguous	[K].ENPGFDFSGAEISGNYTK.[G]		1	1	NUDC2_MOUSE	NUDC2_MOUSE	0	2	1	0	1	1	966.935	1932.86	0.5	0.00049	HCD (High Energy Collision Dissociation)	MS2	0	60	81.7684	64180	170206_TPEMI_12.raw	10/200	5	28	21	2.70164	5.51611e+06	81.85	22789			0	0.0005315	Light	Used	Unique	5.51611e+06	3.93704e+06
		FALSE	High	Mascot (J15)	Unambiguous	[K].ENPGFDFSGAEISGNYTK.[G]		1	1	NUDC2_MOUSE	NUDC2_MOUSE	0	2	1	0	1	1	966.934	1932.86	-0.32	-0.00031	HCD (High Energy Collision Dissociation)	MS2	52.8736	60	79.1209	62300	170206_TPEMI_15.raw	7/200	26	28	21	0.0188062	4.73734e+06	79.23	22890			0	0.0004053	Light	Used	Unique	4.73734e+06	4.47044e+06
		FALSE	High	Mascot (I15)	Unambiguous	[K].ENPGFDFSGAEISGNYTK.[G]		1	1	NUDC2_MOUSE	NUDC2_MOUSE	0	2	1	0	1	1	966.935	1932.86	0.38	0.00037	HCD (High Energy Collision Dissociation)	MS2	0	60	79.6466	61467	170206_TPEMI_14.raw	10/200	38	28	21	0.00118876	4.44579e+06	79.76	22486			0	4.137e-05	Light	Used	Unique	4.44579e+06	3.56632e+06
PDCD6_MOUSE	RecName: Full=Programmed cell death protein 6; AltName: Full=ALG-257; AltName: Full=PMP41; AltName: Full=Probable calcium-binding protein ALG-2 OS=Mus musculus (Mouse)	0	39.48	5	51	5	5	1	21.9	5.4	18570	ENSMUSG00000021576.5	Pdcd6	1.068			0.682	1.363	1.19472e+07	1.55641e+07			1.56243e+07	1.62812e+07	1.06163e+07			1.66887e+07	3.329	1238	5	51
	Sequence	Modifications	Modifications (all possible sites)	Modifications in Master Proteins	Modifications in Master Proteins (all Sites)	Qvality PEP	Qvality q-value	# Protein Groups	# Proteins	# PSMs	Master Protein Accessions	Positions in Master Proteins	# Missed Cleavages	Theo. MH+ [Da]	Sequence Length	Found in Sample: Control Rep# 1	Found in Sample: Control Rep# 2	Found in Sample: Control Rep# 3	Found in Sample: Control Rep# 4	Found in Sample: Control Rep# 5	Found in Sample: Tunicamycin Rep# 1	Found in Sample: Tunicamycin Rep# 2	Found in Sample: Tunicamycin Rep# 3	Found in Sample: Tunicamycin Rep# 4	Found in Sample: Tunicamycin Rep# 5	Abundance Ratio: Tunicamycin Rep# 5 / Control Rep# 5	Abundance Ratio: Tunicamycin Rep# 4 / Control Rep# 4	Abundance Ratio: Tunicamycin Rep# 3 / Control Rep# 3	Abundance Ratio: Tunicamycin Rep# 2 / Control Rep# 2	Abundance Ratio: Tunicamycin Rep# 1 / Control Rep# 1	Abundance: Control Rep# 1	Abundance: Control Rep# 2	Abundance: Control Rep# 3	Abundance: Control Rep# 4	Abundance: Control Rep# 5	Abundance: Tunicamycin Rep# 1	Abundance: Tunicamycin Rep# 2	Abundance: Tunicamycin Rep# 3	Abundance: Tunicamycin Rep# 4	Abundance: Tunicamycin Rep# 5	Quan Info	Ions Score Mascot	Confidence Mascot	m/z [Da] Mascot	Percolator q-Value Mascot	Percolator PEP Mascot
	AGVNFSEFTGVWK					1.10581e-07	0	1	1	6	PDCD6_MOUSE	PDCD6_MOUSE [78-90]	0	1441.71	13	High	High	Not Found	Not Found	High	Peak Found	Peak Found	Not Found	Not Found	Peak Found	1.068			0.682	1.363	1.19472e+07	1.55641e+07			1.56243e+07	1.62812e+07	1.06163e+07			1.66887e+07	Unique	79	High	721.359	0	7.288e-08
		Checked	Confidence	Identifying Node	PSM Ambiguity	Annotated Sequence	Modifications	# Protein Groups	# Proteins	Master Protein Accessions	Protein Accessions	# Missed Cleavages	Charge	DeltaScore	DeltaCn	Rank	Search Engine Rank	m/z [Da]	MH+ [Da]	DeltaM [ppm]	Deltam/z [Da]	Activation Type	MS Order	Isolation Interference [%]	Ion Inject Time [ms]	RT [min]	First Scan	Spectrum File	Ions Matched	Ions Score	Identity Strict	Identity Relaxed	Expectation Value	Area	Apex RT [min]	Precursor Quan Result ID	# Missing Channels	# Single-Peak Channels	Percolator q-Value	Percolator PEP	Quan Channel	Peptide Quan Usage	Quan Info	Light	Heavy
		FALSE	High	Mascot (G15)	Unambiguous	[K].AGVNFSEFTGVWK.[Y]		1	1	PDCD6_MOUSE	PDCD6_MOUSE	0	2	1	0	1	1	721.358	1441.71	-2.07	-0.00149	HCD (High Energy Collision Dissociation)	MS2	44.7553	51.643	98.081	78169	170206_TPEMI_12.raw	9/132	41	32	25	0.00140756	1.56519e+07	98.16	27687			0	1.167e-05	Light	Used	Unique	1.55641e+07	1.06163e+07
		FALSE	High	Mascot (F15)	Unambiguous	[K].AGVNFSEFTGVWK.[Y]		1	1	PDCD6_MOUSE	PDCD6_MOUSE	0	2	1	0	1	1	721.36	1441.71	0.64	0.00046	HCD (High Energy Collision Dissociation)	MS2	29.6425	60	98.4653	77922	170206_TPEMI_11.raw	8/132	62	32	25	1.18072e-05	1.19472e+07	98.51	28910			0	9.477e-07	Light	Used	Unique	1.19472e+07	1.62812e+07
		FALSE	High	Mascot (J15)	Unambiguous	[K].AGVNFSEFTGVWK.[Y]		1	1	PDCD6_MOUSE	PDCD6_MOUSE	0	2	1	0	1	1	721.359	1441.71	-0.38	-0.00027	HCD (High Energy Collision Dissociation)	MS2	37.6393	56.386	95.4893	76707	170206_TPEMI_15.raw	9/132	79	32	25	2.48486e-07	1.56243e+07	95.54	27970			0	7.288e-08	Light	Used	Unique	1.56243e+07	1.66887e+07
CDK5_MOUSE	RecName: Full=Cyclin-dependent-like kinase 5; EC=2.7.11.1; AltName: Full=CR6 protein kinase; Short=CRK6; AltName: Full=Cell division protein kinase 5; AltName: Full=Serine/threonine-protein kinase PSSALRE; AltName: Full=Tau protein kinase II catalytic subunit; Short=TPKII catalytic subunit OS=Mus musculus (Mouse)	0	13.233	5	20	4	4	1	33.3	7.66	12568	ENSMUSG00000028969.10	Cdk5	1.54		1.017	0.713			2.4128e+06	1.08717e+06		934288		1.72015e+06	1.10553e+06		1.43907e+06	0.778	149	5	20
	Sequence	Modifications	Modifications (all possible sites)	Modifications in Master Proteins	Modifications in Master Proteins (all Sites)	Qvality PEP	Qvality q-value	# Protein Groups	# Proteins	# PSMs	Master Protein Accessions	Positions in Master Proteins	# Missed Cleavages	Theo. MH+ [Da]	Sequence Length	Found in Sample: Control Rep# 1	Found in Sample: Control Rep# 2	Found in Sample: Control Rep# 3	Found in Sample: Control Rep# 4	Found in Sample: Control Rep# 5	Found in Sample: Tunicamycin Rep# 1	Found in Sample: Tunicamycin Rep# 2	Found in Sample: Tunicamycin Rep# 3	Found in Sample: Tunicamycin Rep# 4	Found in Sample: Tunicamycin Rep# 5	Abundance Ratio: Tunicamycin Rep# 5 / Control Rep# 5	Abundance Ratio: Tunicamycin Rep# 4 / Control Rep# 4	Abundance Ratio: Tunicamycin Rep# 3 / Control Rep# 3	Abundance Ratio: Tunicamycin Rep# 2 / Control Rep# 2	Abundance Ratio: Tunicamycin Rep# 1 / Control Rep# 1	Abundance: Control Rep# 1	Abundance: Control Rep# 2	Abundance: Control Rep# 3	Abundance: Control Rep# 4	Abundance: Control Rep# 5	Abundance: Tunicamycin Rep# 1	Abundance: Tunicamycin Rep# 2	Abundance: Tunicamycin Rep# 3	Abundance: Tunicamycin Rep# 4	Abundance: Tunicamycin Rep# 5	Quan Info	Ions Score Mascot	Confidence Mascot	m/z [Da] Mascot	Percolator q-Value Mascot	Percolator PEP Mascot
	DLLQNLLK					0.0244637	0.00175014	1	1	3	CDK5_MOUSE	CDK5_MOUSE [261-268]	0	956.578	8	Not Found	High	High	Not Found	Not Found	Not Found	Peak Found	Peak Found	Not Found	Not Found			1.017	0.634			1.73431e+06	1.08717e+06				1.09926e+06	1.10553e+06			Unique	22	Medium	478.792	0.001096	0.01134
		Checked	Confidence	Identifying Node	PSM Ambiguity	Annotated Sequence	Modifications	# Protein Groups	# Proteins	Master Protein Accessions	Protein Accessions	# Missed Cleavages	Charge	DeltaScore	DeltaCn	Rank	Search Engine Rank	m/z [Da]	MH+ [Da]	DeltaM [ppm]	Deltam/z [Da]	Activation Type	MS Order	Isolation Interference [%]	Ion Inject Time [ms]	RT [min]	First Scan	Spectrum File	Ions Matched	Ions Score	Identity Strict	Identity Relaxed	Expectation Value	Area	Apex RT [min]	Precursor Quan Result ID	# Missing Channels	# Single-Peak Channels	Percolator q-Value	Percolator PEP	Quan Channel	Peptide Quan Usage	Quan Info	Light	Heavy
		FALSE	High	Mascot (H15)	Unambiguous	[R].DLLQNLLK.[C]		1	1	CDK5_MOUSE	CDK5_MOUSE	0	2	0.5909	0	1	1	478.792	956.578	0.12	6e-05	HCD (High Energy Collision Dissociation)	MS2	0	60	97.9258	77297	170206_TPEMI_13.raw	6/72	22	31	24	0.0899952	1.08717e+06	97.98	28244			0.001096	0.01134	Light	Used	Unique	1.08717e+06	1.10553e+06
		FALSE	High	Mascot (G15)	Unambiguous	[R].DLLQNLLK.[C]		1	1	CDK5_MOUSE	CDK5_MOUSE	0	2	0.2143	0	1	1	478.792	956.577	-0.71	-0.00034	HCD (High Energy Collision Dissociation)	MS2	12.1399	60	100.626	80274	170206_TPEMI_12.raw	4/72	14	31	24	0.615991	1.73431e+06	100.66	28434			0.001339	0.01576	Light	Used	Unique	1.73431e+06	1.09926e+06
CLIC4_MOUSE	RecName: Full=Chloride intracellular channel protein 4; Short=mc3s5/mtCLIC OS=Mus musculus (Mouse)	0	39.787	6	35	6	6	1	28.7	5.59	29876	ENSMUSG00000037242.8	Clic4	1.457	0.861	0.937	0.922	1.936	1.65433e+06	2.59243e+06	8.08061e+06	9.20581e+06	1.06337e+07	3.20297e+06	2390004	7.57167e+06	7.92718e+06	1.54983e+07	1.955	634	6	35
	Sequence	Modifications	Modifications (all possible sites)	Modifications in Master Proteins	Modifications in Master Proteins (all Sites)	Qvality PEP	Qvality q-value	# Protein Groups	# Proteins	# PSMs	Master Protein Accessions	Positions in Master Proteins	# Missed Cleavages	Theo. MH+ [Da]	Sequence Length	Found in Sample: Control Rep# 1	Found in Sample: Control Rep# 2	Found in Sample: Control Rep# 3	Found in Sample: Control Rep# 4	Found in Sample: Control Rep# 5	Found in Sample: Tunicamycin Rep# 1	Found in Sample: Tunicamycin Rep# 2	Found in Sample: Tunicamycin Rep# 3	Found in Sample: Tunicamycin Rep# 4	Found in Sample: Tunicamycin Rep# 5	Abundance Ratio: Tunicamycin Rep# 5 / Control Rep# 5	Abundance Ratio: Tunicamycin Rep# 4 / Control Rep# 4	Abundance Ratio: Tunicamycin Rep# 3 / Control Rep# 3	Abundance Ratio: Tunicamycin Rep# 2 / Control Rep# 2	Abundance Ratio: Tunicamycin Rep# 1 / Control Rep# 1	Abundance: Control Rep# 1	Abundance: Control Rep# 2	Abundance: Control Rep# 3	Abundance: Control Rep# 4	Abundance: Control Rep# 5	Abundance: Tunicamycin Rep# 1	Abundance: Tunicamycin Rep# 2	Abundance: Tunicamycin Rep# 3	Abundance: Tunicamycin Rep# 4	Abundance: Tunicamycin Rep# 5	Quan Info	Ions Score Mascot	Confidence Mascot	m/z [Da] Mascot	Percolator q-Value Mascot	Percolator PEP Mascot
	DEFTNTCPSDKEVEIAYSDVAK	1xCarbamidomethyl [C7]	1xCarbamidomethyl [C7]			2.12502e-06	0	1	1	6	CLIC4_MOUSE	CLIC4_MOUSE [228-249]	1	2518.13	22	High	High	High	High	High	Peak Found	Peak Found	Peak Found	Peak Found	Peak Found	1.457	0.861	0.937	0.922	1.936	1.65433e+06	2.59243e+06	8.08061e+06	9.20581e+06	1.06337e+07	3.20297e+06	2390004	7.57167e+06	7.92718e+06	1.54983e+07	Unique	34	High	840.047	0	3.814e-06
		Checked	Confidence	Identifying Node	PSM Ambiguity	Annotated Sequence	Modifications	# Protein Groups	# Proteins	Master Protein Accessions	Protein Accessions	# Missed Cleavages	Charge	DeltaScore	DeltaCn	Rank	Search Engine Rank	m/z [Da]	MH+ [Da]	DeltaM [ppm]	Deltam/z [Da]	Activation Type	MS Order	Isolation Interference [%]	Ion Inject Time [ms]	RT [min]	First Scan	Spectrum File	Ions Matched	Ions Score	Identity Strict	Identity Relaxed	Expectation Value	Area	Apex RT [min]	Precursor Quan Result ID	# Missing Channels	# Single-Peak Channels	Percolator q-Value	Percolator PEP	Quan Channel	Peptide Quan Usage	Quan Info	Light	Heavy
		FALSE	High	Mascot (H15)	Unambiguous	[R].DEFTNTcPSDKEVEIAYSDVAK.[R]	C7(Carbamidomethyl)	1	1	CLIC4_MOUSE	CLIC4_MOUSE	1	3	1	0	1	1	840.047	2518.13	-0.94	-0.00079	HCD (High Energy Collision Dissociation)	MS2	28.8067	41.142	74.2769	56993	170206_TPEMI_13.raw	11/236	34	28	21	0.00240605	8.18211e+06	74.4	20796			0	3.814e-06	Light	Used	Unique	8.08061e+06	7.57167e+06
		FALSE	High	Mascot (J15)	Unambiguous	[R].DEFTNTcPSDKEVEIAYSDVAK.[R]	C7(Carbamidomethyl)	1	1	CLIC4_MOUSE	CLIC4_MOUSE	1	3	1	0	1	1	840.049	2518.13	1.31	0.0011	HCD (High Energy Collision Dissociation)	MS2	40.6653	34.227	73.8792	57622	170206_TPEMI_15.raw	11/236	27	28	21	0.014899	1.06337e+07	73.95	21150			0	1.213e-06	Light	Used	Unique	1.06337e+07	1.54983e+07
		FALSE	High	Mascot (G15)	Unambiguous	[R].DEFTNTcPSDKEVEIAYSDVAK.[R]	C7(Carbamidomethyl)	1	1	CLIC4_MOUSE	CLIC4_MOUSE	1	3	1	0	1	1	840.049	2518.13	1.9	0.00159	HCD (High Energy Collision Dissociation)	MS2	31.8072	33.1	76.8085	59767	170206_TPEMI_12.raw	11/236	27	28	21	0.0148234	9.23216e+06	76.76	21120		1	0	0.0004992	Light	Used	Unique	2.59243e+06	2390004
		FALSE	High	Mascot (F15)	Unambiguous	[R].DEFTNTcPSDKEVEIAYSDVAK.[R]	C7(Carbamidomethyl)	1	1	CLIC4_MOUSE	CLIC4_MOUSE	1	3	1	0	1	1	840.047	2518.13	-0.65	-0.00055	HCD (High Energy Collision Dissociation)	MS2	40.0103	51.638	77.69	59994	170206_TPEMI_11.raw	12/236	7	28	21	1.37623	6.2363e+06	77.58	22117		1	0	0.0002346	Light	Used	Unique	1.65433e+06	3.20297e+06
		FALSE	High	Mascot (I15)	Unambiguous	[R].DEFTNTcPSDKEVEIAYSDVAK.[R]	C7(Carbamidomethyl)	1	1	CLIC4_MOUSE	CLIC4_MOUSE	1	3	1	0	1	1	840.05	2518.13	2.11	0.00177	HCD (High Energy Collision Dissociation)	MS2	38.2944	60	74.2575	56877	170206_TPEMI_14.raw	11/236	10	28	21	0.80921	9.20581e+06	74.4	20743			0.0003492	0.01089	Light	Used	Unique	9.20581e+06	7.92718e+06
PEBP1_MOUSE	RecName: Full=Phosphatidylethanolamine-binding protein 1; Short=PEBP-1; AltName: Full=HCNPpp; Contains: RecName: Full=Hippocampal cholinergic neurostimulating peptide; Short=HCNP OS=Mus musculus (Mouse)	0	13.287	3	23	3	3	1	20.8	5.4	23980	ENSMUSG00000032959.12	Pebp1	0.808	0.588	0.909					4.5244e+06	4.61135e+06	4.82089e+06			4.11074e+06	2.70942e+06	3.89611e+06	1.783	556	3	23
	Sequence	Modifications	Modifications (all possible sites)	Modifications in Master Proteins	Modifications in Master Proteins (all Sites)	Qvality PEP	Qvality q-value	# Protein Groups	# Proteins	# PSMs	Master Protein Accessions	Positions in Master Proteins	# Missed Cleavages	Theo. MH+ [Da]	Sequence Length	Found in Sample: Control Rep# 1	Found in Sample: Control Rep# 2	Found in Sample: Control Rep# 3	Found in Sample: Control Rep# 4	Found in Sample: Control Rep# 5	Found in Sample: Tunicamycin Rep# 1	Found in Sample: Tunicamycin Rep# 2	Found in Sample: Tunicamycin Rep# 3	Found in Sample: Tunicamycin Rep# 4	Found in Sample: Tunicamycin Rep# 5	Abundance Ratio: Tunicamycin Rep# 5 / Control Rep# 5	Abundance Ratio: Tunicamycin Rep# 4 / Control Rep# 4	Abundance Ratio: Tunicamycin Rep# 3 / Control Rep# 3	Abundance Ratio: Tunicamycin Rep# 2 / Control Rep# 2	Abundance Ratio: Tunicamycin Rep# 1 / Control Rep# 1	Abundance: Control Rep# 1	Abundance: Control Rep# 2	Abundance: Control Rep# 3	Abundance: Control Rep# 4	Abundance: Control Rep# 5	Abundance: Tunicamycin Rep# 1	Abundance: Tunicamycin Rep# 2	Abundance: Tunicamycin Rep# 3	Abundance: Tunicamycin Rep# 4	Abundance: Tunicamycin Rep# 5	Quan Info	Ions Score Mascot	Confidence Mascot	m/z [Da] Mascot	Percolator q-Value Mascot	Percolator PEP Mascot
	LYEQLSGK					0.0176613	0.00114966	1	1	5	PEBP1_MOUSE	PEBP1_MOUSE [180-187]	0	937.499	8	Not Found	Not Found	High	High	High	Not Found	Not Found	Peak Found	Peak Found	Peak Found	0.808	0.588	0.909					4.5244e+06	4.61135e+06	4.82089e+06			4.11074e+06	2.70942e+06	3.89611e+06	Unique	25	High	469.253	0.0004199	0.005261
		Checked	Confidence	Identifying Node	PSM Ambiguity	Annotated Sequence	Modifications	# Protein Groups	# Proteins	Master Protein Accessions	Protein Accessions	# Missed Cleavages	Charge	DeltaScore	DeltaCn	Rank	Search Engine Rank	m/z [Da]	MH+ [Da]	DeltaM [ppm]	Deltam/z [Da]	Activation Type	MS Order	Isolation Interference [%]	Ion Inject Time [ms]	RT [min]	First Scan	Spectrum File	Ions Matched	Ions Score	Identity Strict	Identity Relaxed	Expectation Value	Area	Apex RT [min]	Precursor Quan Result ID	# Missing Channels	# Single-Peak Channels	Percolator q-Value	Percolator PEP	Quan Channel	Peptide Quan Usage	Quan Info	Light	Heavy
		FALSE	High	Mascot (I15)	Unambiguous	[K].LYEQLSGK.[-]		1	1	PEBP1_MOUSE	PEBP1_MOUSE	0	2	0.6087	0	1	1	469.253	937.499	0.16	7e-05	HCD (High Energy Collision Dissociation)	MS2	50.4969	60	28.4008	19113	170206_TPEMI_14.raw	7/72	23	33	26	0.112293	4.61135e+06	28.41	4536			0.0002819	0.007904	Light	Used	Unique	4.61135e+06	2.70942e+06
		FALSE	High	Mascot (H15)	Unambiguous	[K].LYEQLSGK.[-]		1	1	PEBP1_MOUSE	PEBP1_MOUSE	0	2	0.5	0	1	1	469.253	937.499	0.29	0.00014	HCD (High Energy Collision Dissociation)	MS2	48.1975	60	28.6286	19116	170206_TPEMI_13.raw	5/72	20	33	26	0.233536	4.5244e+06	28.62	4603			0.0007098	0.008634	Light	Used	Unique	4.5244e+06	4.11074e+06
		FALSE	High	Mascot (J15)	Unambiguous	[K].LYEQLSGK.[-]		1	1	PEBP1_MOUSE	PEBP1_MOUSE	0	2	0.7	0	1	1	469.253	937.499	0.29	0.00014	HCD (High Energy Collision Dissociation)	MS2	41.404	60	28.2535	18985	170206_TPEMI_15.raw	5/72	20	33	26	0.208139	4.82089e+06	28.27	4676			0.001183	0.01348	Light	Used	Unique	4.82089e+06	3.89611e+06
LEG1_MOUSE	RecName: Full=Galectin-1; Short=Gal-1; AltName: Full=14 kDa lectin; AltName: Full=Beta-galactoside-binding lectin L-14-I; AltName: Full=Galaptin; AltName: Full=Lactose-binding lectin 1; AltName: Full=Lectin galactoside-binding soluble 1; AltName: Full=S-Lac lectin 1 OS=Mus musculus (Mouse)	0	17.675	2	32	2	2	1	14.9	5.49	16852	ENSMUSG00000068220.5	Lgals1	1.018	0.707		0.904	0.849	6.63073e+07	1.29206e+06		9.1439e+07	8.01728e+07	5.62656e+07	1.16745e+06		6.46618e+07	8.15859e+07	1.783	941	2	32
	Sequence	Modifications	Modifications (all possible sites)	Modifications in Master Proteins	Modifications in Master Proteins (all Sites)	Qvality PEP	Qvality q-value	# Protein Groups	# Proteins	# PSMs	Master Protein Accessions	Positions in Master Proteins	# Missed Cleavages	Theo. MH+ [Da]	Sequence Length	Found in Sample: Control Rep# 1	Found in Sample: Control Rep# 2	Found in Sample: Control Rep# 3	Found in Sample: Control Rep# 4	Found in Sample: Control Rep# 5	Found in Sample: Tunicamycin Rep# 1	Found in Sample: Tunicamycin Rep# 2	Found in Sample: Tunicamycin Rep# 3	Found in Sample: Tunicamycin Rep# 4	Found in Sample: Tunicamycin Rep# 5	Abundance Ratio: Tunicamycin Rep# 5 / Control Rep# 5	Abundance Ratio: Tunicamycin Rep# 4 / Control Rep# 4	Abundance Ratio: Tunicamycin Rep# 3 / Control Rep# 3	Abundance Ratio: Tunicamycin Rep# 2 / Control Rep# 2	Abundance Ratio: Tunicamycin Rep# 1 / Control Rep# 1	Abundance: Control Rep# 1	Abundance: Control Rep# 2	Abundance: Control Rep# 3	Abundance: Control Rep# 4	Abundance: Control Rep# 5	Abundance: Tunicamycin Rep# 1	Abundance: Tunicamycin Rep# 2	Abundance: Tunicamycin Rep# 3	Abundance: Tunicamycin Rep# 4	Abundance: Tunicamycin Rep# 5	Quan Info	Ions Score Mascot	Confidence Mascot	m/z [Da] Mascot	Percolator q-Value Mascot	Percolator PEP Mascot
	SFVLNLGK					0.0119582	0.000925964	1	1	5	LEG1_MOUSE	LEG1_MOUSE [30-37]	0	877.514	8	High	High	Not Found	High	High	Peak Found	Peak Found	Not Found	Peak Found	Peak Found	1.018	0.707		0.904	0.849	6.63073e+07	1.29206e+06		9.1439e+07	8.01728e+07	5.62656e+07	1.16745e+06		6.46618e+07	8.15859e+07	Unique	35	High	439.261	0.001847	0.02513
		Checked	Confidence	Identifying Node	PSM Ambiguity	Annotated Sequence	Modifications	# Protein Groups	# Proteins	Master Protein Accessions	Protein Accessions	# Missed Cleavages	Charge	DeltaScore	DeltaCn	Rank	Search Engine Rank	m/z [Da]	MH+ [Da]	DeltaM [ppm]	Deltam/z [Da]	Activation Type	MS Order	Isolation Interference [%]	Ion Inject Time [ms]	RT [min]	First Scan	Spectrum File	Ions Matched	Ions Score	Identity Strict	Identity Relaxed	Expectation Value	Area	Apex RT [min]	Precursor Quan Result ID	# Missing Channels	# Single-Peak Channels	Percolator q-Value	Percolator PEP	Quan Channel	Peptide Quan Usage	Quan Info	Light	Heavy
		FALSE	High	Mascot (F15)	Unambiguous	[K].SFVLNLGK.[D]		1	1	LEG1_MOUSE	LEG1_MOUSE	0	2	0.8235	0	1	1	439.261	877.514	0.03	1e-05	HCD (High Energy Collision Dissociation)	MS2	36.2659	60	67.0026	50620	170206_TPEMI_11.raw	6/68	34	31	24	0.0055941	6.63073e+07	67.15	18224			0.0001403	0.003897	Light	Used	Unique	6.63073e+07	5.62656e+07
		FALSE	High	Mascot (I15)	Unambiguous	[K].SFVLNLGK.[D]		1	1	LEG1_MOUSE	LEG1_MOUSE	0	2	0.6571	0	1	1	439.261	877.514	0.1	4e-05	HCD (High Energy Collision Dissociation)	MS2	37.7501	60	63.5871	47570	170206_TPEMI_14.raw	6/68	35	31	24	0.00494004	9.14968e+07	63.73	16950			0.001199	0.02434	Light	Used	Unique	9.1439e+07	6.46618e+07
		FALSE	High	Mascot (J15)	Unambiguous	[K].SFVLNLGK.[D]		1	1	LEG1_MOUSE	LEG1_MOUSE	0	2	0.7714	0	1	1	439.261	877.514	0.31	0.00014	HCD (High Energy Collision Dissociation)	MS2	16.3125	60	63.2713	48059	170206_TPEMI_15.raw	6/68	35	31	24	0.00469172	8.01728e+07	63.4	17350			0.001847	0.02513	Light	Used	Unique	8.01728e+07	8.15859e+07
		FALSE	High	Mascot (G15)	Unambiguous	[K].SFVLNLGK.[D]		1	1	LEG1_MOUSE	LEG1_MOUSE	0	2	0.75	0	1	1	439.261	877.515	0.38	0.00017	HCD (High Energy Collision Dissociation)	MS2	24.8622	60	67.9331	51871	170206_TPEMI_12.raw	7/68	16	31	24	0.403025	1.29206e+06	67.91	17983		1	0.002118	0.02527	Light	Used	Unique	1.29206e+06	1.16745e+06
AATC_MOUSE	RecName: Full=Aspartate aminotransferase, cytoplasmic; Short=cAspAT; EC=2.6.1.1; EC=2.6.1.3; AltName: Full=Cysteine aminotransferase, cytoplasmic; AltName: Full=Cysteine transaminase, cytoplasmic; Short=cCAT; AltName: Full=Glutamate oxaloacetate transaminase 1; AltName: Full=Transaminase A OS=Mus musculus (Mouse)	0	19.91	5	20	5	5	1	46.2	7.14	14718	ENSMUSG00000025190.13	Got1	0.982	0.783		0.809			2.69551e+06		2.65036e+06	2.68942e+06		2.17995e+06		2.0741e+06	2.64158e+06	0.509	275	5	20
	Sequence	Modifications	Modifications (all possible sites)	Modifications in Master Proteins	Modifications in Master Proteins (all Sites)	Qvality PEP	Qvality q-value	# Protein Groups	# Proteins	# PSMs	Master Protein Accessions	Positions in Master Proteins	# Missed Cleavages	Theo. MH+ [Da]	Sequence Length	Found in Sample: Control Rep# 1	Found in Sample: Control Rep# 2	Found in Sample: Control Rep# 3	Found in Sample: Control Rep# 4	Found in Sample: Control Rep# 5	Found in Sample: Tunicamycin Rep# 1	Found in Sample: Tunicamycin Rep# 2	Found in Sample: Tunicamycin Rep# 3	Found in Sample: Tunicamycin Rep# 4	Found in Sample: Tunicamycin Rep# 5	Abundance Ratio: Tunicamycin Rep# 5 / Control Rep# 5	Abundance Ratio: Tunicamycin Rep# 4 / Control Rep# 4	Abundance Ratio: Tunicamycin Rep# 3 / Control Rep# 3	Abundance Ratio: Tunicamycin Rep# 2 / Control Rep# 2	Abundance Ratio: Tunicamycin Rep# 1 / Control Rep# 1	Abundance: Control Rep# 1	Abundance: Control Rep# 2	Abundance: Control Rep# 3	Abundance: Control Rep# 4	Abundance: Control Rep# 5	Abundance: Tunicamycin Rep# 1	Abundance: Tunicamycin Rep# 2	Abundance: Tunicamycin Rep# 3	Abundance: Tunicamycin Rep# 4	Abundance: Tunicamycin Rep# 5	Quan Info	Ions Score Mascot	Confidence Mascot	m/z [Da] Mascot	Percolator q-Value Mascot	Percolator PEP Mascot
	NLDYVATSIHEAVTK					0.018954	0.00127473	1	1	3	AATC_MOUSE	AATC_MOUSE [397-411]	0	1660.85	15	Not Found	High	Not Found	High	High	Not Found	Peak Found	Not Found	Peak Found	Peak Found	0.982	0.783		0.809			2.69551e+06		2.65036e+06	2.68942e+06		2.17995e+06		2.0741e+06	2.64158e+06	Unique	10	High	554.29	0.0002231	0.005764
		Checked	Confidence	Identifying Node	PSM Ambiguity	Annotated Sequence	Modifications	# Protein Groups	# Proteins	Master Protein Accessions	Protein Accessions	# Missed Cleavages	Charge	DeltaScore	DeltaCn	Rank	Search Engine Rank	m/z [Da]	MH+ [Da]	DeltaM [ppm]	Deltam/z [Da]	Activation Type	MS Order	Isolation Interference [%]	Ion Inject Time [ms]	RT [min]	First Scan	Spectrum File	Ions Matched	Ions Score	Identity Strict	Identity Relaxed	Expectation Value	Area	Apex RT [min]	Precursor Quan Result ID	# Missing Channels	# Single-Peak Channels	Percolator q-Value	Percolator PEP	Quan Channel	Peptide Quan Usage	Quan Info	Light	Heavy
		FALSE	High	Mascot (I15)	Unambiguous	[K].NLDYVATSIHEAVTK.[I]		1	1	AATC_MOUSE	AATC_MOUSE	0	3	1	0	1	1	554.29	1660.85	0.34	0.00019	HCD (High Energy Collision Dissociation)	MS2	35.6485	55.906	63.0444	47112	170206_TPEMI_14.raw	10/168	10	33	26	2.02048	2.65036e+06	63.04	16745			0.0002231	0.005764	Light	Used	Unique	2.65036e+06	2.0741e+06
		FALSE	High	Mascot (G15)	Unambiguous	[K].NLDYVATSIHEAVTK.[I]		1	1	AATC_MOUSE	AATC_MOUSE	0	3		0	1	1	554.29	1660.85	0.01	1e-05	HCD (High Energy Collision Dissociation)	MS2	42.1281	60	66.0054	50161	170206_TPEMI_12.raw	4/168	0	33	26	20.0174	2.69551e+06	66.07	17279			0.0005704	0.008761	Light	Used	Unique	2.69551e+06	2.17995e+06
		FALSE	High	Mascot (J15)	Unambiguous	[K].NLDYVATSIHEAVTK.[I]		1	1	AATC_MOUSE	AATC_MOUSE	0	3	0.375	0	1	1	554.289	1660.85	-1.31	-0.00072	HCD (High Energy Collision Dissociation)	MS2	44.3417	48.785	62.6922	47546	170206_TPEMI_15.raw	8/168	8	33	26	3.84054	2.87204e+06	62.72	17142			0.002484	0.04277	Light	Used	Unique	2.68942e+06	2.64158e+06
TMED4_MOUSE	RecName: Full=Transmembrane emp24 domain-containing protein 4; AltName: Full=Endoplasmic reticulum stress-response protein 25; Short=ERS25; AltName: Full=p24 family protein alpha-3; Short=p24alpha3; AltName: Full=p26; Flags: Precursor OS=Mus musculus (Mouse)	0	27.258	3	26	2	2	1	26	8.18	103694	ENSMUSG00000004394.12	Tmed4	1.36	1.18	1.183	1.061			4.30691e+06	4.18639e+06	4.28429e+06	4.08922e+06		4.56921e+06	4.9527e+06	5.05643e+06	5.55931e+06	1.371	386	3	26
	Sequence	Modifications	Modifications (all possible sites)	Modifications in Master Proteins	Modifications in Master Proteins (all Sites)	Qvality PEP	Qvality q-value	# Protein Groups	# Proteins	# PSMs	Master Protein Accessions	Positions in Master Proteins	# Missed Cleavages	Theo. MH+ [Da]	Sequence Length	Found in Sample: Control Rep# 1	Found in Sample: Control Rep# 2	Found in Sample: Control Rep# 3	Found in Sample: Control Rep# 4	Found in Sample: Control Rep# 5	Found in Sample: Tunicamycin Rep# 1	Found in Sample: Tunicamycin Rep# 2	Found in Sample: Tunicamycin Rep# 3	Found in Sample: Tunicamycin Rep# 4	Found in Sample: Tunicamycin Rep# 5	Abundance Ratio: Tunicamycin Rep# 5 / Control Rep# 5	Abundance Ratio: Tunicamycin Rep# 4 / Control Rep# 4	Abundance Ratio: Tunicamycin Rep# 3 / Control Rep# 3	Abundance Ratio: Tunicamycin Rep# 2 / Control Rep# 2	Abundance Ratio: Tunicamycin Rep# 1 / Control Rep# 1	Abundance: Control Rep# 1	Abundance: Control Rep# 2	Abundance: Control Rep# 3	Abundance: Control Rep# 4	Abundance: Control Rep# 5	Abundance: Tunicamycin Rep# 1	Abundance: Tunicamycin Rep# 2	Abundance: Tunicamycin Rep# 3	Abundance: Tunicamycin Rep# 4	Abundance: Tunicamycin Rep# 5	Quan Info	Ions Score Mascot	Confidence Mascot	m/z [Da] Mascot	Percolator q-Value Mascot	Percolator PEP Mascot
	QLLDQVEQIQK					0.000532171	6.00431e-05	1	1	4	TMED4_MOUSE	TMED4_MOUSE [162-172]	0	1341.74	11	Not Found	High	High	High	High	Not Found	Peak Found	Peak Found	Peak Found	Peak Found	1.36	1.18	1.183	1.061			4.30691e+06	4.18639e+06	4.28429e+06	4.08922e+06		4.56921e+06	4.9527e+06	5.05643e+06	5.55931e+06	Unique	21	High	671.373	0	0.000355
		Checked	Confidence	Identifying Node	PSM Ambiguity	Annotated Sequence	Modifications	# Protein Groups	# Proteins	Master Protein Accessions	Protein Accessions	# Missed Cleavages	Charge	DeltaScore	DeltaCn	Rank	Search Engine Rank	m/z [Da]	MH+ [Da]	DeltaM [ppm]	Deltam/z [Da]	Activation Type	MS Order	Isolation Interference [%]	Ion Inject Time [ms]	RT [min]	First Scan	Spectrum File	Ions Matched	Ions Score	Identity Strict	Identity Relaxed	Expectation Value	Area	Apex RT [min]	Precursor Quan Result ID	# Missing Channels	# Single-Peak Channels	Percolator q-Value	Percolator PEP	Quan Channel	Peptide Quan Usage	Quan Info	Light	Heavy
		FALSE	High	Mascot (H15)	Unambiguous	[R].QLLDQVEQIQK.[E]		1	1	TMED4_MOUSE	TMED4_MOUSE	0	2	0.0952	0	1	1	671.373	1341.74	0.8	0.00054	HCD (High Energy Collision Dissociation)	MS2	60.6784	33.1	62.2494	46483	170206_TPEMI_13.raw	8/120	21	32	26	0.145527	4.18639e+06	62.25	16522			0	0.000355	Light	Used	Unique	4.18639e+06	4.9527e+06
		FALSE	High	Mascot (J15)	Unambiguous	[R].QLLDQVEQIQK.[E]		1	1	TMED4_MOUSE	TMED4_MOUSE	0	2	0.2353	0	1	1	671.373	1341.74	1.71	0.00115	HCD (High Energy Collision Dissociation)	MS2	65.2401	26.163	62.0253	46959	170206_TPEMI_15.raw	14/120	17	33	26	0.411552	4.08922e+06	62.03	16885			0	0.001099	Light	Used	Unique	4.08922e+06	5.55931e+06
		FALSE	High	Mascot (I15)	Unambiguous	[R].QLLDQVEQIQK.[E]		1	1	TMED4_MOUSE	TMED4_MOUSE	0	2	0.25	0	1	1	671.372	1341.74	0.16	0.00011	HCD (High Energy Collision Dissociation)	MS2	48.6382	33.1	62.3693	46526	170206_TPEMI_14.raw	13/120	20	33	26	0.182893	4.28429e+06	62.37	16505			0	0.0001881	Light	Used	Unique	4.28429e+06	5.05643e+06
		FALSE	High	Mascot (G15)	Unambiguous	[R].QLLDQVEQIQK.[E]		1	1	TMED4_MOUSE	TMED4_MOUSE	0	2	1	0	1	1	671.373	1341.74	0.44	0.00029	HCD (High Energy Collision Dissociation)	MS2	57.2555	28.81	65.3111	49581	170206_TPEMI_12.raw	5/120	2	33	26	12.4795	4.30691e+06	65.31	17042			0.0002298	0.003658	Light	Used	Unique	4.30691e+06	4.56921e+06
RLP24_MOUSE	RecName: Full=Probable ribosome biogenesis protein RLP24; AltName: Full=Ribosomal L24 domain-containing protein 1; AltName: Full=Ribosomal protein L24-like OS=Mus musculus (Mouse)	0	12.212	2	14	2	2	1	19.6	9.98	225215; 623867	ENSMUSG00000032215.15	Rsl24d1; Gm6457	1.507	0.784			1.703	3.52016e+06			4.70052e+06	4.97457e+06	5.99374e+06			3.68639e+06	7.49485e+06	2.162	89	2	14
	Sequence	Modifications	Modifications (all possible sites)	Modifications in Master Proteins	Modifications in Master Proteins (all Sites)	Qvality PEP	Qvality q-value	# Protein Groups	# Proteins	# PSMs	Master Protein Accessions	Positions in Master Proteins	# Missed Cleavages	Theo. MH+ [Da]	Sequence Length	Found in Sample: Control Rep# 1	Found in Sample: Control Rep# 2	Found in Sample: Control Rep# 3	Found in Sample: Control Rep# 4	Found in Sample: Control Rep# 5	Found in Sample: Tunicamycin Rep# 1	Found in Sample: Tunicamycin Rep# 2	Found in Sample: Tunicamycin Rep# 3	Found in Sample: Tunicamycin Rep# 4	Found in Sample: Tunicamycin Rep# 5	Abundance Ratio: Tunicamycin Rep# 5 / Control Rep# 5	Abundance Ratio: Tunicamycin Rep# 4 / Control Rep# 4	Abundance Ratio: Tunicamycin Rep# 3 / Control Rep# 3	Abundance Ratio: Tunicamycin Rep# 2 / Control Rep# 2	Abundance Ratio: Tunicamycin Rep# 1 / Control Rep# 1	Abundance: Control Rep# 1	Abundance: Control Rep# 2	Abundance: Control Rep# 3	Abundance: Control Rep# 4	Abundance: Control Rep# 5	Abundance: Tunicamycin Rep# 1	Abundance: Tunicamycin Rep# 2	Abundance: Tunicamycin Rep# 3	Abundance: Tunicamycin Rep# 4	Abundance: Tunicamycin Rep# 5	Quan Info	Ions Score Mascot	Confidence Mascot	m/z [Da] Mascot	Percolator q-Value Mascot	Percolator PEP Mascot
	ELTVDNSFEFEK					0.000395376	0	1	1	5	RLP24_MOUSE	RLP24_MOUSE [62-73]	0	1457.68	12	High	Not Found	Not Found	High	High	Peak Found	Not Found	Not Found	Peak Found	Peak Found	1.507	0.784			1.703	3.52016e+06			4.70052e+06	4.97457e+06	5.99374e+06			3.68639e+06	7.49485e+06	Unique	11	High	729.343	0	0.000174
		Checked	Confidence	Identifying Node	PSM Ambiguity	Annotated Sequence	Modifications	# Protein Groups	# Proteins	Master Protein Accessions	Protein Accessions	# Missed Cleavages	Charge	DeltaScore	DeltaCn	Rank	Search Engine Rank	m/z [Da]	MH+ [Da]	DeltaM [ppm]	Deltam/z [Da]	Activation Type	MS Order	Isolation Interference [%]	Ion Inject Time [ms]	RT [min]	First Scan	Spectrum File	Ions Matched	Ions Score	Identity Strict	Identity Relaxed	Expectation Value	Area	Apex RT [min]	Precursor Quan Result ID	# Missing Channels	# Single-Peak Channels	Percolator q-Value	Percolator PEP	Quan Channel	Peptide Quan Usage	Quan Info	Light	Heavy
		FALSE	High	Mascot (J15)	Unambiguous	[K].ELTVDNSFEFEK.[R]		1	1	RLP24_MOUSE	RLP24_MOUSE	0	2	1	0	1	1	729.343	1457.68	0.02	1e-05	HCD (High Energy Collision Dissociation)	MS2	58.1369	33.1	71.8102	55758	170206_TPEMI_15.raw	7/112	11	31	24	1.01965	4.97457e+06	71.86	20430			0	0.000174	Light	Used	Unique	4.97457e+06	7.49485e+06
		FALSE	High	Mascot (I15)	Unambiguous	[K].ELTVDNSFEFEK.[R]		1	1	RLP24_MOUSE	RLP24_MOUSE	0	2	0.6	0	1	1	729.345	1457.68	1.86	0.00136	HCD (High Energy Collision Dissociation)	MS2	50.222	30.691	72.2262	55146	170206_TPEMI_14.raw	4/112	5	31	24	4.14828	5.60843e+06	72.21	20055			0.0002231	0.005758	Light	Used	Unique	4.70052e+06	3.68639e+06
		FALSE	High	Mascot (F15)	Unambiguous	[K].ELTVDNSFEFEK.[R]		1	1	RLP24_MOUSE	RLP24_MOUSE	0	2	1	0	1	1	729.344	1457.68	0.18	0.00013	HCD (High Energy Collision Dissociation)	MS2	60.5303	43.091	75.5724	58122	170206_TPEMI_11.raw	8/112	5	31	24	4.09685	3.52016e+06	75.61	21345			0.004387	0.068	Light	Used	Unique	3.52016e+06	5.99374e+06
GLRX3_MOUSE	RecName: Full=Glutaredoxin-3; AltName: Full=PKC-interacting cousin of thioredoxin; Short=PICOT; AltName: Full=PKC-theta-interacting protein; Short=PKCq-interacting protein; AltName: Full=Thioredoxin-like protein 2 OS=Mus musculus (Mouse)	0	29.376	4	27	4	4	1	37.8	5.59	30926	ENSMUSG00000031068.8	Glrx3	0.867	0.486		0.474	0.818	5.77379e+06	4.3712e+06		3098916	4.64833e+06	4.72084e+06	2.07076e+06		1.50453e+06	4.02871e+06	1.069	382	4	27
	Sequence	Modifications	Modifications (all possible sites)	Modifications in Master Proteins	Modifications in Master Proteins (all Sites)	Qvality PEP	Qvality q-value	# Protein Groups	# Proteins	# PSMs	Master Protein Accessions	Positions in Master Proteins	# Missed Cleavages	Theo. MH+ [Da]	Sequence Length	Found in Sample: Control Rep# 1	Found in Sample: Control Rep# 2	Found in Sample: Control Rep# 3	Found in Sample: Control Rep# 4	Found in Sample: Control Rep# 5	Found in Sample: Tunicamycin Rep# 1	Found in Sample: Tunicamycin Rep# 2	Found in Sample: Tunicamycin Rep# 3	Found in Sample: Tunicamycin Rep# 4	Found in Sample: Tunicamycin Rep# 5	Abundance Ratio: Tunicamycin Rep# 5 / Control Rep# 5	Abundance Ratio: Tunicamycin Rep# 4 / Control Rep# 4	Abundance Ratio: Tunicamycin Rep# 3 / Control Rep# 3	Abundance Ratio: Tunicamycin Rep# 2 / Control Rep# 2	Abundance Ratio: Tunicamycin Rep# 1 / Control Rep# 1	Abundance: Control Rep# 1	Abundance: Control Rep# 2	Abundance: Control Rep# 3	Abundance: Control Rep# 4	Abundance: Control Rep# 5	Abundance: Tunicamycin Rep# 1	Abundance: Tunicamycin Rep# 2	Abundance: Tunicamycin Rep# 3	Abundance: Tunicamycin Rep# 4	Abundance: Tunicamycin Rep# 5	Quan Info	Ions Score Mascot	Confidence Mascot	m/z [Da] Mascot	Percolator q-Value Mascot	Percolator PEP Mascot
	ELEASEELDTICPK	1xCarbamidomethyl [C12]	1xCarbamidomethyl [C12]			4.73891e-06	0	1	1	7	GLRX3_MOUSE	GLRX3_MOUSE [220-233]	0	1633.76	14	High	High	Not Found	High	High	Peak Found	Peak Found	Not Found	Peak Found	Peak Found	0.867	0.486		0.474	0.661	3.04174e+06	4.3712e+06		3098916	4.64833e+06	2.01039e+06	2.07076e+06		1.50453e+06	4.02871e+06	Unique	50	High	817.384	0	1.099e-06
		Checked	Confidence	Identifying Node	PSM Ambiguity	Annotated Sequence	Modifications	# Protein Groups	# Proteins	Master Protein Accessions	Protein Accessions	# Missed Cleavages	Charge	DeltaScore	DeltaCn	Rank	Search Engine Rank	m/z [Da]	MH+ [Da]	DeltaM [ppm]	Deltam/z [Da]	Activation Type	MS Order	Isolation Interference [%]	Ion Inject Time [ms]	RT [min]	First Scan	Spectrum File	Ions Matched	Ions Score	Identity Strict	Identity Relaxed	Expectation Value	Area	Apex RT [min]	Precursor Quan Result ID	# Missing Channels	# Single-Peak Channels	Percolator q-Value	Percolator PEP	Quan Channel	Peptide Quan Usage	Quan Info	Light	Heavy
		FALSE	High	Mascot (G15)	Unambiguous	[K].ELEASEELDTIcPK.[A]	C12(Carbamidomethyl)	1	1	GLRX3_MOUSE	GLRX3_MOUSE	0	2	1	0	1	1	817.385	1633.76	-0.33	-0.00027	HCD (High Energy Collision Dissociation)	MS2	51.3791	57.303	70.3651	53973	170206_TPEMI_12.raw	9/104	12	31	24	0.887804	4871504	70.42	18841			0	0.0003865	Light	Used	Unique	4.3712e+06	2.07076e+06
		FALSE	High	Mascot (J15)	Unambiguous	[K].ELEASEELDTIcPK.[A]	C12(Carbamidomethyl)	1	1	GLRX3_MOUSE	GLRX3_MOUSE	0	2	1	0	1	1	817.385	1633.76	0.64	0.00053	HCD (High Energy Collision Dissociation)	MS2	53.1008	60	67.0764	51430	170206_TPEMI_15.raw	10/104	21	31	24	0.115902	4.64833e+06	67.16	18693			0	1.056e-05	Light	Used	Unique	4.64833e+06	4.02871e+06
		FALSE	High	Mascot (F15)	Unambiguous	[K].ELEASEELDTIcPK.[A]	C12(Carbamidomethyl)	1	1	GLRX3_MOUSE	GLRX3_MOUSE	0	2	1	0	1	1	817.384	1633.76	-1.6	-0.0013	HCD (High Energy Collision Dissociation)	MS2	65.4519	60	70.7387	53899	170206_TPEMI_11.raw	6/104	7	31	24	2.49536	3.04174e+06	70.79	19630			7.877e-05	0.002119	Light	Used	Unique	3.04174e+06	2.01039e+06
		FALSE	High	Mascot (I15)	Unambiguous	[K].ELEASEELDTIcPK.[A]	C12(Carbamidomethyl)	1	1	GLRX3_MOUSE	GLRX3_MOUSE	0	2	1	0	1	1	817.382	1633.76	-3.32	-0.00271	HCD (High Energy Collision Dissociation)	MS2	27.7218	60	67.3845	50862	170206_TPEMI_14.raw	8/104	23	31	24	0.0619828	3.63133e+06	67.51	18299			0.0006527	0.01867	Light	Used	Unique	3098916	1.50453e+06
	YEISSVPTFLFFK					0.000448496	6.00431e-05	1	1	4	GLRX3_MOUSE	GLRX3_MOUSE [82-94]	0	1577.83	13	High	Not Found	Not Found	Not Found	Not Found	Peak Found	Not Found	Not Found	Not Found	Not Found					0.992	2.73205e+06					2.71045e+06					Unique	33	High	789.417	0	0.0003059
		Checked	Confidence	Identifying Node	PSM Ambiguity	Annotated Sequence	Modifications	# Protein Groups	# Proteins	Master Protein Accessions	Protein Accessions	# Missed Cleavages	Charge	DeltaScore	DeltaCn	Rank	Search Engine Rank	m/z [Da]	MH+ [Da]	DeltaM [ppm]	Deltam/z [Da]	Activation Type	MS Order	Isolation Interference [%]	Ion Inject Time [ms]	RT [min]	First Scan	Spectrum File	Ions Matched	Ions Score	Identity Strict	Identity Relaxed	Expectation Value	Area	Apex RT [min]	Precursor Quan Result ID	# Missing Channels	# Single-Peak Channels	Percolator q-Value	Percolator PEP	Quan Channel	Peptide Quan Usage	Quan Info	Light	Heavy
		FALSE	High	Mascot (F15)	Unambiguous	[K].YEISSVPTFLFFK.[N]		1	1	GLRX3_MOUSE	GLRX3_MOUSE	0	2	1	0	1	1	789.416	1577.82	-0.78	-0.00061	HCD (High Energy Collision Dissociation)	MS2	59.0082	53.087	107.883	86623	170206_TPEMI_11.raw	6/96	31	33	26	0.0195464	6.27112e+06	107.86	32172		1	0	0.0002202	Light	Used	Unique	2.73205e+06	2.71045e+06
GELS_MOUSE	RecName: Full=Gelsolin; AltName: Full=Actin-depolymerizing factor; Short=ADF; AltName: Full=Brevin; Flags: Precursor OS=Mus musculus (Mouse)	0	22.795	6	27	6	6	1	85.9	6.18	227753	ENSMUSG00000026879.14	Gsn	0.127	0.146	0.169	0.01	0.01	2.26373e+06	3.20575e+06	6.60904e+06	5.94867e+06	7.38206e+06	4811.98	15252.2	1.11925e+06	870595	939847	0.512	137	6	27
	Sequence	Modifications	Modifications (all possible sites)	Modifications in Master Proteins	Modifications in Master Proteins (all Sites)	Qvality PEP	Qvality q-value	# Protein Groups	# Proteins	# PSMs	Master Protein Accessions	Positions in Master Proteins	# Missed Cleavages	Theo. MH+ [Da]	Sequence Length	Found in Sample: Control Rep# 1	Found in Sample: Control Rep# 2	Found in Sample: Control Rep# 3	Found in Sample: Control Rep# 4	Found in Sample: Control Rep# 5	Found in Sample: Tunicamycin Rep# 1	Found in Sample: Tunicamycin Rep# 2	Found in Sample: Tunicamycin Rep# 3	Found in Sample: Tunicamycin Rep# 4	Found in Sample: Tunicamycin Rep# 5	Abundance Ratio: Tunicamycin Rep# 5 / Control Rep# 5	Abundance Ratio: Tunicamycin Rep# 4 / Control Rep# 4	Abundance Ratio: Tunicamycin Rep# 3 / Control Rep# 3	Abundance Ratio: Tunicamycin Rep# 2 / Control Rep# 2	Abundance Ratio: Tunicamycin Rep# 1 / Control Rep# 1	Abundance: Control Rep# 1	Abundance: Control Rep# 2	Abundance: Control Rep# 3	Abundance: Control Rep# 4	Abundance: Control Rep# 5	Abundance: Tunicamycin Rep# 1	Abundance: Tunicamycin Rep# 2	Abundance: Tunicamycin Rep# 3	Abundance: Tunicamycin Rep# 4	Abundance: Tunicamycin Rep# 5	Quan Info	Ions Score Mascot	Confidence Mascot	m/z [Da] Mascot	Percolator q-Value Mascot	Percolator PEP Mascot
	QTQVSVLPEGGETPLFK					7.36966e-06	0	1	1	6	GELS_MOUSE	GELS_MOUSE [372-388]	0	1829.96	17	High	High	High	High	High	Peak Found	Peak Found	Peak Found	Peak Found	Peak Found	0.133	0.126	0.092	0.01	0.01	2.26373e+06	2477203	5.34428e+06	5.15302e+06	7.02189e+06	4811.98	7626.11	493833	648404	933314	Unique	29	High	915.485	0	2.953e-06
		Checked	Confidence	Identifying Node	PSM Ambiguity	Annotated Sequence	Modifications	# Protein Groups	# Proteins	Master Protein Accessions	Protein Accessions	# Missed Cleavages	Charge	DeltaScore	DeltaCn	Rank	Search Engine Rank	m/z [Da]	MH+ [Da]	DeltaM [ppm]	Deltam/z [Da]	Activation Type	MS Order	Isolation Interference [%]	Ion Inject Time [ms]	RT [min]	First Scan	Spectrum File	Ions Matched	Ions Score	Identity Strict	Identity Relaxed	Expectation Value	Area	Apex RT [min]	Precursor Quan Result ID	# Missing Channels	# Single-Peak Channels	Percolator q-Value	Percolator PEP	Quan Channel	Peptide Quan Usage	Quan Info	Light	Heavy
		FALSE	High	Mascot (H15)	Unambiguous	[R].QTQVSVLPEGGETPLFK.[Q]		1	1	GELS_MOUSE	GELS_MOUSE	0	2	1	0	1	1	915.486	1829.96	0.09	9e-05	HCD (High Energy Collision Dissociation)	MS2	24.4491	60	84.7101	66030	170206_TPEMI_13.raw	11/192	29	32	25	0.0263537	6.81462e+06	84.79	24188			0	5.046e-06	Light	Used	Unique	5.34428e+06	493833
		FALSE	High	Mascot (G15)	Unambiguous	[R].QTQVSVLPEGGETPLFK.[Q]		1	1	GELS_MOUSE	GELS_MOUSE	0	2	1	0	1	1	915.486	1829.97	0.36	0.00033	HCD (High Energy Collision Dissociation)	MS2	30.5297	59.248	87.1119	68801	170206_TPEMI_12.raw	7/192	16	32	25	0.520408	5.86298e+06	87.14	24434	1		0	0.001091	Light	Used	Unique	2477203	7626.11
		FALSE	High	Mascot (F15)	Unambiguous	[R].QTQVSVLPEGGETPLFK.[Q]		1	1	GELS_MOUSE	GELS_MOUSE	0	2	1	0	1	1	915.485	1829.96	-1.24	-0.00114	HCD (High Energy Collision Dissociation)	MS2	39.5088	60	87.6281	68708	170206_TPEMI_11.raw	9/192	29	32	25	0.0250035	5.08131e+06	87.67	25526	1		0	2.953e-06	Light	Used	Unique	2.26373e+06	4811.98
		FALSE	High	Mascot (I15)	Unambiguous	[R].QTQVSVLPEGGETPLFK.[Q]		1	1	GELS_MOUSE	GELS_MOUSE	0	2	1	0	1	1	915.487	1829.97	1.63	0.00149	HCD (High Energy Collision Dissociation)	MS2	43.0986	60	84.8556	66002	170206_TPEMI_14.raw	8/192	23	32	25	0.101582	6.38352e+06	84.89	24179			0.0001544	0.003462	Light	Used	Unique	5.15302e+06	648404
		FALSE	High	Mascot (J15)	Unambiguous	[R].QTQVSVLPEGGETPLFK.[Q]		1	1	GELS_MOUSE	GELS_MOUSE	0	2	1	0	1	1	915.486	1829.96	0.16	0.00015	HCD (High Energy Collision Dissociation)	MS2	16.2097	44.557	84.4868	67035	170206_TPEMI_15.raw	6/192	22	32	25	0.113285	7.18551e+06	84.51	24606			0.002214	0.03604	Light	Used	Unique	7.02189e+06	933314
	DSQEEEKTEALTSAK					4.80252e-05	0	1	1	3	GELS_MOUSE	GELS_MOUSE [712-726]	1	1665.78	15	Not Found	Not Found	High	Not Found	High	Not Found	Not Found	Peak Found	Not Found	Peak Found	0.018		0.494					1.26477e+06		360172			625412		6533.28	Unique	27	High	833.394	7.767e-05	0.001731
		Checked	Confidence	Identifying Node	PSM Ambiguity	Annotated Sequence	Modifications	# Protein Groups	# Proteins	Master Protein Accessions	Protein Accessions	# Missed Cleavages	Charge	DeltaScore	DeltaCn	Rank	Search Engine Rank	m/z [Da]	MH+ [Da]	DeltaM [ppm]	Deltam/z [Da]	Activation Type	MS Order	Isolation Interference [%]	Ion Inject Time [ms]	RT [min]	First Scan	Spectrum File	Ions Matched	Ions Score	Identity Strict	Identity Relaxed	Expectation Value	Area	Apex RT [min]	Precursor Quan Result ID	# Missing Channels	# Single-Peak Channels	Percolator q-Value	Percolator PEP	Quan Channel	Peptide Quan Usage	Quan Info	Light	Heavy
		FALSE	High	Mascot (H15)	Unambiguous	[K].DSQEEEKTEALTSAK.[R]		1	1	GELS_MOUSE	GELS_MOUSE	1	3	0.9091	0	1	1	555.932	1665.78	0.06	3e-05	HCD (High Energy Collision Dissociation)	MS2	43.9802	60	24.6884	15994	170206_TPEMI_13.raw	12/160	22	30	23	0.0711803	1.61804e+06	24.68	3099			0	4.689e-05	Light	Used	Unique	1.26477e+06	625412
		FALSE	High	Mascot (J15)	Unambiguous	[K].DSQEEEKTEALTSAK.[R]		1	1	GELS_MOUSE	GELS_MOUSE	1	2	0.9259	0	1	1	833.394	1665.78	0.11	9e-05	HCD (High Energy Collision Dissociation)	MS2	46.3952	60	24.4915	15932	170206_TPEMI_15.raw	9/160	27	30	23	0.0254894	616049	24.46	3141	1		7.767e-05	0.001731	Light	Used	Unique	360172	6533.28
RAB32_MOUSE	RecName: Full=Ras-related protein Rab-32 OS=Mus musculus (Mouse)	0	17.704	3	15	2	3	1	25.1	6.68	67844	ENSMUSG00000019832.3	Rab32	1.456	1.577	1.402					2.78747e+06	2.57398e+06	3.3419e+06			3.90824e+06	4.05939e+06	4.86443e+06	0.778	273	3	15
	Sequence	Modifications	Modifications (all possible sites)	Modifications in Master Proteins	Modifications in Master Proteins (all Sites)	Qvality PEP	Qvality q-value	# Protein Groups	# Proteins	# PSMs	Master Protein Accessions	Positions in Master Proteins	# Missed Cleavages	Theo. MH+ [Da]	Sequence Length	Found in Sample: Control Rep# 1	Found in Sample: Control Rep# 2	Found in Sample: Control Rep# 3	Found in Sample: Control Rep# 4	Found in Sample: Control Rep# 5	Found in Sample: Tunicamycin Rep# 1	Found in Sample: Tunicamycin Rep# 2	Found in Sample: Tunicamycin Rep# 3	Found in Sample: Tunicamycin Rep# 4	Found in Sample: Tunicamycin Rep# 5	Abundance Ratio: Tunicamycin Rep# 5 / Control Rep# 5	Abundance Ratio: Tunicamycin Rep# 4 / Control Rep# 4	Abundance Ratio: Tunicamycin Rep# 3 / Control Rep# 3	Abundance Ratio: Tunicamycin Rep# 2 / Control Rep# 2	Abundance Ratio: Tunicamycin Rep# 1 / Control Rep# 1	Abundance: Control Rep# 1	Abundance: Control Rep# 2	Abundance: Control Rep# 3	Abundance: Control Rep# 4	Abundance: Control Rep# 5	Abundance: Tunicamycin Rep# 1	Abundance: Tunicamycin Rep# 2	Abundance: Tunicamycin Rep# 3	Abundance: Tunicamycin Rep# 4	Abundance: Tunicamycin Rep# 5	Quan Info	Ions Score Mascot	Confidence Mascot	m/z [Da] Mascot	Percolator q-Value Mascot	Percolator PEP Mascot
	VLVIGELGVGK					0.000541839	6.00431e-05	1	1	3	RAB32_MOUSE	RAB32_MOUSE [26-36]	0	1083.68	11	Not Found	Not Found	High	High	High	Not Found	Not Found	Peak Found	Peak Found	Peak Found	1.456	1.577	1.402					2.78747e+06	2.57398e+06	3.3419e+06			3.90824e+06	4.05939e+06	4.86443e+06	Unique	22	High	542.342	0	0.0002139
		Checked	Confidence	Identifying Node	PSM Ambiguity	Annotated Sequence	Modifications	# Protein Groups	# Proteins	Master Protein Accessions	Protein Accessions	# Missed Cleavages	Charge	DeltaScore	DeltaCn	Rank	Search Engine Rank	m/z [Da]	MH+ [Da]	DeltaM [ppm]	Deltam/z [Da]	Activation Type	MS Order	Isolation Interference [%]	Ion Inject Time [ms]	RT [min]	First Scan	Spectrum File	Ions Matched	Ions Score	Identity Strict	Identity Relaxed	Expectation Value	Area	Apex RT [min]	Precursor Quan Result ID	# Missing Channels	# Single-Peak Channels	Percolator q-Value	Percolator PEP	Quan Channel	Peptide Quan Usage	Quan Info	Light	Heavy
		FALSE	High	Mascot (H15)	Unambiguous	[K].VLVIGELGVGK.[T]		1	1	RAB32_MOUSE	RAB32_MOUSE	0	2	0.8636	0	1	1	542.342	1083.68	-0.16	-9e-05	HCD (High Energy Collision Dissociation)	MS2	65.0206	60	76.501	58907	170206_TPEMI_13.raw	7/80	22	28	21	0.0439833	2.78747e+06	76.57	21551			0	0.0002139	Light	Used	Unique	2.78747e+06	3.90824e+06
		FALSE	High	Mascot (J15)	Unambiguous	[K].VLVIGELGVGK.[T]		1	1	RAB32_MOUSE	RAB32_MOUSE	0	2	0.75	0	1	1	542.342	1083.68	-0.16	-9e-05	HCD (High Energy Collision Dissociation)	MS2	48.6336	60	76.1839	59668	170206_TPEMI_15.raw	5/80	12	28	21	0.507326	3.3419e+06	76.22	21923			0	0.001429	Light	Used	Unique	3.3419e+06	4.86443e+06
		FALSE	High	Mascot (I15)	Unambiguous	[K].VLVIGELGVGK.[T]		1	1	RAB32_MOUSE	RAB32_MOUSE	0	2	0.6364	0	1	1	542.342	1083.68	-0.5	-0.00027	HCD (High Energy Collision Dissociation)	MS2	53.9603	60	76.614	58878	170206_TPEMI_14.raw	6/80	22	28	21	0.0463754	2.57398e+06	76.65	21523			0	0.0001912	Light	Used	Unique	2.57398e+06	4.05939e+06
RM48_MOUSE	RecName: Full=39S ribosomal protein L48, mitochondrial; Short=L48mt; Short=MRP-L48; Flags: Precursor OS=Mus musculus (Mouse)	0	10.751	2	9	2	2	1	23.9	9.44	52443		Mrpl48	0.903	3.077			1.33	898764			380409	1.51108e+06	1.19534e+06			1.17039e+06	1.3641e+06	0.701	51	2	9
	Sequence	Modifications	Modifications (all possible sites)	Modifications in Master Proteins	Modifications in Master Proteins (all Sites)	Qvality PEP	Qvality q-value	# Protein Groups	# Proteins	# PSMs	Master Protein Accessions	Positions in Master Proteins	# Missed Cleavages	Theo. MH+ [Da]	Sequence Length	Found in Sample: Control Rep# 1	Found in Sample: Control Rep# 2	Found in Sample: Control Rep# 3	Found in Sample: Control Rep# 4	Found in Sample: Control Rep# 5	Found in Sample: Tunicamycin Rep# 1	Found in Sample: Tunicamycin Rep# 2	Found in Sample: Tunicamycin Rep# 3	Found in Sample: Tunicamycin Rep# 4	Found in Sample: Tunicamycin Rep# 5	Abundance Ratio: Tunicamycin Rep# 5 / Control Rep# 5	Abundance Ratio: Tunicamycin Rep# 4 / Control Rep# 4	Abundance Ratio: Tunicamycin Rep# 3 / Control Rep# 3	Abundance Ratio: Tunicamycin Rep# 2 / Control Rep# 2	Abundance Ratio: Tunicamycin Rep# 1 / Control Rep# 1	Abundance: Control Rep# 1	Abundance: Control Rep# 2	Abundance: Control Rep# 3	Abundance: Control Rep# 4	Abundance: Control Rep# 5	Abundance: Tunicamycin Rep# 1	Abundance: Tunicamycin Rep# 2	Abundance: Tunicamycin Rep# 3	Abundance: Tunicamycin Rep# 4	Abundance: Tunicamycin Rep# 5	Quan Info	Ions Score Mascot	Confidence Mascot	m/z [Da] Mascot	Percolator q-Value Mascot	Percolator PEP Mascot
	ARPELEELLAK					0.000293725	0	1	1	4	RM48_MOUSE	RM48_MOUSE [199-209]	0	1268.72	11	High	Not Found	Not Found	High	High	Peak Found	Not Found	Not Found	Peak Found	Peak Found	0.903	3.077			1.33	898764			380409	1.51108e+06	1.19534e+06			1.17039e+06	1.3641e+06	Unique	25	High	423.578	0.0003749	0.003395
		Checked	Confidence	Identifying Node	PSM Ambiguity	Annotated Sequence	Modifications	# Protein Groups	# Proteins	Master Protein Accessions	Protein Accessions	# Missed Cleavages	Charge	DeltaScore	DeltaCn	Rank	Search Engine Rank	m/z [Da]	MH+ [Da]	DeltaM [ppm]	Deltam/z [Da]	Activation Type	MS Order	Isolation Interference [%]	Ion Inject Time [ms]	RT [min]	First Scan	Spectrum File	Ions Matched	Ions Score	Identity Strict	Identity Relaxed	Expectation Value	Area	Apex RT [min]	Precursor Quan Result ID	# Missing Channels	# Single-Peak Channels	Percolator q-Value	Percolator PEP	Quan Channel	Peptide Quan Usage	Quan Info	Light	Heavy
		FALSE	High	Mascot (J15)	Unambiguous	[K].ARPELEELLAK.[L]		1	1	RM48_MOUSE	RM48_MOUSE	0	3	0.5417	0	1	1	423.578	1268.72	-0.11	-5e-05	HCD (High Energy Collision Dissociation)	MS2	58.7137	60	55.9493	41602	170206_TPEMI_15.raw	12/116	24	32	25	0.0691509	1.51108e+06	55.88	14716			0	0.0001303	Light	Used	Unique	1.51108e+06	1.3641e+06
		FALSE	High	Mascot (I15)	Unambiguous	[K].ARPELEELLAK.[L]		1	1	RM48_MOUSE	RM48_MOUSE	0	3	0.8	0	1	1	423.579	1268.72	0.18	8e-05	HCD (High Energy Collision Dissociation)	MS2	61.7912	60	56.194	41228	170206_TPEMI_14.raw	9/116	20	32	25	0.156486	380409	56.18	14291			0	0.0007209	Light	Used	Unique	380409	1.17039e+06
		FALSE	High	Mascot (F15)	Unambiguous	[K].ARPELEELLAK.[L]		1	1	RM48_MOUSE	RM48_MOUSE	0	3	0.5385	0	1	1	423.579	1268.72	0.32	0.00014	HCD (High Energy Collision Dissociation)	MS2	26.2997	60	59.5515	44241	170206_TPEMI_11.raw	11/116	13	32	25	0.87176	898764	59.59	15449			0.0007942	0.0126	Light	Used	Unique	898764	1.19534e+06
ASNA_MOUSE	EC=3.6.-.- {ECO:0000255|HAMAP-Rule:MF_03112}; AltName: Full=Arsenical pump-driving ATPase {ECO:0000255|HAMAP-Rule:MF_03112}; AltName: Full=Arsenite-stimulated ATPase {ECO:0000255|HAMAP-Rule:MF_03112} OS=Mus musculus (Mouse)	0	47.126	7	46	7	7	1	38.8	4.91				6.072		0.027		0.019	103650392		108677400		2.04596e+06	1992613		2.90273e+06		1.2423e+07	2.875	503	7	46
	Sequence	Modifications	Modifications (all possible sites)	Modifications in Master Proteins	Modifications in Master Proteins (all Sites)	Qvality PEP	Qvality q-value	# Protein Groups	# Proteins	# PSMs	Master Protein Accessions	Positions in Master Proteins	# Missed Cleavages	Theo. MH+ [Da]	Sequence Length	Found in Sample: Control Rep# 1	Found in Sample: Control Rep# 2	Found in Sample: Control Rep# 3	Found in Sample: Control Rep# 4	Found in Sample: Control Rep# 5	Found in Sample: Tunicamycin Rep# 1	Found in Sample: Tunicamycin Rep# 2	Found in Sample: Tunicamycin Rep# 3	Found in Sample: Tunicamycin Rep# 4	Found in Sample: Tunicamycin Rep# 5	Abundance Ratio: Tunicamycin Rep# 5 / Control Rep# 5	Abundance Ratio: Tunicamycin Rep# 4 / Control Rep# 4	Abundance Ratio: Tunicamycin Rep# 3 / Control Rep# 3	Abundance Ratio: Tunicamycin Rep# 2 / Control Rep# 2	Abundance Ratio: Tunicamycin Rep# 1 / Control Rep# 1	Abundance: Control Rep# 1	Abundance: Control Rep# 2	Abundance: Control Rep# 3	Abundance: Control Rep# 4	Abundance: Control Rep# 5	Abundance: Tunicamycin Rep# 1	Abundance: Tunicamycin Rep# 2	Abundance: Tunicamycin Rep# 3	Abundance: Tunicamycin Rep# 4	Abundance: Tunicamycin Rep# 5	Quan Info	Ions Score Mascot	Confidence Mascot	m/z [Da] Mascot	Percolator q-Value Mascot	Percolator PEP Mascot
	ESVLIISTDPAHNISDAFDQK					4.48949e-06	0	1	1	5	ASNA_MOUSE RecName: Full=ATPase Asna1 {ECO:0000255	ASNA_MOUSE RecName: Full=ATPase Asna1 {ECO:0000255 [66-86]	0	2300.14	21	High	Not Found	High	Not Found	High	Peak Found	Not Found	Peak Found	Not Found	Peak Found	6.072		0.027		0.019	103650392		108677400		2.04596e+06	1992613		2.90273e+06		1.2423e+07	Unique	24	High	767.388	0	4.013e-06
		Checked	Confidence	Identifying Node	PSM Ambiguity	Annotated Sequence	Modifications	# Protein Groups	# Proteins	Master Protein Accessions	Protein Accessions	# Missed Cleavages	Charge	DeltaScore	DeltaCn	Rank	Search Engine Rank	m/z [Da]	MH+ [Da]	DeltaM [ppm]	Deltam/z [Da]	Activation Type	MS Order	Isolation Interference [%]	Ion Inject Time [ms]	RT [min]	First Scan	Spectrum File	Ions Matched	Ions Score	Identity Strict	Identity Relaxed	Expectation Value	Area	Apex RT [min]	Precursor Quan Result ID	# Missing Channels	# Single-Peak Channels	Percolator q-Value	Percolator PEP	Quan Channel	Peptide Quan Usage	Quan Info	Light	Heavy
		FALSE	High	Mascot (H15)	Unambiguous	[R].ESVLIISTDPAHNISDAFDQK.[F]		1	1	ASNA_MOUSE RecName: Full=ATPase Asna1 {ECO:0000255	ASNA_MOUSE RecName: Full=ATPase Asna1 {ECO:0000255	0	3	1	0	1	1	767.386	2300.14	1.03	0.00079	HCD (High Energy Collision Dissociation)	MS2	30.5442	53.515	91.3872	71779	170206_TPEMI_13.raw	12/192	23	32	25	0.090839	108677400	91.61	26299		1	0	1.927e-06	Light	Used	Unique	108677400	2.90273e+06
		FALSE	High	Mascot (F15)	Unambiguous	[R].ESVLIISTDPAHNISDAFDQK.[F]		1	1	ASNA_MOUSE RecName: Full=ATPase Asna1 {ECO:0000255	ASNA_MOUSE RecName: Full=ATPase Asna1 {ECO:0000255	0	3	1	0	1	1	767.388	2300.15	3.74	0.00287	HCD (High Energy Collision Dissociation)	MS2	45.1621	60	94.2382	74360	170206_TPEMI_11.raw	13/192	24	32	25	0.0719245	103650392	94.55	27637		2	0	4.013e-06	Light	Used	Unique	103650392	1992613
		FALSE	High	Mascot (J15)	Unambiguous	[R].ESVLIISTDPAHNISDAFDQK.[F]		1	1	ASNA_MOUSE RecName: Full=ATPase Asna1 {ECO:0000255	ASNA_MOUSE RecName: Full=ATPase Asna1 {ECO:0000255	0	3	1	0	1	1	767.389	2300.15	5.09	0.0039	HCD (High Energy Collision Dissociation)	MS2	28.3497	47.433	91.1806	72966	170206_TPEMI_15.raw	7/192	4	32	25	6.90787	2.04596e+06	91.14	26721			0.0004156	0.007792	Light	Used	Unique	2.04596e+06	1.2423e+07
S61A1_MOUSE	RecName: Full=Protein transport protein Sec61 subunit alpha isoform 1; Short=Sec61 alpha-1 OS=Mus musculus (Mouse)	0	59.789	7	62	4	7	1	52.2	8.06	53421	ENSMUSG00000030082.14	Sec61a1	1.338		2.085					2018030		8.10072e+06			4.20859e+06		1.08366e+07	4.012	907	7	62
	Sequence	Modifications	Modifications (all possible sites)	Modifications in Master Proteins	Modifications in Master Proteins (all Sites)	Qvality PEP	Qvality q-value	# Protein Groups	# Proteins	# PSMs	Master Protein Accessions	Positions in Master Proteins	# Missed Cleavages	Theo. MH+ [Da]	Sequence Length	Found in Sample: Control Rep# 1	Found in Sample: Control Rep# 2	Found in Sample: Control Rep# 3	Found in Sample: Control Rep# 4	Found in Sample: Control Rep# 5	Found in Sample: Tunicamycin Rep# 1	Found in Sample: Tunicamycin Rep# 2	Found in Sample: Tunicamycin Rep# 3	Found in Sample: Tunicamycin Rep# 4	Found in Sample: Tunicamycin Rep# 5	Abundance Ratio: Tunicamycin Rep# 5 / Control Rep# 5	Abundance Ratio: Tunicamycin Rep# 4 / Control Rep# 4	Abundance Ratio: Tunicamycin Rep# 3 / Control Rep# 3	Abundance Ratio: Tunicamycin Rep# 2 / Control Rep# 2	Abundance Ratio: Tunicamycin Rep# 1 / Control Rep# 1	Abundance: Control Rep# 1	Abundance: Control Rep# 2	Abundance: Control Rep# 3	Abundance: Control Rep# 4	Abundance: Control Rep# 5	Abundance: Tunicamycin Rep# 1	Abundance: Tunicamycin Rep# 2	Abundance: Tunicamycin Rep# 3	Abundance: Tunicamycin Rep# 4	Abundance: Tunicamycin Rep# 5	Quan Info	Ions Score Mascot	Confidence Mascot	m/z [Da] Mascot	Percolator q-Value Mascot	Percolator PEP Mascot
	IIEVGDTPK					0.00115396	6.00431e-05	1	2	3	S61A1_MOUSE	S61A1_MOUSE [99-107]	0	971.541	9	Not Found	High	Not Found	High	Not Found	Not Found	Peak Found	Not Found	Peak Found	Not Found		1.34		1.306			4.75336e+06		3.91805e+06			6.21e+06		5.24879e+06		Not Unique	48	High	486.275	0.0002302	0.00362
		Checked	Confidence	Identifying Node	PSM Ambiguity	Annotated Sequence	Modifications	# Protein Groups	# Proteins	Master Protein Accessions	Protein Accessions	# Missed Cleavages	Charge	DeltaScore	DeltaCn	Rank	Search Engine Rank	m/z [Da]	MH+ [Da]	DeltaM [ppm]	Deltam/z [Da]	Activation Type	MS Order	Isolation Interference [%]	Ion Inject Time [ms]	RT [min]	First Scan	Spectrum File	Ions Matched	Ions Score	Identity Strict	Identity Relaxed	Expectation Value	Area	Apex RT [min]	Precursor Quan Result ID	# Missing Channels	# Single-Peak Channels	Percolator q-Value	Percolator PEP	Quan Channel	Peptide Quan Usage	Quan Info	Light	Heavy
		FALSE	High	Mascot (I15)	Unambiguous	[K].IIEVGDTPK.[D]		1	2	S61A1_MOUSE	S61A1_MOUSE; S61A2_MOUSE	0	2	1	0	1	1	486.274	971.541	-0.22	-0.00011	HCD (High Energy Collision Dissociation)	MS2	70.697	60	33.5036	23053	170206_TPEMI_14.raw	7/64	41	32	25	0.00151677	3.91805e+06	33.58	6294			0	0.0003941	Light	Used	Not Unique	3.91805e+06	5.24879e+06
		FALSE	High	Mascot (G15)	Unambiguous	[K].IIEVGDTPK.[D]		1	2	S61A1_MOUSE	S61A1_MOUSE; S61A2_MOUSE	0	2	0.8065	0	1	1	486.274	971.54	-0.85	-0.00041	HCD (High Energy Collision Dissociation)	MS2	70.2687	50.256	36.5598	25925	170206_TPEMI_12.raw	5/64	31	32	25	0.0141435	4.75336e+06	36.63	6839			0.002525	0.03151	Light	Used	Not Unique	4.75336e+06	6.21e+06
	GQYNTYPIK					0.0039864	0.000315646	1	1	3	S61A1_MOUSE	S61A1_MOUSE [274-282]	0	1083.55	9	Not Found	Not Found	High	Not Found	High	Not Found	Not Found	Peak Found	Not Found	Peak Found	2.277		2.085					2018030		2.07769e+06			4.20859e+06		4.73087e+06	Unique	30	High	542.277	7.767e-05	0.001556
		Checked	Confidence	Identifying Node	PSM Ambiguity	Annotated Sequence	Modifications	# Protein Groups	# Proteins	Master Protein Accessions	Protein Accessions	# Missed Cleavages	Charge	DeltaScore	DeltaCn	Rank	Search Engine Rank	m/z [Da]	MH+ [Da]	DeltaM [ppm]	Deltam/z [Da]	Activation Type	MS Order	Isolation Interference [%]	Ion Inject Time [ms]	RT [min]	First Scan	Spectrum File	Ions Matched	Ions Score	Identity Strict	Identity Relaxed	Expectation Value	Area	Apex RT [min]	Precursor Quan Result ID	# Missing Channels	# Single-Peak Channels	Percolator q-Value	Percolator PEP	Quan Channel	Peptide Quan Usage	Quan Info	Light	Heavy
		FALSE	High	Mascot (J15)	Unambiguous	[R].GQYNTYPIK.[L]		1	1	S61A1_MOUSE	S61A1_MOUSE	0	2	0.7333	0	1	1	542.277	1083.55	-0.8	-0.00043	HCD (High Energy Collision Dissociation)	MS2	38.8549	60	31.6557	21656	170206_TPEMI_15.raw	5/92	30	33	26	0.0218282	2.07769e+06	31.69	5874			7.767e-05	0.001556	Light	Used	Unique	2.07769e+06	4.73087e+06
		FALSE	High	Mascot (H15)	Unambiguous	[R].GQYNTYPIK.[L]		1	1	S61A1_MOUSE	S61A1_MOUSE	0	2	0.5714	0	1	1	542.276	1083.54	-1.93	-0.00104	HCD (High Energy Collision Dissociation)	MS2	37.8745	56.518	31.9696	21720	170206_TPEMI_13.raw	5/92	28	33	26	0.0361299	2018030	31.93	5754			0.0003104	0.003723	Light	Used	Unique	2018030	4.20859e+06
NRDC_MOUSE	RecName: Full=Nardilysin; EC=3.4.24.61; AltName: Full=N-arginine dibasic convertase; Short=NRD convertase; Short=NRD-C; Flags: Precursor OS=Mus musculus (Mouse)	0	12.992	4	14	4	4	1	132.8	4.87	230598	ENSMUSG00000053510.12	Nrd1	0.013	0.483		0.515			1.15551e+06		812688	496176		595361		392376	6533.28	0.22	65	4	14
	Sequence	Modifications	Modifications (all possible sites)	Modifications in Master Proteins	Modifications in Master Proteins (all Sites)	Qvality PEP	Qvality q-value	# Protein Groups	# Proteins	# PSMs	Master Protein Accessions	Positions in Master Proteins	# Missed Cleavages	Theo. MH+ [Da]	Sequence Length	Found in Sample: Control Rep# 1	Found in Sample: Control Rep# 2	Found in Sample: Control Rep# 3	Found in Sample: Control Rep# 4	Found in Sample: Control Rep# 5	Found in Sample: Tunicamycin Rep# 1	Found in Sample: Tunicamycin Rep# 2	Found in Sample: Tunicamycin Rep# 3	Found in Sample: Tunicamycin Rep# 4	Found in Sample: Tunicamycin Rep# 5	Abundance Ratio: Tunicamycin Rep# 5 / Control Rep# 5	Abundance Ratio: Tunicamycin Rep# 4 / Control Rep# 4	Abundance Ratio: Tunicamycin Rep# 3 / Control Rep# 3	Abundance Ratio: Tunicamycin Rep# 2 / Control Rep# 2	Abundance Ratio: Tunicamycin Rep# 1 / Control Rep# 1	Abundance: Control Rep# 1	Abundance: Control Rep# 2	Abundance: Control Rep# 3	Abundance: Control Rep# 4	Abundance: Control Rep# 5	Abundance: Tunicamycin Rep# 1	Abundance: Tunicamycin Rep# 2	Abundance: Tunicamycin Rep# 3	Abundance: Tunicamycin Rep# 4	Abundance: Tunicamycin Rep# 5	Quan Info	Ions Score Mascot	Confidence Mascot	m/z [Da] Mascot	Percolator q-Value Mascot	Percolator PEP Mascot
	ALNKGDANSEVTVYYQSGTR					0.00197925	0.000114151	1	1	5	NRDC_MOUSE	NRDC_MOUSE [921-940]	1	2173.05	20	Not Found	High	Not Found	High	High	Not Found	Peak Found	Not Found	Peak Found	Peak Found	0.013	0.483		0.515			1.15551e+06		812688	496176		595361		392376	6533.28	Unique	29	High	725.023	7.767e-05	0.001499
		Checked	Confidence	Identifying Node	PSM Ambiguity	Annotated Sequence	Modifications	# Protein Groups	# Proteins	Master Protein Accessions	Protein Accessions	# Missed Cleavages	Charge	DeltaScore	DeltaCn	Rank	Search Engine Rank	m/z [Da]	MH+ [Da]	DeltaM [ppm]	Deltam/z [Da]	Activation Type	MS Order	Isolation Interference [%]	Ion Inject Time [ms]	RT [min]	First Scan	Spectrum File	Ions Matched	Ions Score	Identity Strict	Identity Relaxed	Expectation Value	Area	Apex RT [min]	Precursor Quan Result ID	# Missing Channels	# Single-Peak Channels	Percolator q-Value	Percolator PEP	Quan Channel	Peptide Quan Usage	Quan Info	Light	Heavy
		FALSE	High	Mascot (G15)	Unambiguous	[R].ALNKGDANSEVTVYYQSGTR.[S]		1	1	NRDC_MOUSE	NRDC_MOUSE	1	3	1	0	1	1	725.022	2173.05	0.38	0.00028	HCD (High Energy Collision Dissociation)	MS2	37.245	41.981	43.3916	31257	170206_TPEMI_12.raw	18/220	27	32	25	0.0309368	1.55574e+06	43.4	9182			0	0.0008136	Light	Used	Unique	1.15551e+06	595361
		FALSE	High	Mascot (J15)	Unambiguous	[R].ALNKGDANSEVTVYYQSGTR.[S]		1	1	NRDC_MOUSE	NRDC_MOUSE	1	3	0.9655	0	1	1	725.023	2173.05	0.8	0.00058	HCD (High Energy Collision Dissociation)	MS2	46.2787	43.065	40.0065	28216	170206_TPEMI_15.raw	8/220	29	32	25	0.0209494	1.00575e+06	39.97	8801	1		7.767e-05	0.001499	Light	Used	Unique	496176	6533.28
		FALSE	High	Mascot (I15)	Unambiguous	[R].ALNKGDANSEVTVYYQSGTR.[S]		1	1	NRDC_MOUSE	NRDC_MOUSE	1	3	0.8667	0	1	1	725.022	2173.05	-0.71	-0.00052	HCD (High Energy Collision Dissociation)	MS2	41.0655	67.377	40.187	28171	170206_TPEMI_14.raw	14/220	15	31	24	0.514822	1.05992e+06	40.16	8568			0.0002231	0.005665	Light	Used	Unique	812688	392376
CATD_MOUSE	RecName: Full=Cathepsin D; EC=3.4.23.5; Flags: Precursor OS=Mus musculus (Mouse)	0	15.483	2	14	2	2	1	44.9	7.15	13033	ENSMUSG00000007891.16	Ctsd	1.105	0.782	0.779	0.837	0.813	6.24715e+06	7.63424e+06	7.34922e+06	7.16242e+06	5.98341e+06	5.07991e+06	6.39061e+06	5.72301e+06	5.59992e+06	6.61368e+06	0.369	126	2	14
	Sequence	Modifications	Modifications (all possible sites)	Modifications in Master Proteins	Modifications in Master Proteins (all Sites)	Qvality PEP	Qvality q-value	# Protein Groups	# Proteins	# PSMs	Master Protein Accessions	Positions in Master Proteins	# Missed Cleavages	Theo. MH+ [Da]	Sequence Length	Found in Sample: Control Rep# 1	Found in Sample: Control Rep# 2	Found in Sample: Control Rep# 3	Found in Sample: Control Rep# 4	Found in Sample: Control Rep# 5	Found in Sample: Tunicamycin Rep# 1	Found in Sample: Tunicamycin Rep# 2	Found in Sample: Tunicamycin Rep# 3	Found in Sample: Tunicamycin Rep# 4	Found in Sample: Tunicamycin Rep# 5	Abundance Ratio: Tunicamycin Rep# 5 / Control Rep# 5	Abundance Ratio: Tunicamycin Rep# 4 / Control Rep# 4	Abundance Ratio: Tunicamycin Rep# 3 / Control Rep# 3	Abundance Ratio: Tunicamycin Rep# 2 / Control Rep# 2	Abundance Ratio: Tunicamycin Rep# 1 / Control Rep# 1	Abundance: Control Rep# 1	Abundance: Control Rep# 2	Abundance: Control Rep# 3	Abundance: Control Rep# 4	Abundance: Control Rep# 5	Abundance: Tunicamycin Rep# 1	Abundance: Tunicamycin Rep# 2	Abundance: Tunicamycin Rep# 3	Abundance: Tunicamycin Rep# 4	Abundance: Tunicamycin Rep# 5	Quan Info	Ions Score Mascot	Confidence Mascot	m/z [Da] Mascot	Percolator q-Value Mascot	Percolator PEP Mascot
	DPEGQPGGELMLGGTDSK					5.4739e-06	0	1	1	7	CATD_MOUSE	CATD_MOUSE [234-251]	0	1787.81	18	High	High	High	High	High	Peak Found	Peak Found	Peak Found	Peak Found	Peak Found	1.105	0.782	0.779	0.837	0.813	6.24715e+06	7.63424e+06	7.34922e+06	7.16242e+06	5.98341e+06	5.07991e+06	6.39061e+06	5.72301e+06	5.59992e+06	6.61368e+06	Unique	30	Medium	894.409	0	0.0002291
		Checked	Confidence	Identifying Node	PSM Ambiguity	Annotated Sequence	Modifications	# Protein Groups	# Proteins	Master Protein Accessions	Protein Accessions	# Missed Cleavages	Charge	DeltaScore	DeltaCn	Rank	Search Engine Rank	m/z [Da]	MH+ [Da]	DeltaM [ppm]	Deltam/z [Da]	Activation Type	MS Order	Isolation Interference [%]	Ion Inject Time [ms]	RT [min]	First Scan	Spectrum File	Ions Matched	Ions Score	Identity Strict	Identity Relaxed	Expectation Value	Area	Apex RT [min]	Precursor Quan Result ID	# Missing Channels	# Single-Peak Channels	Percolator q-Value	Percolator PEP	Quan Channel	Peptide Quan Usage	Quan Info	Light	Heavy
		FALSE	High	Mascot (H15)	Unambiguous	[R].DPEGQPGGELMLGGTDSK.[Y]		1	1	CATD_MOUSE	CATD_MOUSE	0	2	1	0	1	1	894.409	1787.81	-0.71	-0.00063	HCD (High Energy Collision Dissociation)	MS2	27.7238	44.535	66.3226	50051	170206_TPEMI_13.raw	10/188	22	29	22	0.0681766	7.8219e+06	66.38	17994			0	0.0003357	Light	Used	Unique	7.34922e+06	5.72301e+06
		FALSE	High	Mascot (G15)	Unambiguous	[R].DPEGQPGGELMLGGTDSK.[Y]		1	1	CATD_MOUSE	CATD_MOUSE	0	2	1	0	1	1	894.41	1787.81	0.72	0.00065	HCD (High Energy Collision Dissociation)	MS2	47.1643	60	69.3663	53120	170206_TPEMI_12.raw	13/188	22	30	23	0.0633783	7.63424e+06	69.43	18499			0	3.351e-06	Light	Used	Unique	7.63424e+06	6.39061e+06
		FALSE	High	Mascot (F15)	Unambiguous	[R].DPEGQPGGELMLGGTDSK.[Y]		1	1	CATD_MOUSE	CATD_MOUSE	0	2	1	0	1	1	894.409	1787.81	-0.64	-0.00057	HCD (High Energy Collision Dissociation)	MS2	32.5397	60	69.7785	53059	170206_TPEMI_11.raw	6/188	30	29	22	0.0107062	6.24715e+06	69.83	19276			0	0.0002291	Light	Used	Unique	6.24715e+06	5.07991e+06
		FALSE	High	Mascot (I15)	Unambiguous	[R].DPEGQPGGELMLGGTDSK.[Y]		1	1	CATD_MOUSE	CATD_MOUSE	0	2	1	0	1	1	894.41	1787.81	0.52	0.00046	HCD (High Energy Collision Dissociation)	MS2	45.9874	60	66.4446	50029	170206_TPEMI_14.raw	5/188	14	30	23	0.400374	7.59621e+06	66.52	17950			0	0.000495	Light	Used	Unique	7.16242e+06	5.59992e+06
		FALSE	High	Mascot (J15)	Unambiguous	[R].DPEGQPGGELMLGGTDSK.[Y]		1	1	CATD_MOUSE	CATD_MOUSE	0	2	0.6316	0	1	1	894.409	1787.81	-0.44	-0.00039	HCD (High Energy Collision Dissociation)	MS2	40.8304	60	66.26	50712	170206_TPEMI_15.raw	6/188	19	30	23	0.140335	5.98341e+06	66.14	18396			7.767e-05	0.002209	Light	Used	Unique	5.98341e+06	6.61368e+06
EIF3L_MOUSE	Short=eIF3l {ECO:0000255|HAMAP-Rule:MF_03011}; AltName: Full=66 kDa tyrosine-rich heat shock protein; AltName: Full=67 kDa polymerase-associated factor; AltName: Full=Eukaryotic translation initiation factor 3 subunit 6-interacting protein {ECO:0000255|HAMAP-Rule:MF_03011}; AltName: Full=Eukaryotic translation initiation factor 3 subunit E-interacting protein {ECO:0000255|HAMAP-Rule:MF_03011}; Al…	0	68.682	13	85	13	13	1	66.6	6.44				0.862	0.01	0.751	0.673	1.655	6.63745e+06	5.2632e+06	4.80022e+06	1.3425e+06	5.14074e+06	1.09868e+07	3.54245e+06	3.60612e+06	4274.79	4.42947e+06	1.848	1956	13	85
	Sequence	Modifications	Modifications (all possible sites)	Modifications in Master Proteins	Modifications in Master Proteins (all Sites)	Qvality PEP	Qvality q-value	# Protein Groups	# Proteins	# PSMs	Master Protein Accessions	Positions in Master Proteins	# Missed Cleavages	Theo. MH+ [Da]	Sequence Length	Found in Sample: Control Rep# 1	Found in Sample: Control Rep# 2	Found in Sample: Control Rep# 3	Found in Sample: Control Rep# 4	Found in Sample: Control Rep# 5	Found in Sample: Tunicamycin Rep# 1	Found in Sample: Tunicamycin Rep# 2	Found in Sample: Tunicamycin Rep# 3	Found in Sample: Tunicamycin Rep# 4	Found in Sample: Tunicamycin Rep# 5	Abundance Ratio: Tunicamycin Rep# 5 / Control Rep# 5	Abundance Ratio: Tunicamycin Rep# 4 / Control Rep# 4	Abundance Ratio: Tunicamycin Rep# 3 / Control Rep# 3	Abundance Ratio: Tunicamycin Rep# 2 / Control Rep# 2	Abundance Ratio: Tunicamycin Rep# 1 / Control Rep# 1	Abundance: Control Rep# 1	Abundance: Control Rep# 2	Abundance: Control Rep# 3	Abundance: Control Rep# 4	Abundance: Control Rep# 5	Abundance: Tunicamycin Rep# 1	Abundance: Tunicamycin Rep# 2	Abundance: Tunicamycin Rep# 3	Abundance: Tunicamycin Rep# 4	Abundance: Tunicamycin Rep# 5	Quan Info	Ions Score Mascot	Confidence Mascot	m/z [Da] Mascot	Percolator q-Value Mascot	Percolator PEP Mascot
	VYEIQDIYENSWTK					1.18815e-05	0	1	1	5	EIF3L_MOUSE RecName: Full=Eukaryotic translation initiation factor 3 subunit L {ECO:0000255	EIF3L_MOUSE RecName: Full=Eukaryotic translation initiation factor 3 subunit L {ECO:0000255 [88-101]	0	1787.85	14	High	Not Found	Not Found	High	Not Found	Peak Found	Not Found	Not Found	Peak Found	Not Found		0.01			0.174	2.59957e+06			1.3425e+06		453032			4274.79		Unique	32	High	894.427	0	1.483e-05
		Checked	Confidence	Identifying Node	PSM Ambiguity	Annotated Sequence	Modifications	# Protein Groups	# Proteins	Master Protein Accessions	Protein Accessions	# Missed Cleavages	Charge	DeltaScore	DeltaCn	Rank	Search Engine Rank	m/z [Da]	MH+ [Da]	DeltaM [ppm]	Deltam/z [Da]	Activation Type	MS Order	Isolation Interference [%]	Ion Inject Time [ms]	RT [min]	First Scan	Spectrum File	Ions Matched	Ions Score	Identity Strict	Identity Relaxed	Expectation Value	Area	Apex RT [min]	Precursor Quan Result ID	# Missing Channels	# Single-Peak Channels	Percolator q-Value	Percolator PEP	Quan Channel	Peptide Quan Usage	Quan Info	Light	Heavy
		FALSE	High	Mascot (F15)	Unambiguous	[K].VYEIQDIYENSWTK.[L]		1	1	EIF3L_MOUSE RecName: Full=Eukaryotic translation initiation factor 3 subunit L {ECO:0000255	EIF3L_MOUSE RecName: Full=Eukaryotic translation initiation factor 3 subunit L {ECO:0000255	0	2	1	0	1	1	894.427	1787.85	-1.49	-0.00133	HCD (High Energy Collision Dissociation)	MS2	32.3197	60	91.2908	71869	170206_TPEMI_11.raw	7/140	32	32	25	0.00909975	3.14947e+06	91.33	26727			0	1.483e-05	Light	Used	Unique	2.59957e+06	453032
		FALSE	High	Mascot (I15)	Unambiguous	[K].VYEIQDIYENSWTK.[L]		1	1	EIF3L_MOUSE RecName: Full=Eukaryotic translation initiation factor 3 subunit L {ECO:0000255	EIF3L_MOUSE RecName: Full=Eukaryotic translation initiation factor 3 subunit L {ECO:0000255	0	2	1	0	1	1	894.427	1787.85	-0.67	-0.0006	HCD (High Energy Collision Dissociation)	MS2	24.2193	53.325	88.4704	69162	170206_TPEMI_14.raw	6/140	22	31	24	0.0900564	3.53134e+06	88.49	25313	1		0	8.575e-05	Light	Used	Unique	1.3425e+06	4274.79
	TVSDLIDQK					0.00132065	6.00431e-05	1	1	4	EIF3L_MOUSE RecName: Full=Eukaryotic translation initiation factor 3 subunit L {ECO:0000255	EIF3L_MOUSE RecName: Full=Eukaryotic translation initiation factor 3 subunit L {ECO:0000255 [62-70]	0	1018.54	9	High	High	High	Not Found	High	Peak Found	Peak Found	Peak Found	Not Found	Peak Found	0.862		0.751	0.673	2.609	4.03787e+06	5.2632e+06	4.80022e+06		5.14074e+06	1.05338e+07	3.54245e+06	3.60612e+06		4.42947e+06	Unique	43	High	509.775	0	0.0007188
		Checked	Confidence	Identifying Node	PSM Ambiguity	Annotated Sequence	Modifications	# Protein Groups	# Proteins	Master Protein Accessions	Protein Accessions	# Missed Cleavages	Charge	DeltaScore	DeltaCn	Rank	Search Engine Rank	m/z [Da]	MH+ [Da]	DeltaM [ppm]	Deltam/z [Da]	Activation Type	MS Order	Isolation Interference [%]	Ion Inject Time [ms]	RT [min]	First Scan	Spectrum File	Ions Matched	Ions Score	Identity Strict	Identity Relaxed	Expectation Value	Area	Apex RT [min]	Precursor Quan Result ID	# Missing Channels	# Single-Peak Channels	Percolator q-Value	Percolator PEP	Quan Channel	Peptide Quan Usage	Quan Info	Light	Heavy
		FALSE	High	Mascot (G15)	Unambiguous	[K].TVSDLIDQK.[V]		1	1	EIF3L_MOUSE RecName: Full=Eukaryotic translation initiation factor 3 subunit L {ECO:0000255	EIF3L_MOUSE RecName: Full=Eukaryotic translation initiation factor 3 subunit L {ECO:0000255	0	2	0.7674	0	1	1	509.775	1018.54	0.27	0.00014	HCD (High Energy Collision Dissociation)	MS2	29.5859	55.577	43.6523	31462	170206_TPEMI_12.raw	7/68	43	34	27	0.00128461	5.2632e+06	43.63	9274			0	0.0007188	Light	Used	Unique	5.2632e+06	3.54245e+06
		FALSE	High	Mascot (J15)	Unambiguous	[K].TVSDLIDQK.[V]		1	1	EIF3L_MOUSE RecName: Full=Eukaryotic translation initiation factor 3 subunit L {ECO:0000255	EIF3L_MOUSE RecName: Full=Eukaryotic translation initiation factor 3 subunit L {ECO:0000255	0	2	0.6571	0	1	1	509.775	1018.54	0.45	0.00023	HCD (High Energy Collision Dissociation)	MS2	19.4474	53.382	40.2973	28449	170206_TPEMI_15.raw	7/68	35	34	27	0.00951302	5.19281e+06	40.28	8913			0	0.0005437	Light	Used	Unique	5.14074e+06	4.42947e+06
		FALSE	High	Mascot (H15)	Unambiguous	[K].TVSDLIDQK.[V]		1	1	EIF3L_MOUSE RecName: Full=Eukaryotic translation initiation factor 3 subunit L {ECO:0000255	EIF3L_MOUSE RecName: Full=Eukaryotic translation initiation factor 3 subunit L {ECO:0000255	0	2	1	0	1	1	509.774	1018.54	-0.03	-1e-05	HCD (High Energy Collision Dissociation)	MS2	52.6795	60	40.5562	28415	170206_TPEMI_13.raw	7/68	23	34	27	0.141179	4.93378e+06	40.54	8662			0.0001656	0.00153	Light	Used	Unique	4.80022e+06	3.60612e+06
		FALSE	High	Mascot (F15)	Unambiguous	[K].TVSDLIDQK.[V]		1	1	EIF3L_MOUSE RecName: Full=Eukaryotic translation initiation factor 3 subunit L {ECO:0000255	EIF3L_MOUSE RecName: Full=Eukaryotic translation initiation factor 3 subunit L {ECO:0000255	0	2	0.65	0	1	1	509.774	1018.54	-0.03	-1e-05	HCD (High Energy Collision Dissociation)	MS2	38.0074	60	43.9869	31362	170206_TPEMI_11.raw	6/68	20	34	27	0.283642	4.03787e+06	43.95	9606			0.0007942	0.01285	Light	Used	Unique	4.03787e+06	1.05338e+07
RAB5C_MOUSE	RecName: Full=Ras-related protein Rab-5C OS=Mus musculus (Mouse)	0	67.248	7	67	4	4	1	23.4	8.41	19345	ENSMUSG00000019173.11	Rab5c	2.189	0.93	0.958	0.751	2.045	1.32263e+07	1.67753e+07	1.36807e+07	1.44829e+07	6.12401e+06	27046449	1.26006e+07	1.31076e+07	1.34647e+07	13402892	7.483	1952	7	67
	Sequence	Modifications	Modifications (all possible sites)	Modifications in Master Proteins	Modifications in Master Proteins (all Sites)	Qvality PEP	Qvality q-value	# Protein Groups	# Proteins	# PSMs	Master Protein Accessions	Positions in Master Proteins	# Missed Cleavages	Theo. MH+ [Da]	Sequence Length	Found in Sample: Control Rep# 1	Found in Sample: Control Rep# 2	Found in Sample: Control Rep# 3	Found in Sample: Control Rep# 4	Found in Sample: Control Rep# 5	Found in Sample: Tunicamycin Rep# 1	Found in Sample: Tunicamycin Rep# 2	Found in Sample: Tunicamycin Rep# 3	Found in Sample: Tunicamycin Rep# 4	Found in Sample: Tunicamycin Rep# 5	Abundance Ratio: Tunicamycin Rep# 5 / Control Rep# 5	Abundance Ratio: Tunicamycin Rep# 4 / Control Rep# 4	Abundance Ratio: Tunicamycin Rep# 3 / Control Rep# 3	Abundance Ratio: Tunicamycin Rep# 2 / Control Rep# 2	Abundance Ratio: Tunicamycin Rep# 1 / Control Rep# 1	Abundance: Control Rep# 1	Abundance: Control Rep# 2	Abundance: Control Rep# 3	Abundance: Control Rep# 4	Abundance: Control Rep# 5	Abundance: Tunicamycin Rep# 1	Abundance: Tunicamycin Rep# 2	Abundance: Tunicamycin Rep# 3	Abundance: Tunicamycin Rep# 4	Abundance: Tunicamycin Rep# 5	Quan Info	Ions Score Mascot	Confidence Mascot	m/z [Da] Mascot	Percolator q-Value Mascot	Percolator PEP Mascot
	QASPNIVIALAGNK					6.85707e-06	0	1	1	8	RAB5C_MOUSE	RAB5C_MOUSE [122-135]	0	1395.8	14	High	High	High	High	High	Peak Found	Peak Found	Peak Found	Peak Found	Peak Found	2.189	0.93	0.958	0.751	2.045	1.32263e+07	1.67753e+07	1.36807e+07	1.44829e+07	6.12401e+06	27046449	1.26006e+07	1.31076e+07	1.34647e+07	13402892	Unique	54	High	698.401	0	2.098e-06
		Checked	Confidence	Identifying Node	PSM Ambiguity	Annotated Sequence	Modifications	# Protein Groups	# Proteins	Master Protein Accessions	Protein Accessions	# Missed Cleavages	Charge	DeltaScore	DeltaCn	Rank	Search Engine Rank	m/z [Da]	MH+ [Da]	DeltaM [ppm]	Deltam/z [Da]	Activation Type	MS Order	Isolation Interference [%]	Ion Inject Time [ms]	RT [min]	First Scan	Spectrum File	Ions Matched	Ions Score	Identity Strict	Identity Relaxed	Expectation Value	Area	Apex RT [min]	Precursor Quan Result ID	# Missing Channels	# Single-Peak Channels	Percolator q-Value	Percolator PEP	Quan Channel	Peptide Quan Usage	Quan Info	Light	Heavy
		FALSE	High	Mascot (H15)	Unambiguous	[R].QASPNIVIALAGNK.[A]		1	1	RAB5C_MOUSE	RAB5C_MOUSE	0	2	1	0	1	1	698.401	1395.8	0.1	7e-05	HCD (High Energy Collision Dissociation)	MS2	58.8249	13.031	72.6697	55605	170206_TPEMI_13.raw	10/156	30	31	24	0.0133226	1.36807e+07	72.69	20241			0	7.547e-06	Light	Used	Unique	1.36807e+07	1.31076e+07
		FALSE	High	Mascot (J15)	Unambiguous	[R].QASPNIVIALAGNK.[A]		1	1	RAB5C_MOUSE	RAB5C_MOUSE	0	2	1	0	1	1	698.401	1395.8	-0.07	-5e-05	HCD (High Energy Collision Dissociation)	MS2	58.0809	22.041	72.4129	56297	170206_TPEMI_15.raw	11/156	38	31	24	0.00189928	6.12401e+06	72.43	20656			0	7.917e-06	Light	Used	Unique	6.12401e+06	13402892
		FALSE	High	Mascot (G15)	Unambiguous	[R].QASPNIVIALAGNK.[A]		1	1	RAB5C_MOUSE	RAB5C_MOUSE	0	2	1	0	1	1	698.401	1395.79	-0.69	-0.00048	HCD (High Energy Collision Dissociation)	MS2	67.7452	33.1	75.3648	58507	170206_TPEMI_12.raw	12/156	36	31	24	0.00303337	1.67753e+07	75.46	20659			0	6.112e-06	Light	Used	Unique	1.67753e+07	1.26006e+07
		FALSE	High	Mascot (F15)	Unambiguous	[R].QASPNIVIALAGNK.[A]		1	1	RAB5C_MOUSE	RAB5C_MOUSE	0	2	1	0	1	1	698.4	1395.79	-1.3	-0.00091	HCD (High Energy Collision Dissociation)	MS2	65.7211	27.174	76.0832	58574	170206_TPEMI_11.raw	10/156	29	31	24	0.0180277	1.32263e+07	76.15	21544			0	0.0001469	Light	Used	Unique	1.32263e+07	27046449
		FALSE	High	Mascot (I15)	Unambiguous	[R].QASPNIVIALAGNK.[A]		1	1	RAB5C_MOUSE	RAB5C_MOUSE	0	2	1	0	1	1	698.401	1395.8	0.19	0.00013	HCD (High Energy Collision Dissociation)	MS2	71.3122	33.1	72.6422	55503	170206_TPEMI_14.raw	11/156	33	31	24	0.00711655	1.44829e+07	72.71	20215			0	2.679e-05	Light	Used	Unique	1.44829e+07	1.34647e+07
	LVLLGESAVGK					0.000577084	6.00431e-05	3	3	8	RAB5C_MOUSE; RAB5A_MOUSE; RAB5B_MOUSE	RAB5C_MOUSE [24-34]; RAB5A_MOUSE [23-33]; RAB5B_MOUSE [23-33]	0	1085.66	11	Not Found	High	High	High	High	Not Found	Peak Found	Peak Found	Peak Found	Peak Found	1.208	1.069	1.017	0.829			1.7541e+07	1.61211e+07	1.66533e+07	1.7201e+07		1.45399e+07	1.63943e+07	1.77965e+07	2.07865e+07	Not Unique	45	High	543.332	0	0.0002656
		Checked	Confidence	Identifying Node	PSM Ambiguity	Annotated Sequence	Modifications	# Protein Groups	# Proteins	Master Protein Accessions	Protein Accessions	# Missed Cleavages	Charge	DeltaScore	DeltaCn	Rank	Search Engine Rank	m/z [Da]	MH+ [Da]	DeltaM [ppm]	Deltam/z [Da]	Activation Type	MS Order	Isolation Interference [%]	Ion Inject Time [ms]	RT [min]	First Scan	Spectrum File	Ions Matched	Ions Score	Identity Strict	Identity Relaxed	Expectation Value	Area	Apex RT [min]	Precursor Quan Result ID	# Missing Channels	# Single-Peak Channels	Percolator q-Value	Percolator PEP	Quan Channel	Peptide Quan Usage	Quan Info	Light	Heavy
		FALSE	High	Mascot (H15)	Unambiguous	[K].LVLLGESAVGK.[S]		3	3	RAB5C_MOUSE; RAB5A_MOUSE; RAB5B_MOUSE	RAB5C_MOUSE; RAB5A_MOUSE; RAB5B_MOUSE	0	2	0.3429	0	1	1	543.332	1085.66	-0.17	-9e-05	HCD (High Energy Collision Dissociation)	MS2	21.7883	26.855	62.6572	46825	170206_TPEMI_13.raw	5/80	35	30	23	0.0034597	1.6215e+07	62.6	16657			0	0.0002624	Light	Used	Not Unique	1.61211e+07	1.63943e+07
		FALSE	High	Mascot (G15)	Unambiguous	[K].LVLLGESAVGK.[S]		3	3	RAB5C_MOUSE; RAB5A_MOUSE; RAB5B_MOUSE	RAB5C_MOUSE; RAB5A_MOUSE; RAB5B_MOUSE	0	2	0.4286	0	1	1	543.332	1085.66	0.16	9e-05	HCD (High Energy Collision Dissociation)	MS2	10.1461	28.303	65.7334	49934	170206_TPEMI_12.raw	9/80	42	30	23	0.000691891	1.7541e+07	65.77	17194			0	0.0002586	Light	Used	Not Unique	1.7541e+07	1.45399e+07
		FALSE	High	Mascot (J15)	Unambiguous	[K].LVLLGESAVGK.[S]		3	3	RAB5C_MOUSE; RAB5A_MOUSE; RAB5B_MOUSE	RAB5C_MOUSE; RAB5A_MOUSE; RAB5B_MOUSE	0	2	0.3333	0	1	1	543.332	1085.66	-0.06	-3e-05	HCD (High Energy Collision Dissociation)	MS2	27.5198	37.145	62.4108	47290	170206_TPEMI_15.raw	5/80	36	30	23	0.0028976	1.74174e+07	62.41	17030			0	0.0002955	Light	Used	Not Unique	1.7201e+07	2.07865e+07
		FALSE	High	Mascot (I15)	Unambiguous	[K].LVLLGESAVGK.[S]		3	3	RAB5C_MOUSE; RAB5A_MOUSE; RAB5B_MOUSE	RAB5C_MOUSE; RAB5A_MOUSE; RAB5B_MOUSE	0	2	0.4667	0	1	1	543.332	1085.66	-0.17	-9e-05	HCD (High Energy Collision Dissociation)	MS2	22.9044	23.111	62.735	46843	170206_TPEMI_14.raw	8/80	45	30	23	0.000361441	1.66533e+07	62.71	16629			0	0.0002656	Light	Used	Not Unique	1.66533e+07	1.77965e+07
CLCB_MOUSE	RecName: Full=Clathrin light chain B; Short=Lcb OS=Mus musculus (Mouse)	0	20.001	4	23	4	4	1	25.2	4.63	74325	ENSMUSG00000047547.14	Cltb	0.962	0.462	0.585	0.292	0.902	1.25136e+06	1.06474e+07	8.14168e+06	7.30631e+06	5.54418e+06	1.12882e+06	3.10851e+06	4.75962e+06	3.37799e+06	5.33387e+06	2.981	265	4	23
	Sequence	Modifications	Modifications (all possible sites)	Modifications in Master Proteins	Modifications in Master Proteins (all Sites)	Qvality PEP	Qvality q-value	# Protein Groups	# Proteins	# PSMs	Master Protein Accessions	Positions in Master Proteins	# Missed Cleavages	Theo. MH+ [Da]	Sequence Length	Found in Sample: Control Rep# 1	Found in Sample: Control Rep# 2	Found in Sample: Control Rep# 3	Found in Sample: Control Rep# 4	Found in Sample: Control Rep# 5	Found in Sample: Tunicamycin Rep# 1	Found in Sample: Tunicamycin Rep# 2	Found in Sample: Tunicamycin Rep# 3	Found in Sample: Tunicamycin Rep# 4	Found in Sample: Tunicamycin Rep# 5	Abundance Ratio: Tunicamycin Rep# 5 / Control Rep# 5	Abundance Ratio: Tunicamycin Rep# 4 / Control Rep# 4	Abundance Ratio: Tunicamycin Rep# 3 / Control Rep# 3	Abundance Ratio: Tunicamycin Rep# 2 / Control Rep# 2	Abundance Ratio: Tunicamycin Rep# 1 / Control Rep# 1	Abundance: Control Rep# 1	Abundance: Control Rep# 2	Abundance: Control Rep# 3	Abundance: Control Rep# 4	Abundance: Control Rep# 5	Abundance: Tunicamycin Rep# 1	Abundance: Tunicamycin Rep# 2	Abundance: Tunicamycin Rep# 3	Abundance: Tunicamycin Rep# 4	Abundance: Tunicamycin Rep# 5	Quan Info	Ions Score Mascot	Confidence Mascot	m/z [Da] Mascot	Percolator q-Value Mascot	Percolator PEP Mascot
	VAQLCDFNPK	1xCarbamidomethyl [C5]	1xCarbamidomethyl [C5]			3.2598e-05	0	1	1	4	CLCB_MOUSE	CLCB_MOUSE [195-204]	0	1191.58	10	Not Found	High	High	High	High	Not Found	Peak Found	Peak Found	Peak Found	Peak Found	0.962	0.455	0.571	0.224			7.82855e+06	6.57206e+06	5877112	5.54418e+06		1.75082e+06	3.75034e+06	2.67291e+06	5.33387e+06	Unique	53	High	596.295	0	1.763e-05
		Checked	Confidence	Identifying Node	PSM Ambiguity	Annotated Sequence	Modifications	# Protein Groups	# Proteins	Master Protein Accessions	Protein Accessions	# Missed Cleavages	Charge	DeltaScore	DeltaCn	Rank	Search Engine Rank	m/z [Da]	MH+ [Da]	DeltaM [ppm]	Deltam/z [Da]	Activation Type	MS Order	Isolation Interference [%]	Ion Inject Time [ms]	RT [min]	First Scan	Spectrum File	Ions Matched	Ions Score	Identity Strict	Identity Relaxed	Expectation Value	Area	Apex RT [min]	Precursor Quan Result ID	# Missing Channels	# Single-Peak Channels	Percolator q-Value	Percolator PEP	Quan Channel	Peptide Quan Usage	Quan Info	Light	Heavy
		FALSE	High	Mascot (G15)	Unambiguous	[K].VAQLcDFNPK.[S]	C5(Carbamidomethyl)	1	1	CLCB_MOUSE	CLCB_MOUSE	0	2	0.9245	0	1	1	596.295	1191.58	-0.39	-0.00023	HCD (High Energy Collision Dissociation)	MS2	40.8151	38.717	49.7684	36399	170206_TPEMI_12.raw	7/100	53	33	26	0.000109403	7.94003e+06	49.79	11486			0	1.763e-05	Light	Used	Unique	7.82855e+06	1.75082e+06
		FALSE	High	Mascot (H15)	Unambiguous	[K].VAQLcDFNPK.[S]	C5(Carbamidomethyl)	1	1	CLCB_MOUSE	CLCB_MOUSE	0	2	0.9756	0	1	1	596.295	1191.58	-0.39	-0.00023	HCD (High Energy Collision Dissociation)	MS2	40.9258	22.855	46.5545	33228	170206_TPEMI_13.raw	8/100	41	33	26	0.00171408	6.79769e+06	46.55	10826			0	8.313e-05	Light	Used	Unique	6.57206e+06	3.75034e+06
		FALSE	High	Mascot (J15)	Unambiguous	[K].VAQLcDFNPK.[S]	C5(Carbamidomethyl)	1	1	CLCB_MOUSE	CLCB_MOUSE	0	2	1	0	1	1	596.294	1191.58	-0.8	-0.00048	HCD (High Energy Collision Dissociation)	MS2	50.2046	37.152	46.4748	33475	170206_TPEMI_15.raw	8/100	49	32	25	0.000226186	5.62297e+06	46.48	11197			0	7.993e-05	Light	Used	Unique	5.54418e+06	5.33387e+06
		FALSE	High	Mascot (I15)	Unambiguous	[K].VAQLcDFNPK.[S]	C5(Carbamidomethyl)	1	1	CLCB_MOUSE	CLCB_MOUSE	0	2	0.9423	0	1	1	596.295	1191.58	0.73	0.00044	HCD (High Energy Collision Dissociation)	MS2	46.0695	60	46.7621	33357	170206_TPEMI_14.raw	7/100	52	32	25	0.000114752	5877112	46.75	10846			0	7.803e-05	Light	Used	Unique	5877112	2.67291e+06
	LQELDAASK					0.00299175	0.000213495	1	1	5	CLCB_MOUSE	CLCB_MOUSE [114-122]	0	974.515	9	High	High	High	High	Not Found	Peak Found	Peak Found	Peak Found	Peak Found	Not Found		0.493	0.643	0.482	0.902	1.25136e+06	2.81885e+06	1.56962e+06	1.4292e+06		1.12882e+06	1.35769e+06	1.00928e+06	705083		Unique	32	High	487.761	8.9e-05	0.001049
		Checked	Confidence	Identifying Node	PSM Ambiguity	Annotated Sequence	Modifications	# Protein Groups	# Proteins	Master Protein Accessions	Protein Accessions	# Missed Cleavages	Charge	DeltaScore	DeltaCn	Rank	Search Engine Rank	m/z [Da]	MH+ [Da]	DeltaM [ppm]	Deltam/z [Da]	Activation Type	MS Order	Isolation Interference [%]	Ion Inject Time [ms]	RT [min]	First Scan	Spectrum File	Ions Matched	Ions Score	Identity Strict	Identity Relaxed	Expectation Value	Area	Apex RT [min]	Precursor Quan Result ID	# Missing Channels	# Single-Peak Channels	Percolator q-Value	Percolator PEP	Quan Channel	Peptide Quan Usage	Quan Info	Light	Heavy
		FALSE	High	Mascot (F15)	Unambiguous	[R].LQELDAASK.[V]		1	1	CLCB_MOUSE	CLCB_MOUSE	0	2	0.6087	0	1	1	487.761	974.514	-1.06	-0.00052	HCD (High Energy Collision Dissociation)	MS2	64.8674	60	27.6409	18831	170206_TPEMI_11.raw	6/92	23	33	26	0.119866	1.89197e+06	27.62	3824		1	7.877e-05	0.002034	Light	Used	Unique	1.25136e+06	1.12882e+06
		FALSE	High	Mascot (G15)	Unambiguous	[R].LQELDAASK.[V]		1	1	CLCB_MOUSE	CLCB_MOUSE	0	2	0.6667	0	1	1	487.761	974.515	0.19	9e-05	HCD (High Energy Collision Dissociation)	MS2	55.3022	59.5	27.3508	18840	170206_TPEMI_12.raw	8/92	30	34	27	0.0245775	2.81885e+06	27.33	3735			8.296e-05	0.001711	Light	Used	Unique	2.81885e+06	1.35769e+06
		FALSE	High	Mascot (H15)	Unambiguous	[R].LQELDAASK.[V]		1	1	CLCB_MOUSE	CLCB_MOUSE	0	2	0.5625	0	1	1	487.761	974.515	-0.56	-0.00027	HCD (High Energy Collision Dissociation)	MS2	48.6596	60	25.6217	16737	170206_TPEMI_13.raw	8/92	32	34	27	0.017502	2.04198e+06	25.61	3444		1	8.9e-05	0.001049	Light	Used	Unique	1.56962e+06	1.00928e+06
		FALSE	High	Mascot (I15)	Selected	[R].LQELDAASK.[V]		1	1	CLCB_MOUSE	CLCB_MOUSE	0	2		0	2	2	487.761	974.514	-1.5	-0.00073	HCD (High Energy Collision Dissociation)	MS2	56.3252	60	25.4235	16775	170206_TPEMI_14.raw	8/92	15	33	26	0.758048	2.16227e+06	25.37	3382		1	0.0007759	0.02049	Light	Used	Unique	1.4292e+06	705083
SYIM_MOUSE	RecName: Full=Isoleucine--tRNA ligase, mitochondrial; EC=6.1.1.5; AltName: Full=Isoleucyl-tRNA synthetase; Short=IleRS; Flags: Precursor OS=Mus musculus (Mouse)	0	42.364	7	39	7	7	1	112.7	6.81	381314	ENSMUSG00000026618.11	Iars2	1.211	0.992	1.314	0.855			305270	1.25473e+06	7.36966e+06	2.11942e+06		260878	1.64905e+06	7.30745e+06	2566675	0.628	782	7	39
	Sequence	Modifications	Modifications (all possible sites)	Modifications in Master Proteins	Modifications in Master Proteins (all Sites)	Qvality PEP	Qvality q-value	# Protein Groups	# Proteins	# PSMs	Master Protein Accessions	Positions in Master Proteins	# Missed Cleavages	Theo. MH+ [Da]	Sequence Length	Found in Sample: Control Rep# 1	Found in Sample: Control Rep# 2	Found in Sample: Control Rep# 3	Found in Sample: Control Rep# 4	Found in Sample: Control Rep# 5	Found in Sample: Tunicamycin Rep# 1	Found in Sample: Tunicamycin Rep# 2	Found in Sample: Tunicamycin Rep# 3	Found in Sample: Tunicamycin Rep# 4	Found in Sample: Tunicamycin Rep# 5	Abundance Ratio: Tunicamycin Rep# 5 / Control Rep# 5	Abundance Ratio: Tunicamycin Rep# 4 / Control Rep# 4	Abundance Ratio: Tunicamycin Rep# 3 / Control Rep# 3	Abundance Ratio: Tunicamycin Rep# 2 / Control Rep# 2	Abundance Ratio: Tunicamycin Rep# 1 / Control Rep# 1	Abundance: Control Rep# 1	Abundance: Control Rep# 2	Abundance: Control Rep# 3	Abundance: Control Rep# 4	Abundance: Control Rep# 5	Abundance: Tunicamycin Rep# 1	Abundance: Tunicamycin Rep# 2	Abundance: Tunicamycin Rep# 3	Abundance: Tunicamycin Rep# 4	Abundance: Tunicamycin Rep# 5	Quan Info	Ions Score Mascot	Confidence Mascot	m/z [Da] Mascot	Percolator q-Value Mascot	Percolator PEP Mascot
	DSFLGSIPGK					0.00992045	0.000710878	1	1	4	SYIM_MOUSE	SYIM_MOUSE [887-896]	0	1020.54	10	Not Found	Not Found	High	High	Not Found	Not Found	Not Found	Peak Found	Peak Found	Not Found		0.992	1.314					1.25473e+06	7.36966e+06				1.64905e+06	7.30745e+06		Unique	21	High	510.771	0.000151	0.002179
		Checked	Confidence	Identifying Node	PSM Ambiguity	Annotated Sequence	Modifications	# Protein Groups	# Proteins	Master Protein Accessions	Protein Accessions	# Missed Cleavages	Charge	DeltaScore	DeltaCn	Rank	Search Engine Rank	m/z [Da]	MH+ [Da]	DeltaM [ppm]	Deltam/z [Da]	Activation Type	MS Order	Isolation Interference [%]	Ion Inject Time [ms]	RT [min]	First Scan	Spectrum File	Ions Matched	Ions Score	Identity Strict	Identity Relaxed	Expectation Value	Area	Apex RT [min]	Precursor Quan Result ID	# Missing Channels	# Single-Peak Channels	Percolator q-Value	Percolator PEP	Quan Channel	Peptide Quan Usage	Quan Info	Light	Heavy
		FALSE	High	Mascot (I15)	Unambiguous	[R].DSFLGSIPGK.[N]		1	1	SYIM_MOUSE	SYIM_MOUSE	0	2	1	0	1	1	510.773	1020.54	2.23	0.00114	HCD (High Energy Collision Dissociation)	MS2	73.1643	60	66.7794	50320	170206_TPEMI_14.raw	3/72	5	33	26	7.68594	7.36966e+06	66.85	18076			0.0002819	0.008303	Light	Used	Unique	7.36966e+06	7.30745e+06
		FALSE	High	Mascot (H15)	Unambiguous	[R].DSFLGSIPGK.[N]		1	1	SYIM_MOUSE	SYIM_MOUSE	0	2	1	0	1	1	510.772	1020.54	0.32	0.00016	HCD (High Energy Collision Dissociation)	MS2	71.9739	60	66.5808	50287	170206_TPEMI_13.raw	7/72	7	33	26	4.80915	1.25473e+06	66.83	18089			0.0005795	0.00717	Light	Used	Unique	1.25473e+06	1.64905e+06
PYC_MOUSE	RecName: Full=Pyruvate carboxylase, mitochondrial; EC=6.4.1.1; AltName: Full=Pyruvic carboxylase; Short=PCB; Flags: Precursor OS=Mus musculus (Mouse)	0	66.628	12	59	12	12	1	129.6	6.71	18563		Pcx	1.112	0.611	0.75		0.53	1.00552e+06		4.21047e+06	4.60163e+06	2.30043e+06	532672		3.15692e+06	2.81186e+06	2.55694e+06	0.575	1141	12	59
	Sequence	Modifications	Modifications (all possible sites)	Modifications in Master Proteins	Modifications in Master Proteins (all Sites)	Qvality PEP	Qvality q-value	# Protein Groups	# Proteins	# PSMs	Master Protein Accessions	Positions in Master Proteins	# Missed Cleavages	Theo. MH+ [Da]	Sequence Length	Found in Sample: Control Rep# 1	Found in Sample: Control Rep# 2	Found in Sample: Control Rep# 3	Found in Sample: Control Rep# 4	Found in Sample: Control Rep# 5	Found in Sample: Tunicamycin Rep# 1	Found in Sample: Tunicamycin Rep# 2	Found in Sample: Tunicamycin Rep# 3	Found in Sample: Tunicamycin Rep# 4	Found in Sample: Tunicamycin Rep# 5	Abundance Ratio: Tunicamycin Rep# 5 / Control Rep# 5	Abundance Ratio: Tunicamycin Rep# 4 / Control Rep# 4	Abundance Ratio: Tunicamycin Rep# 3 / Control Rep# 3	Abundance Ratio: Tunicamycin Rep# 2 / Control Rep# 2	Abundance Ratio: Tunicamycin Rep# 1 / Control Rep# 1	Abundance: Control Rep# 1	Abundance: Control Rep# 2	Abundance: Control Rep# 3	Abundance: Control Rep# 4	Abundance: Control Rep# 5	Abundance: Tunicamycin Rep# 1	Abundance: Tunicamycin Rep# 2	Abundance: Tunicamycin Rep# 3	Abundance: Tunicamycin Rep# 4	Abundance: Tunicamycin Rep# 5	Quan Info	Ions Score Mascot	Confidence Mascot	m/z [Da] Mascot	Percolator q-Value Mascot	Percolator PEP Mascot
	GANAVGYTNYPDNVVFK					4.39006e-07	0	1	1	3	PYC_MOUSE	PYC_MOUSE [645-661]	0	1828.89	17	Not Found	Not Found	High	High	High	Not Found	Not Found	Peak Found	Peak Found	Peak Found	1.112	0.611	0.75					4.21047e+06	4.60163e+06	2.30043e+06			3.15692e+06	2.81186e+06	2.55694e+06	Unique	40	Medium	914.946	0	2.033e-07
		Checked	Confidence	Identifying Node	PSM Ambiguity	Annotated Sequence	Modifications	# Protein Groups	# Proteins	Master Protein Accessions	Protein Accessions	# Missed Cleavages	Charge	DeltaScore	DeltaCn	Rank	Search Engine Rank	m/z [Da]	MH+ [Da]	DeltaM [ppm]	Deltam/z [Da]	Activation Type	MS Order	Isolation Interference [%]	Ion Inject Time [ms]	RT [min]	First Scan	Spectrum File	Ions Matched	Ions Score	Identity Strict	Identity Relaxed	Expectation Value	Area	Apex RT [min]	Precursor Quan Result ID	# Missing Channels	# Single-Peak Channels	Percolator q-Value	Percolator PEP	Quan Channel	Peptide Quan Usage	Quan Info	Light	Heavy
		FALSE	High	Mascot (H15)	Unambiguous	[R].GANAVGYTNYPDNVVFK.[F]		1	1	PYC_MOUSE	PYC_MOUSE	0	2	1	0	1	1	914.946	1828.89	-0.69	-0.00063	HCD (High Energy Collision Dissociation)	MS2	28.8324	60	71.6065	54689	170206_TPEMI_13.raw	13/184	40	32	25	0.0018115	4.21047e+06	71.65	19885			0	2.033e-07	Light	Used	Unique	4.21047e+06	3.15692e+06
		FALSE	High	Mascot (J15)	Unambiguous	[R].GANAVGYTNYPDNVVFK.[F]		1	1	PYC_MOUSE	PYC_MOUSE	0	2	0.75	0	1	1	914.948	1828.89	0.91	0.00084	HCD (High Energy Collision Dissociation)	MS2	32.9021	60	71.2972	55293	170206_TPEMI_15.raw	10/184	8	32	25	2.54984	2.30043e+06	71.3	20245			0.001847	0.02652	Light	Used	Unique	2.30043e+06	2.55694e+06
		FALSE	High	Mascot (I15)	Unambiguous	[R].GANAVGYTNYPDNVVFK.[F]		1	1	PYC_MOUSE	PYC_MOUSE	0	2	1	0	1	1	914.945	1828.88	-2.36	-0.00216	HCD (High Energy Collision Dissociation)	MS2	40.3943	60	71.5906	54591	170206_TPEMI_14.raw	8/184	7	32	25	3.78834	4.60163e+06	71.64	19829			0.003151	0.04889	Light	Used	Unique	4.60163e+06	2.81186e+06
PRP6_MOUSE	RecName: Full=Pre-mRNA-processing factor 6; AltName: Full=PRP6 homolog; AltName: Full=U5 snRNP-associated 102 kDa protein; Short=U5-102 kDa protein OS=Mus musculus (Mouse)	0	90.312	19	103	19	19	1	106.7	8.09	68879	ENSMUSG00000002455.14	Prpf6	1.121	1.423		0.815			4.56126e+06		1.05543e+06	3.80027e+06		3.71566e+06		1501502	4.25864e+06	1.288	1393	19	103
	Sequence	Modifications	Modifications (all possible sites)	Modifications in Master Proteins	Modifications in Master Proteins (all Sites)	Qvality PEP	Qvality q-value	# Protein Groups	# Proteins	# PSMs	Master Protein Accessions	Positions in Master Proteins	# Missed Cleavages	Theo. MH+ [Da]	Sequence Length	Found in Sample: Control Rep# 1	Found in Sample: Control Rep# 2	Found in Sample: Control Rep# 3	Found in Sample: Control Rep# 4	Found in Sample: Control Rep# 5	Found in Sample: Tunicamycin Rep# 1	Found in Sample: Tunicamycin Rep# 2	Found in Sample: Tunicamycin Rep# 3	Found in Sample: Tunicamycin Rep# 4	Found in Sample: Tunicamycin Rep# 5	Abundance Ratio: Tunicamycin Rep# 5 / Control Rep# 5	Abundance Ratio: Tunicamycin Rep# 4 / Control Rep# 4	Abundance Ratio: Tunicamycin Rep# 3 / Control Rep# 3	Abundance Ratio: Tunicamycin Rep# 2 / Control Rep# 2	Abundance Ratio: Tunicamycin Rep# 1 / Control Rep# 1	Abundance: Control Rep# 1	Abundance: Control Rep# 2	Abundance: Control Rep# 3	Abundance: Control Rep# 4	Abundance: Control Rep# 5	Abundance: Tunicamycin Rep# 1	Abundance: Tunicamycin Rep# 2	Abundance: Tunicamycin Rep# 3	Abundance: Tunicamycin Rep# 4	Abundance: Tunicamycin Rep# 5	Quan Info	Ions Score Mascot	Confidence Mascot	m/z [Da] Mascot	Percolator q-Value Mascot	Percolator PEP Mascot
	LSQVSDSVSGQTVVDPK					0.0102801	0.00080115	1	1	3	PRP6_MOUSE	PRP6_MOUSE [255-271]	0	1745.89	17	Not Found	High	Not Found	Not Found	High	Not Found	Peak Found	Not Found	Not Found	Peak Found	1.121			0.786			3.87914e+06			3.80027e+06		3.05042e+06			4.25864e+06	Unique	21	High	873.451	0.0002298	0.00379
		Checked	Confidence	Identifying Node	PSM Ambiguity	Annotated Sequence	Modifications	# Protein Groups	# Proteins	Master Protein Accessions	Protein Accessions	# Missed Cleavages	Charge	DeltaScore	DeltaCn	Rank	Search Engine Rank	m/z [Da]	MH+ [Da]	DeltaM [ppm]	Deltam/z [Da]	Activation Type	MS Order	Isolation Interference [%]	Ion Inject Time [ms]	RT [min]	First Scan	Spectrum File	Ions Matched	Ions Score	Identity Strict	Identity Relaxed	Expectation Value	Area	Apex RT [min]	Precursor Quan Result ID	# Missing Channels	# Single-Peak Channels	Percolator q-Value	Percolator PEP	Quan Channel	Peptide Quan Usage	Quan Info	Light	Heavy
		FALSE	High	Mascot (G15)	Unambiguous	[R].LSQVSDSVSGQTVVDPK.[G]		1	1	PRP6_MOUSE	PRP6_MOUSE	0	2	1	0	1	1	873.451	1745.89	1.86	0.00162	HCD (High Energy Collision Dissociation)	MS2	35.0999	60	50.4691	36994	170206_TPEMI_12.raw	8/184	21	33	26	0.167206	4.04228e+06	50.55	11755			0.0002298	0.00379	Light	Used	Unique	3.87914e+06	3.05042e+06
		FALSE	High	Mascot (J15)	Unambiguous	[R].LSQVSDSVSGQTVVDPK.[G]		1	1	PRP6_MOUSE	PRP6_MOUSE	0	2	1	0	1	1	873.449	1745.89	-0.1	-9e-05	HCD (High Energy Collision Dissociation)	MS2	66.7618	60	47.2393	34125	170206_TPEMI_15.raw	7/184	6	33	26	5.0849	3.97428e+06	47.29	11467			0.003769	0.06573	Light	Used	Unique	3.80027e+06	4.25864e+06
LEO1_MOUSE	RecName: Full=RNA polymerase-associated protein LEO1 OS=Mus musculus (Mouse)	0	19.607	4	20	4	4	1	75.6	4.46	235497	ENSMUSG00000042487.6	Leo1	0.951	0.613	0.604					4.57817e+06	3.967e+06	2.82751e+06			2766309	2.43114e+06	2.68792e+06	0.324	178	4	20
	Sequence	Modifications	Modifications (all possible sites)	Modifications in Master Proteins	Modifications in Master Proteins (all Sites)	Qvality PEP	Qvality q-value	# Protein Groups	# Proteins	# PSMs	Master Protein Accessions	Positions in Master Proteins	# Missed Cleavages	Theo. MH+ [Da]	Sequence Length	Found in Sample: Control Rep# 1	Found in Sample: Control Rep# 2	Found in Sample: Control Rep# 3	Found in Sample: Control Rep# 4	Found in Sample: Control Rep# 5	Found in Sample: Tunicamycin Rep# 1	Found in Sample: Tunicamycin Rep# 2	Found in Sample: Tunicamycin Rep# 3	Found in Sample: Tunicamycin Rep# 4	Found in Sample: Tunicamycin Rep# 5	Abundance Ratio: Tunicamycin Rep# 5 / Control Rep# 5	Abundance Ratio: Tunicamycin Rep# 4 / Control Rep# 4	Abundance Ratio: Tunicamycin Rep# 3 / Control Rep# 3	Abundance Ratio: Tunicamycin Rep# 2 / Control Rep# 2	Abundance Ratio: Tunicamycin Rep# 1 / Control Rep# 1	Abundance: Control Rep# 1	Abundance: Control Rep# 2	Abundance: Control Rep# 3	Abundance: Control Rep# 4	Abundance: Control Rep# 5	Abundance: Tunicamycin Rep# 1	Abundance: Tunicamycin Rep# 2	Abundance: Tunicamycin Rep# 3	Abundance: Tunicamycin Rep# 4	Abundance: Tunicamycin Rep# 5	Quan Info	Ions Score Mascot	Confidence Mascot	m/z [Da] Mascot	Percolator q-Value Mascot	Percolator PEP Mascot
	VNTDLGNDLYFVK					6.12534e-05	0	1	1	5	LEO1_MOUSE	LEO1_MOUSE [366-378]	0	1497.76	13	Not Found	Not Found	High	High	High	Not Found	Not Found	Peak Found	Peak Found	Peak Found	0.951	0.613	0.604					4.57817e+06	3.967e+06	2.82751e+06			2766309	2.43114e+06	2.68792e+06	Unique	27	High	749.382	0	2.417e-05
		Checked	Confidence	Identifying Node	PSM Ambiguity	Annotated Sequence	Modifications	# Protein Groups	# Proteins	Master Protein Accessions	Protein Accessions	# Missed Cleavages	Charge	DeltaScore	DeltaCn	Rank	Search Engine Rank	m/z [Da]	MH+ [Da]	DeltaM [ppm]	Deltam/z [Da]	Activation Type	MS Order	Isolation Interference [%]	Ion Inject Time [ms]	RT [min]	First Scan	Spectrum File	Ions Matched	Ions Score	Identity Strict	Identity Relaxed	Expectation Value	Area	Apex RT [min]	Precursor Quan Result ID	# Missing Channels	# Single-Peak Channels	Percolator q-Value	Percolator PEP	Quan Channel	Peptide Quan Usage	Quan Info	Light	Heavy
		FALSE	High	Mascot (H15)	Unambiguous	[K].VNTDLGNDLYFVK.[L]		1	1	LEO1_MOUSE	LEO1_MOUSE	0	2	1	0	1	1	749.382	1497.76	-1.41	-0.00106	HCD (High Energy Collision Dissociation)	MS2	35.9052	53.659	81.7523	63456	170206_TPEMI_13.raw	10/140	27	33	26	0.0396651	4.57817e+06	81.78	23250			0	2.417e-05	Light	Used	Unique	4.57817e+06	2766309
		FALSE	High	Mascot (J15)	Unambiguous	[K].VNTDLGNDLYFVK.[L]		1	1	LEO1_MOUSE	LEO1_MOUSE	0	2	1	0	1	1	749.383	1497.76	-0.35	-0.00026	HCD (High Energy Collision Dissociation)	MS2	33.4087	60	81.4077	64304	170206_TPEMI_15.raw	8/140	16	33	26	0.564227	2.82751e+06	81.47	23640			0	0.0001019	Light	Used	Unique	2.82751e+06	2.68792e+06
		FALSE	High	Mascot (I15)	Unambiguous	[K].VNTDLGNDLYFVK.[L]		1	1	LEO1_MOUSE	LEO1_MOUSE	0	2	1	0	1	1	749.383	1497.76	0.38	0.00029	HCD (High Energy Collision Dissociation)	MS2	16.2817	60	81.9686	63477	170206_TPEMI_14.raw	11/140	18	33	26	0.379717	3.967e+06	81.96	23234			0	0.000137	Light	Used	Unique	3.967e+06	2.43114e+06
HM13_MOUSE	RecName: Full=Minor histocompatibility antigen H13; EC=3.4.23.-; AltName: Full=Presenilin-like protein 3; AltName: Full=Signal peptide peptidase OS=Mus musculus (Mouse)	0	13.848	2	13	2	2	1	41.7	6.04	14950	ENSMUSG00000019188.16	H13	1.496			0.977	2.468	1.04699e+07	4272278			4931693	2.58373e+07	4.17539e+06			7.37659e+06	0.778	84	2	13
RED_MOUSE	RecName: Full=Protein Red; AltName: Full=Cytokine IK; AltName: Full=IK factor; AltName: Full=Protein RER OS=Mus musculus (Mouse)	0	20.747	5	32	5	5	1	65.6	6.64	24010	ENSMUSG00000024474.5	Ik	1.181	0.579		0.683			2.59877e+06		3.77812e+06	2.97105e+06		1.77508e+06		2.18691e+06	3.50769e+06	0.585	400	5	32
	Sequence	Modifications	Modifications (all possible sites)	Modifications in Master Proteins	Modifications in Master Proteins (all Sites)	Qvality PEP	Qvality q-value	# Protein Groups	# Proteins	# PSMs	Master Protein Accessions	Positions in Master Proteins	# Missed Cleavages	Theo. MH+ [Da]	Sequence Length	Found in Sample: Control Rep# 1	Found in Sample: Control Rep# 2	Found in Sample: Control Rep# 3	Found in Sample: Control Rep# 4	Found in Sample: Control Rep# 5	Found in Sample: Tunicamycin Rep# 1	Found in Sample: Tunicamycin Rep# 2	Found in Sample: Tunicamycin Rep# 3	Found in Sample: Tunicamycin Rep# 4	Found in Sample: Tunicamycin Rep# 5	Abundance Ratio: Tunicamycin Rep# 5 / Control Rep# 5	Abundance Ratio: Tunicamycin Rep# 4 / Control Rep# 4	Abundance Ratio: Tunicamycin Rep# 3 / Control Rep# 3	Abundance Ratio: Tunicamycin Rep# 2 / Control Rep# 2	Abundance Ratio: Tunicamycin Rep# 1 / Control Rep# 1	Abundance: Control Rep# 1	Abundance: Control Rep# 2	Abundance: Control Rep# 3	Abundance: Control Rep# 4	Abundance: Control Rep# 5	Abundance: Tunicamycin Rep# 1	Abundance: Tunicamycin Rep# 2	Abundance: Tunicamycin Rep# 3	Abundance: Tunicamycin Rep# 4	Abundance: Tunicamycin Rep# 5	Quan Info	Ions Score Mascot	Confidence Mascot	m/z [Da] Mascot	Percolator q-Value Mascot	Percolator PEP Mascot
	DGVNKDYEETELISTTANYR					0.000508746	6.00431e-05	1	1	3	RED_MOUSE	RED_MOUSE [108-127]	1	2318.08	20	Not Found	High	Not Found	High	High	Not Found	Peak Found	Not Found	Peak Found	Peak Found	1.181	0.707		0.683			2.59877e+06		2.90226e+06	2.97105e+06		1.77508e+06		2.05062e+06	3.50769e+06	Unique	26	Medium	773.362	0	0.0006162
		Checked	Confidence	Identifying Node	PSM Ambiguity	Annotated Sequence	Modifications	# Protein Groups	# Proteins	Master Protein Accessions	Protein Accessions	# Missed Cleavages	Charge	DeltaScore	DeltaCn	Rank	Search Engine Rank	m/z [Da]	MH+ [Da]	DeltaM [ppm]	Deltam/z [Da]	Activation Type	MS Order	Isolation Interference [%]	Ion Inject Time [ms]	RT [min]	First Scan	Spectrum File	Ions Matched	Ions Score	Identity Strict	Identity Relaxed	Expectation Value	Area	Apex RT [min]	Precursor Quan Result ID	# Missing Channels	# Single-Peak Channels	Percolator q-Value	Percolator PEP	Quan Channel	Peptide Quan Usage	Quan Info	Light	Heavy
		FALSE	High	Mascot (G15)	Unambiguous	[R].DGVNKDYEETELISTTANYR.[A]		1	1	RED_MOUSE	RED_MOUSE	1	3	1	0	1	1	773.362	2318.07	-2.47	-0.00191	HCD (High Energy Collision Dissociation)	MS2	75.5817	43.972	70.3809	53987	170206_TPEMI_12.raw	17/216	26	30	23	0.0264057	2.80474e+06	70.36	18848			0	0.0006162	Light	Used	Unique	2.59877e+06	1.77508e+06
		FALSE	High	Mascot (I15)	Unambiguous	[R].DGVNKDYEETELISTTANYR.[A]		1	1	RED_MOUSE	RED_MOUSE	1	3	1	0	1	1	773.363	2318.08	-1.29	-0.00099	HCD (High Energy Collision Dissociation)	MS2	18.2278	40.285	67.4576	50929	170206_TPEMI_14.raw	14/216	20	30	23	0.12107	2.99077e+06	67.44	18326			0	0.0001801	Light	Used	Unique	2.90226e+06	2.05062e+06
		FALSE	High	Mascot (J15)	Unambiguous	[R].DGVNKDYEETELISTTANYR.[A]		1	1	RED_MOUSE	RED_MOUSE	1	3	1	0	1	1	773.361	2318.07	-3.74	-0.00289	HCD (High Energy Collision Dissociation)	MS2	24.3083	33.1	67.1657	51509	170206_TPEMI_15.raw	12/216	17	30	23	0.200135	2.97105e+06	67.14	18722			7.767e-05	0.00155	Light	Used	Unique	2.97105e+06	3.50769e+06
ARFP2_MOUSE	RecName: Full=Arfaptin-2; AltName: Full=ADP-ribosylation factor-interacting protein 2 OS=Mus musculus (Mouse)	0	17.572	4	19	4	4	1	37.7	5.87	76932	ENSMUSG00000030881.15	Arfip2	0.983		1.221	0.519	1.434	890709	1.45515e+06	1.03622e+06		1.34918e+06	1.2773e+06	754842	1.26479e+06		1.32685e+06	0.778	245	4	19
	Sequence	Modifications	Modifications (all possible sites)	Modifications in Master Proteins	Modifications in Master Proteins (all Sites)	Qvality PEP	Qvality q-value	# Protein Groups	# Proteins	# PSMs	Master Protein Accessions	Positions in Master Proteins	# Missed Cleavages	Theo. MH+ [Da]	Sequence Length	Found in Sample: Control Rep# 1	Found in Sample: Control Rep# 2	Found in Sample: Control Rep# 3	Found in Sample: Control Rep# 4	Found in Sample: Control Rep# 5	Found in Sample: Tunicamycin Rep# 1	Found in Sample: Tunicamycin Rep# 2	Found in Sample: Tunicamycin Rep# 3	Found in Sample: Tunicamycin Rep# 4	Found in Sample: Tunicamycin Rep# 5	Abundance Ratio: Tunicamycin Rep# 5 / Control Rep# 5	Abundance Ratio: Tunicamycin Rep# 4 / Control Rep# 4	Abundance Ratio: Tunicamycin Rep# 3 / Control Rep# 3	Abundance Ratio: Tunicamycin Rep# 2 / Control Rep# 2	Abundance Ratio: Tunicamycin Rep# 1 / Control Rep# 1	Abundance: Control Rep# 1	Abundance: Control Rep# 2	Abundance: Control Rep# 3	Abundance: Control Rep# 4	Abundance: Control Rep# 5	Abundance: Tunicamycin Rep# 1	Abundance: Tunicamycin Rep# 2	Abundance: Tunicamycin Rep# 3	Abundance: Tunicamycin Rep# 4	Abundance: Tunicamycin Rep# 5	Quan Info	Ions Score Mascot	Confidence Mascot	m/z [Da] Mascot	Percolator q-Value Mascot	Percolator PEP Mascot
	SPELQEEFGYNAETQK					0.000224173	0	1	1	5	ARFP2_MOUSE	ARFP2_MOUSE [175-190]	0	1869.85	16	High	High	High	Not Found	High	Peak Found	Peak Found	Peak Found	Not Found	Peak Found	0.983		1.221	0.519	1.434	890709	1.45515e+06	1.03622e+06		1.34918e+06	1.2773e+06	754842	1.26479e+06		1.32685e+06	Unique	27	High	935.429	0	0.0003512
		Checked	Confidence	Identifying Node	PSM Ambiguity	Annotated Sequence	Modifications	# Protein Groups	# Proteins	Master Protein Accessions	Protein Accessions	# Missed Cleavages	Charge	DeltaScore	DeltaCn	Rank	Search Engine Rank	m/z [Da]	MH+ [Da]	DeltaM [ppm]	Deltam/z [Da]	Activation Type	MS Order	Isolation Interference [%]	Ion Inject Time [ms]	RT [min]	First Scan	Spectrum File	Ions Matched	Ions Score	Identity Strict	Identity Relaxed	Expectation Value	Area	Apex RT [min]	Precursor Quan Result ID	# Missing Channels	# Single-Peak Channels	Percolator q-Value	Percolator PEP	Quan Channel	Peptide Quan Usage	Quan Info	Light	Heavy
		FALSE	High	Mascot (G15)	Unambiguous	[K].SPELQEEFGYNAETQK.[L]		1	1	ARFP2_MOUSE	ARFP2_MOUSE	0	2	1	0	1	1	935.432	1869.86	3.48	0.00325	HCD (High Energy Collision Dissociation)	MS2	35.3177	60	61.8012	46514	170206_TPEMI_12.raw	9/164	17	30	23	0.190914	1.45515e+06	61.79	15761			0	0.0001072	Light	Used	Unique	1.45515e+06	754842
		FALSE	High	Mascot (J15)	Unambiguous	[K].SPELQEEFGYNAETQK.[L]		1	1	ARFP2_MOUSE	ARFP2_MOUSE	0	2	1	0	1	1	935.427	1869.85	-1.94	-0.00181	HCD (High Energy Collision Dissociation)	MS2	49.0083	60	58.5891	43880	170206_TPEMI_15.raw	12/164	9	29	22	1.19347	1.34918e+06	58.62	15647			0.0007437	0.01004	Light	Used	Unique	1.34918e+06	1.32685e+06
		FALSE	High	Mascot (H15)	Unambiguous	[K].SPELQEEFGYNAETQK.[L]		1	1	ARFP2_MOUSE	ARFP2_MOUSE	0	2	0.8889	0	1	1	935.429	1869.85	0.6	0.00057	HCD (High Energy Collision Dissociation)	MS2	0	60	58.6154	43344	170206_TPEMI_13.raw	9/164	9	29	22	1.25263	1.03622e+06	58.67	15183			0.002107	0.02314	Light	Used	Unique	1.03622e+06	1.26479e+06
		FALSE	High	Mascot (F15)	Unambiguous	[K].SPELQEEFGYNAETQK.[L]		1	1	ARFP2_MOUSE	ARFP2_MOUSE	0	2	1	0	1	1	935.431	1869.85	2.24	0.00209	HCD (High Energy Collision Dissociation)	MS2	17.2019	60	62.093	46430	170206_TPEMI_11.raw	7/164	3	30	23	4.68382	890709	62.06	16408			0.002488	0.0412	Light	Used	Unique	890709	1.2773e+06
GMPPA_MOUSE	RecName: Full=Mannose-1-phosphate guanyltransferase alpha; AltName: Full=GDP-mannose pyrophosphorylase A; AltName: Full=GTP-mannose-1-phosphate guanylyltransferase alpha OS=Mus musculus (Mouse)	0	20.249	5	18	5	5	1	46.2	7.62	69080	ENSMUSG00000033021.16	Gmppa	0.864	0.478							1.30742e+06	1.3343e+06				624485	1.15284e+06	0.896	188	5	18
	Sequence	Modifications	Modifications (all possible sites)	Modifications in Master Proteins	Modifications in Master Proteins (all Sites)	Qvality PEP	Qvality q-value	# Protein Groups	# Proteins	# PSMs	Master Protein Accessions	Positions in Master Proteins	# Missed Cleavages	Theo. MH+ [Da]	Sequence Length	Found in Sample: Control Rep# 1	Found in Sample: Control Rep# 2	Found in Sample: Control Rep# 3	Found in Sample: Control Rep# 4	Found in Sample: Control Rep# 5	Found in Sample: Tunicamycin Rep# 1	Found in Sample: Tunicamycin Rep# 2	Found in Sample: Tunicamycin Rep# 3	Found in Sample: Tunicamycin Rep# 4	Found in Sample: Tunicamycin Rep# 5	Abundance Ratio: Tunicamycin Rep# 5 / Control Rep# 5	Abundance Ratio: Tunicamycin Rep# 4 / Control Rep# 4	Abundance Ratio: Tunicamycin Rep# 3 / Control Rep# 3	Abundance Ratio: Tunicamycin Rep# 2 / Control Rep# 2	Abundance Ratio: Tunicamycin Rep# 1 / Control Rep# 1	Abundance: Control Rep# 1	Abundance: Control Rep# 2	Abundance: Control Rep# 3	Abundance: Control Rep# 4	Abundance: Control Rep# 5	Abundance: Tunicamycin Rep# 1	Abundance: Tunicamycin Rep# 2	Abundance: Tunicamycin Rep# 3	Abundance: Tunicamycin Rep# 4	Abundance: Tunicamycin Rep# 5	Quan Info	Ions Score Mascot	Confidence Mascot	m/z [Da] Mascot	Percolator q-Value Mascot	Percolator PEP Mascot
	AVILIGGPQK					0.0212548	0.0015156	1	1	3	GMPPA_MOUSE	GMPPA_MOUSE [4-13]	0	995.625	10	Not Found	Not Found	Not Found	High	High	Not Found	Not Found	Not Found	Peak Found	Peak Found	0.864	0.478							1.30742e+06	1.3343e+06				624485	1.15284e+06	Unique	41	High	498.316	0.0004992	0.00694
		Checked	Confidence	Identifying Node	PSM Ambiguity	Annotated Sequence	Modifications	# Protein Groups	# Proteins	Master Protein Accessions	Protein Accessions	# Missed Cleavages	Charge	DeltaScore	DeltaCn	Rank	Search Engine Rank	m/z [Da]	MH+ [Da]	DeltaM [ppm]	Deltam/z [Da]	Activation Type	MS Order	Isolation Interference [%]	Ion Inject Time [ms]	RT [min]	First Scan	Spectrum File	Ions Matched	Ions Score	Identity Strict	Identity Relaxed	Expectation Value	Area	Apex RT [min]	Precursor Quan Result ID	# Missing Channels	# Single-Peak Channels	Percolator q-Value	Percolator PEP	Quan Channel	Peptide Quan Usage	Quan Info	Light	Heavy
		FALSE	High	Mascot (J15)	Unambiguous	[K].AVILIGGPQK.[G]		1	1	GMPPA_MOUSE	GMPPA_MOUSE	0	2	0.9583	0	1	1	498.316	995.625	0.13	7e-05	HCD (High Energy Collision Dissociation)	MS2	66.8484	60	49.2659	35875	170206_TPEMI_15.raw	5/76	24	27	20	0.0230078	1.3343e+06	49.23	12249			0.00136	0.01558	Light	Used	Unique	1.3343e+06	1.15284e+06
		FALSE	High	Mascot (I15)	Unambiguous	[K].AVILIGGPQK.[G]		1	1	GMPPA_MOUSE	GMPPA_MOUSE	0	2	0.7619	0	1	1	498.316	995.626	0.81	0.0004	HCD (High Energy Collision Dissociation)	MS2	46.9405	60	49.5231	35674	170206_TPEMI_14.raw	6/76	21	27	20	0.0436705	1.30742e+06	49.45	11900			0.001837	0.03542	Light	Used	Unique	1.30742e+06	624485
RABX5_MOUSE	RecName: Full=Rab5 GDP/GTP exchange factor; AltName: Full=Rabex-5 OS=Mus musculus (Mouse)	0	9.236	2	6	2	2	1	56.8	6.79	56715	ENSMUSG00000025340.14	Rabgef1	1.926									158399					305147	0.241	16	2	6
	Sequence	Modifications	Modifications (all possible sites)	Modifications in Master Proteins	Modifications in Master Proteins (all Sites)	Qvality PEP	Qvality q-value	# Protein Groups	# Proteins	# PSMs	Master Protein Accessions	Positions in Master Proteins	# Missed Cleavages	Theo. MH+ [Da]	Sequence Length	Found in Sample: Control Rep# 1	Found in Sample: Control Rep# 2	Found in Sample: Control Rep# 3	Found in Sample: Control Rep# 4	Found in Sample: Control Rep# 5	Found in Sample: Tunicamycin Rep# 1	Found in Sample: Tunicamycin Rep# 2	Found in Sample: Tunicamycin Rep# 3	Found in Sample: Tunicamycin Rep# 4	Found in Sample: Tunicamycin Rep# 5	Abundance Ratio: Tunicamycin Rep# 5 / Control Rep# 5	Abundance Ratio: Tunicamycin Rep# 4 / Control Rep# 4	Abundance Ratio: Tunicamycin Rep# 3 / Control Rep# 3	Abundance Ratio: Tunicamycin Rep# 2 / Control Rep# 2	Abundance Ratio: Tunicamycin Rep# 1 / Control Rep# 1	Abundance: Control Rep# 1	Abundance: Control Rep# 2	Abundance: Control Rep# 3	Abundance: Control Rep# 4	Abundance: Control Rep# 5	Abundance: Tunicamycin Rep# 1	Abundance: Tunicamycin Rep# 2	Abundance: Tunicamycin Rep# 3	Abundance: Tunicamycin Rep# 4	Abundance: Tunicamycin Rep# 5	Quan Info	Ions Score Mascot	Confidence Mascot	m/z [Da] Mascot	Percolator q-Value Mascot	Percolator PEP Mascot
	LQREEEEAFASSQSSQGAQSLTFSK					0.00160957	0.000114151	1	1	3	RABX5_MOUSE	RABX5_MOUSE [61-85]	1	2745.3	25	Not Found	Not Found	Not Found	Not Found	High	Not Found	Not Found	Not Found	Not Found	Peak Found	1.926									158399					305147	Unique	16	High	915.771	0.0004847	0.005355
		Checked	Confidence	Identifying Node	PSM Ambiguity	Annotated Sequence	Modifications	# Protein Groups	# Proteins	Master Protein Accessions	Protein Accessions	# Missed Cleavages	Charge	DeltaScore	DeltaCn	Rank	Search Engine Rank	m/z [Da]	MH+ [Da]	DeltaM [ppm]	Deltam/z [Da]	Activation Type	MS Order	Isolation Interference [%]	Ion Inject Time [ms]	RT [min]	First Scan	Spectrum File	Ions Matched	Ions Score	Identity Strict	Identity Relaxed	Expectation Value	Area	Apex RT [min]	Precursor Quan Result ID	# Missing Channels	# Single-Peak Channels	Percolator q-Value	Percolator PEP	Quan Channel	Peptide Quan Usage	Quan Info	Light	Heavy
		FALSE	High	Mascot (J15)	Unambiguous	[R].LQREEEEAFASSQSSQGAQSLTFSK.[F]		1	1	RABX5_MOUSE	RABX5_MOUSE	1	3	1	0	1	1	915.771	2745.3	0.28	0.00025	HCD (High Energy Collision Dissociation)	MS2	17.8106	60	56.1794	41790	170206_TPEMI_15.raw	13/284	10	30	23	1.15194	158399	56.2	14801		1	0	0.0006592	Light	Used	Unique	158399	305147
PURA2_MOUSE	Short=AMPSase 2 {ECO:0000255|HAMAP-Rule:MF_03127}; Short=AdSS 2 {ECO:0000255|HAMAP-Rule:MF_03127}; EC=6.3.4.4 {ECO:0000255|HAMAP-Rule:MF_03127}; AltName: Full=Adenylosuccinate synthetase, acidic isozyme {ECO:0000255|HAMAP-Rule:MF_03127}; AltName: Full=Adenylosuccinate synthetase, liver isozyme {ECO:0000255|HAMAP-Rule:MF_03127}; Short=L-type adenylosuccinate synthetase {ECO:0000255|HAMAP-Rule:MF_0…	0	70.191	10	62	10	10	1	50	6.38				0.654		1.311		0.503	1.45877e+06		232084		2.05338e+06	733830		304283		1.34192e+06	1.783	1738	10	62
	Sequence	Modifications	Modifications (all possible sites)	Modifications in Master Proteins	Modifications in Master Proteins (all Sites)	Qvality PEP	Qvality q-value	# Protein Groups	# Proteins	# PSMs	Master Protein Accessions	Positions in Master Proteins	# Missed Cleavages	Theo. MH+ [Da]	Sequence Length	Found in Sample: Control Rep# 1	Found in Sample: Control Rep# 2	Found in Sample: Control Rep# 3	Found in Sample: Control Rep# 4	Found in Sample: Control Rep# 5	Found in Sample: Tunicamycin Rep# 1	Found in Sample: Tunicamycin Rep# 2	Found in Sample: Tunicamycin Rep# 3	Found in Sample: Tunicamycin Rep# 4	Found in Sample: Tunicamycin Rep# 5	Abundance Ratio: Tunicamycin Rep# 5 / Control Rep# 5	Abundance Ratio: Tunicamycin Rep# 4 / Control Rep# 4	Abundance Ratio: Tunicamycin Rep# 3 / Control Rep# 3	Abundance Ratio: Tunicamycin Rep# 2 / Control Rep# 2	Abundance Ratio: Tunicamycin Rep# 1 / Control Rep# 1	Abundance: Control Rep# 1	Abundance: Control Rep# 2	Abundance: Control Rep# 3	Abundance: Control Rep# 4	Abundance: Control Rep# 5	Abundance: Tunicamycin Rep# 1	Abundance: Tunicamycin Rep# 2	Abundance: Tunicamycin Rep# 3	Abundance: Tunicamycin Rep# 4	Abundance: Tunicamycin Rep# 5	Quan Info	Ions Score Mascot	Confidence Mascot	m/z [Da] Mascot	Percolator q-Value Mascot	Percolator PEP Mascot
	DGVYFLYEALHGPPK					0.000296382	0	1	1	5	PURA2_MOUSE RecName: Full=Adenylosuccinate synthetase isozyme 2 {ECO:0000255	PURA2_MOUSE RecName: Full=Adenylosuccinate synthetase isozyme 2 {ECO:0000255 [233-247]	0	1705.86	15	High	Not Found	High	Not Found	High	Peak Found	Not Found	Peak Found	Not Found	Peak Found	0.654		1.311		0.503	1.45877e+06		232084		2.05338e+06	733830		304283		1.34192e+06	Unique	26	High	569.292	0	0.000132
		Checked	Confidence	Identifying Node	PSM Ambiguity	Annotated Sequence	Modifications	# Protein Groups	# Proteins	Master Protein Accessions	Protein Accessions	# Missed Cleavages	Charge	DeltaScore	DeltaCn	Rank	Search Engine Rank	m/z [Da]	MH+ [Da]	DeltaM [ppm]	Deltam/z [Da]	Activation Type	MS Order	Isolation Interference [%]	Ion Inject Time [ms]	RT [min]	First Scan	Spectrum File	Ions Matched	Ions Score	Identity Strict	Identity Relaxed	Expectation Value	Area	Apex RT [min]	Precursor Quan Result ID	# Missing Channels	# Single-Peak Channels	Percolator q-Value	Percolator PEP	Quan Channel	Peptide Quan Usage	Quan Info	Light	Heavy
		FALSE	High	Mascot (H15)	Unambiguous	[K].DGVYFLYEALHGPPK.[K]		1	1	PURA2_MOUSE RecName: Full=Adenylosuccinate synthetase isozyme 2 {ECO:0000255	PURA2_MOUSE RecName: Full=Adenylosuccinate synthetase isozyme 2 {ECO:0000255	0	3	1	0	1	1	569.291	1705.86	0.79	0.00045	HCD (High Energy Collision Dissociation)	MS2	0	60	97.7934	77188	170206_TPEMI_13.raw	9/112	21	32	25	0.16821	232084	97.88	28206		2	0	0.0006978	Light	Used	Unique	232084	304283
		FALSE	High	Mascot (F15)	Unambiguous	[K].DGVYFLYEALHGPPK.[K]		1	1	PURA2_MOUSE RecName: Full=Adenylosuccinate synthetase isozyme 2 {ECO:0000255	PURA2_MOUSE RecName: Full=Adenylosuccinate synthetase isozyme 2 {ECO:0000255	0	3	1	0	1	1	569.292	1705.86	0.89	0.00051	HCD (High Energy Collision Dissociation)	MS2	26.9118	60	100.794	79831	170206_TPEMI_11.raw	7/112	11	32	25	1.61753	1.45877e+06	100.75	29629			0	0.0003607	Light	Used	Unique	1.45877e+06	733830
		FALSE	High	Mascot (J15)	Unambiguous	[K].DGVYFLYEALHGPPK.[K]		1	1	PURA2_MOUSE RecName: Full=Adenylosuccinate synthetase isozyme 2 {ECO:0000255	PURA2_MOUSE RecName: Full=Adenylosuccinate synthetase isozyme 2 {ECO:0000255	0	3	1	0	1	1	569.292	1705.86	1.22	0.00069	HCD (High Energy Collision Dissociation)	MS2	0	60	97.7791	78685	170206_TPEMI_15.raw	9/112	26	33	26	0.0541192	2.21056e+06	97.79	28652			0	0.000132	Light	Used	Unique	2.05338e+06	1.34192e+06
STML2_MOUSE	RecName: Full=Stomatin-like protein 2, mitochondrial; Short=SLP-2; Short=mslp2; Flags: Precursor OS=Mus musculus (Mouse)	0	64.129	7	67	7	7	1	38.4	8.87	66592	ENSMUSG00000028455.15	Stoml2	1.382	1.215	1.229	1.115	1.236	7.81836e+06	1.97163e+07	1.07014e+07	550265	586005	9.66434e+06	2.19765e+07	1.31499e+07	668776	809881	2.981	1472	7	67
	Sequence	Modifications	Modifications (all possible sites)	Modifications in Master Proteins	Modifications in Master Proteins (all Sites)	Qvality PEP	Qvality q-value	# Protein Groups	# Proteins	# PSMs	Master Protein Accessions	Positions in Master Proteins	# Missed Cleavages	Theo. MH+ [Da]	Sequence Length	Found in Sample: Control Rep# 1	Found in Sample: Control Rep# 2	Found in Sample: Control Rep# 3	Found in Sample: Control Rep# 4	Found in Sample: Control Rep# 5	Found in Sample: Tunicamycin Rep# 1	Found in Sample: Tunicamycin Rep# 2	Found in Sample: Tunicamycin Rep# 3	Found in Sample: Tunicamycin Rep# 4	Found in Sample: Tunicamycin Rep# 5	Abundance Ratio: Tunicamycin Rep# 5 / Control Rep# 5	Abundance Ratio: Tunicamycin Rep# 4 / Control Rep# 4	Abundance Ratio: Tunicamycin Rep# 3 / Control Rep# 3	Abundance Ratio: Tunicamycin Rep# 2 / Control Rep# 2	Abundance Ratio: Tunicamycin Rep# 1 / Control Rep# 1	Abundance: Control Rep# 1	Abundance: Control Rep# 2	Abundance: Control Rep# 3	Abundance: Control Rep# 4	Abundance: Control Rep# 5	Abundance: Tunicamycin Rep# 1	Abundance: Tunicamycin Rep# 2	Abundance: Tunicamycin Rep# 3	Abundance: Tunicamycin Rep# 4	Abundance: Tunicamycin Rep# 5	Quan Info	Ions Score Mascot	Confidence Mascot	m/z [Da] Mascot	Percolator q-Value Mascot	Percolator PEP Mascot
	AEQINQAAGEASAVLAK					1.04732e-05	0	1	1	5	STML2_MOUSE	STML2_MOUSE [234-250]	0	1670.87	17	High	High	High	Not Found	Not Found	Peak Found	Peak Found	Peak Found	Not Found	Not Found			1.212	1.173	1.236	7.81836e+06	9.4714e+06	1.03792e+07			9.66434e+06	1.11132e+07	1.25847e+07			Unique	56	High	835.939	0	4.407e-06
		Checked	Confidence	Identifying Node	PSM Ambiguity	Annotated Sequence	Modifications	# Protein Groups	# Proteins	Master Protein Accessions	Protein Accessions	# Missed Cleavages	Charge	DeltaScore	DeltaCn	Rank	Search Engine Rank	m/z [Da]	MH+ [Da]	DeltaM [ppm]	Deltam/z [Da]	Activation Type	MS Order	Isolation Interference [%]	Ion Inject Time [ms]	RT [min]	First Scan	Spectrum File	Ions Matched	Ions Score	Identity Strict	Identity Relaxed	Expectation Value	Area	Apex RT [min]	Precursor Quan Result ID	# Missing Channels	# Single-Peak Channels	Percolator q-Value	Percolator PEP	Quan Channel	Peptide Quan Usage	Quan Info	Light	Heavy
		FALSE	High	Mascot (G15)	Unambiguous	[K].AEQINQAAGEASAVLAK.[A]		1	1	STML2_MOUSE	STML2_MOUSE	0	2	1	0	1	1	835.94	1670.87	0.87	0.00073	HCD (High Energy Collision Dissociation)	MS2	22.603	60	63.0954	47625	170206_TPEMI_12.raw	12/184	22	33	26	0.133412	9.67392e+06	63.21	16237			0	0.001145	Light	Used	Unique	9.4714e+06	1.11132e+07
		FALSE	High	Mascot (F15)	Unambiguous	[K].AEQINQAAGEASAVLAK.[A]		1	1	STML2_MOUSE	STML2_MOUSE	0	2	0.9048	0	1	1	835.94	1670.87	1.31	0.00109	HCD (High Energy Collision Dissociation)	MS2	33.9231	60	63.4423	47554	170206_TPEMI_11.raw	12/184	42	32	25	0.00117992	7.81836e+06	63.52	16900			0	2.638e-05	Light	Used	Unique	7.81836e+06	9.66434e+06
		FALSE	High	Mascot (H15)	Unambiguous	[K].AEQINQAAGEASAVLAK.[A]		1	1	STML2_MOUSE	STML2_MOUSE	0	2	0.9464	0	1	1	835.939	1670.87	-0.08	-7e-05	HCD (High Energy Collision Dissociation)	MS2	51.1281	60	59.9298	44475	170206_TPEMI_13.raw	10/184	56	32	25	5.41702e-05	1.03792e+07	60.01	15677			0	4.407e-06	Light	Used	Unique	1.03792e+07	1.25847e+07
	ESAINVAEGKK					0.000109037	0	1	1	5	STML2_MOUSE	STML2_MOUSE [212-222]	1	1145.62	11	Not Found	Not Found	High	High	High	Not Found	Not Found	Peak Found	Peak Found	Peak Found	1.382	1.215	1.754					322182	550265	586005			565207	668776	809881	Unique	49	High	573.311	0	4.333e-05
		Checked	Confidence	Identifying Node	PSM Ambiguity	Annotated Sequence	Modifications	# Protein Groups	# Proteins	Master Protein Accessions	Protein Accessions	# Missed Cleavages	Charge	DeltaScore	DeltaCn	Rank	Search Engine Rank	m/z [Da]	MH+ [Da]	DeltaM [ppm]	Deltam/z [Da]	Activation Type	MS Order	Isolation Interference [%]	Ion Inject Time [ms]	RT [min]	First Scan	Spectrum File	Ions Matched	Ions Score	Identity Strict	Identity Relaxed	Expectation Value	Area	Apex RT [min]	Precursor Quan Result ID	# Missing Channels	# Single-Peak Channels	Percolator q-Value	Percolator PEP	Quan Channel	Peptide Quan Usage	Quan Info	Light	Heavy
		FALSE	High	Mascot (J15)	Unambiguous	[R].ESAINVAEGKK.[Q]		1	1	STML2_MOUSE	STML2_MOUSE	1	2	0.7917	0	1	1	573.312	1145.62	-0.06	-3e-05	HCD (High Energy Collision Dissociation)	MS2	56.0534	60	20.7169	12954	170206_TPEMI_15.raw	9/104	24	34	27	0.11539	586005	20.71	1706			0	0.0006717	Light	Used	Unique	586005	809881
		FALSE	High	Mascot (H15)	Unambiguous	[R].ESAINVAEGKK.[Q]		1	1	STML2_MOUSE	STML2_MOUSE	1	2	1	0	1	1	573.312	1145.62	0.05	3e-05	HCD (High Energy Collision Dissociation)	MS2	57.1083	60	20.8821	13016	170206_TPEMI_13.raw	6/104	10	34	27	2.93878	486474	20.86	1678		1	0.0002365	0.003056	Light	Used	Unique	322182	565207
		FALSE	High	Mascot (I15)	Unambiguous	[R].ESAINVAEGKK.[Q]		1	1	STML2_MOUSE	STML2_MOUSE	1	2	0.8182	0	1	1	573.312	1145.62	-0.16	-9e-05	HCD (High Energy Collision Dissociation)	MS2	50.5288	60	20.8654	13175	170206_TPEMI_14.raw	9/104	22	34	27	0.160756	550265	20.85	1619			0.0004647	0.01287	Light	Used	Unique	550265	668776
SRP14_MOUSE	RecName: Full=Signal recognition particle 14 kDa protein; Short=SRP14; Contains: RecName: Full=Signal recognition particle 14 kDa protein, N-terminally processed OS=Mus musculus (Mouse)	0	18.962	3	24	3	3	1	12.5	10.17	20813; 102642637	ENSMUSG00000009549.14	Srp14; LOC100504988; LOC102642637	0.768									543802					417510	2.728	861	3	24
	Sequence	Modifications	Modifications (all possible sites)	Modifications in Master Proteins	Modifications in Master Proteins (all Sites)	Qvality PEP	Qvality q-value	# Protein Groups	# Proteins	# PSMs	Master Protein Accessions	Positions in Master Proteins	# Missed Cleavages	Theo. MH+ [Da]	Sequence Length	Found in Sample: Control Rep# 1	Found in Sample: Control Rep# 2	Found in Sample: Control Rep# 3	Found in Sample: Control Rep# 4	Found in Sample: Control Rep# 5	Found in Sample: Tunicamycin Rep# 1	Found in Sample: Tunicamycin Rep# 2	Found in Sample: Tunicamycin Rep# 3	Found in Sample: Tunicamycin Rep# 4	Found in Sample: Tunicamycin Rep# 5	Abundance Ratio: Tunicamycin Rep# 5 / Control Rep# 5	Abundance Ratio: Tunicamycin Rep# 4 / Control Rep# 4	Abundance Ratio: Tunicamycin Rep# 3 / Control Rep# 3	Abundance Ratio: Tunicamycin Rep# 2 / Control Rep# 2	Abundance Ratio: Tunicamycin Rep# 1 / Control Rep# 1	Abundance: Control Rep# 1	Abundance: Control Rep# 2	Abundance: Control Rep# 3	Abundance: Control Rep# 4	Abundance: Control Rep# 5	Abundance: Tunicamycin Rep# 1	Abundance: Tunicamycin Rep# 2	Abundance: Tunicamycin Rep# 3	Abundance: Tunicamycin Rep# 4	Abundance: Tunicamycin Rep# 5	Quan Info	Ions Score Mascot	Confidence Mascot	m/z [Da] Mascot	Percolator q-Value Mascot	Percolator PEP Mascot
	KISTVVSSK					0.0192914	0.00131707	1	1	3	SRP14_MOUSE	SRP14_MOUSE [66-74]	1	948.572	9	Not Found	Not Found	Not Found	Not Found	High	Not Found	Not Found	Not Found	Not Found	Peak Found	0.768									543802					417510	Unique	26	High	474.79	0.0004992	0.006458
		Checked	Confidence	Identifying Node	PSM Ambiguity	Annotated Sequence	Modifications	# Protein Groups	# Proteins	Master Protein Accessions	Protein Accessions	# Missed Cleavages	Charge	DeltaScore	DeltaCn	Rank	Search Engine Rank	m/z [Da]	MH+ [Da]	DeltaM [ppm]	Deltam/z [Da]	Activation Type	MS Order	Isolation Interference [%]	Ion Inject Time [ms]	RT [min]	First Scan	Spectrum File	Ions Matched	Ions Score	Identity Strict	Identity Relaxed	Expectation Value	Area	Apex RT [min]	Precursor Quan Result ID	# Missing Channels	# Single-Peak Channels	Percolator q-Value	Percolator PEP	Quan Channel	Peptide Quan Usage	Quan Info	Light	Heavy
		FALSE	High	Mascot (J15)	Unambiguous	[R].KISTVVSSK.[E]		1	1	SRP14_MOUSE	SRP14_MOUSE	1	2	0.6	0	1	1	474.79	948.573	0.27	0.00013	HCD (High Energy Collision Dissociation)	MS2	37.9954	60	18.1701	10948	170206_TPEMI_15.raw	7/96	20	30	23	0.12407	543802	18.15	798			0.0005475	0.008937	Light	Used	Unique	543802	417510
TPD54_MOUSE	RecName: Full=Tumor protein D54; AltName: Full=Tumor protein D52-like 2 OS=Mus musculus (Mouse)	0	11.396	3	10	3	3	1	24	6.15	66314	ENSMUSG00000000827.18	Tpd52l2	2.031	1.057		0.978			2.58629e+06		866460	717906		2.52956e+06		916105	1.45829e+06	0.778	63	3	10
	Sequence	Modifications	Modifications (all possible sites)	Modifications in Master Proteins	Modifications in Master Proteins (all Sites)	Qvality PEP	Qvality q-value	# Protein Groups	# Proteins	# PSMs	Master Protein Accessions	Positions in Master Proteins	# Missed Cleavages	Theo. MH+ [Da]	Sequence Length	Found in Sample: Control Rep# 1	Found in Sample: Control Rep# 2	Found in Sample: Control Rep# 3	Found in Sample: Control Rep# 4	Found in Sample: Control Rep# 5	Found in Sample: Tunicamycin Rep# 1	Found in Sample: Tunicamycin Rep# 2	Found in Sample: Tunicamycin Rep# 3	Found in Sample: Tunicamycin Rep# 4	Found in Sample: Tunicamycin Rep# 5	Abundance Ratio: Tunicamycin Rep# 5 / Control Rep# 5	Abundance Ratio: Tunicamycin Rep# 4 / Control Rep# 4	Abundance Ratio: Tunicamycin Rep# 3 / Control Rep# 3	Abundance Ratio: Tunicamycin Rep# 2 / Control Rep# 2	Abundance Ratio: Tunicamycin Rep# 1 / Control Rep# 1	Abundance: Control Rep# 1	Abundance: Control Rep# 2	Abundance: Control Rep# 3	Abundance: Control Rep# 4	Abundance: Control Rep# 5	Abundance: Tunicamycin Rep# 1	Abundance: Tunicamycin Rep# 2	Abundance: Tunicamycin Rep# 3	Abundance: Tunicamycin Rep# 4	Abundance: Tunicamycin Rep# 5	Quan Info	Ions Score Mascot	Confidence Mascot	m/z [Da] Mascot	Percolator q-Value Mascot	Percolator PEP Mascot
	VTQSDLYK					0.0207008	0.00148249	1	1	4	TPD54_MOUSE	TPD54_MOUSE [120-127]	0	953.494	8	Not Found	High	Not Found	High	High	Not Found	Peak Found	Not Found	Peak Found	Peak Found	2.031	1.057		0.978			2.58629e+06		866460	717906		2.52956e+06		916105	1.45829e+06	Unique	18	High	477.251	0.0004305	0.007319
		Checked	Confidence	Identifying Node	PSM Ambiguity	Annotated Sequence	Modifications	# Protein Groups	# Proteins	Master Protein Accessions	Protein Accessions	# Missed Cleavages	Charge	DeltaScore	DeltaCn	Rank	Search Engine Rank	m/z [Da]	MH+ [Da]	DeltaM [ppm]	Deltam/z [Da]	Activation Type	MS Order	Isolation Interference [%]	Ion Inject Time [ms]	RT [min]	First Scan	Spectrum File	Ions Matched	Ions Score	Identity Strict	Identity Relaxed	Expectation Value	Area	Apex RT [min]	Precursor Quan Result ID	# Missing Channels	# Single-Peak Channels	Percolator q-Value	Percolator PEP	Quan Channel	Peptide Quan Usage	Quan Info	Light	Heavy
		FALSE	High	Mascot (G15)	Unambiguous	[K].VTQSDLYK.[K]		1	1	TPD54_MOUSE	TPD54_MOUSE	0	2	0.7778	0	1	1	477.251	953.494	0.69	0.00033	HCD (High Energy Collision Dissociation)	MS2	61.3095	60	26.3355	18049	170206_TPEMI_12.raw	6/76	18	33	26	0.3478	2.58629e+06	26.33	3364			0.0004305	0.007319	Light	Used	Unique	2.58629e+06	2.52956e+06
		FALSE	High	Mascot (I15)	Unambiguous	[K].VTQSDLYK.[K]		1	1	TPD54_MOUSE	TPD54_MOUSE	0	2	0.8	0	1	1	477.25	953.493	-0.85	-0.0004	HCD (High Energy Collision Dissociation)	MS2	62.8122	60	24.421	15978	170206_TPEMI_14.raw	7/76	15	33	26	0.757631	866460	24.42	3003		1	0.001255	0.02776	Light	Used	Unique	866460	916105
		FALSE	High	Mascot (J15)	Unambiguous	[K].VTQSDLYK.[K]		1	1	TPD54_MOUSE	TPD54_MOUSE	0	2	0.5556	0	1	1	477.25	953.493	-0.78	-0.00037	HCD (High Energy Collision Dissociation)	MS2	49.9447	60	24.5242	15957	170206_TPEMI_15.raw	7/76	9	33	26	2.51454	717906	24.5	3157		1	0.002109	0.03306	Light	Used	Unique	717906	1.45829e+06
CDK2_MOUSE	RecName: Full=Cyclin-dependent kinase 2; EC=2.7.11.22; AltName: Full=Cell division protein kinase 2 OS=Mus musculus (Mouse)	0	25.647	6	36	3	4	1	39	8.54	12566	ENSMUSG00000025358.15	Cdk2	0.468		0.455					1.86163e+06		2.01336e+06			847523		941553	1.015	295	6	36
	Sequence	Modifications	Modifications (all possible sites)	Modifications in Master Proteins	Modifications in Master Proteins (all Sites)	Qvality PEP	Qvality q-value	# Protein Groups	# Proteins	# PSMs	Master Protein Accessions	Positions in Master Proteins	# Missed Cleavages	Theo. MH+ [Da]	Sequence Length	Found in Sample: Control Rep# 1	Found in Sample: Control Rep# 2	Found in Sample: Control Rep# 3	Found in Sample: Control Rep# 4	Found in Sample: Control Rep# 5	Found in Sample: Tunicamycin Rep# 1	Found in Sample: Tunicamycin Rep# 2	Found in Sample: Tunicamycin Rep# 3	Found in Sample: Tunicamycin Rep# 4	Found in Sample: Tunicamycin Rep# 5	Abundance Ratio: Tunicamycin Rep# 5 / Control Rep# 5	Abundance Ratio: Tunicamycin Rep# 4 / Control Rep# 4	Abundance Ratio: Tunicamycin Rep# 3 / Control Rep# 3	Abundance Ratio: Tunicamycin Rep# 2 / Control Rep# 2	Abundance Ratio: Tunicamycin Rep# 1 / Control Rep# 1	Abundance: Control Rep# 1	Abundance: Control Rep# 2	Abundance: Control Rep# 3	Abundance: Control Rep# 4	Abundance: Control Rep# 5	Abundance: Tunicamycin Rep# 1	Abundance: Tunicamycin Rep# 2	Abundance: Tunicamycin Rep# 3	Abundance: Tunicamycin Rep# 4	Abundance: Tunicamycin Rep# 5	Quan Info	Ions Score Mascot	Confidence Mascot	m/z [Da] Mascot	Percolator q-Value Mascot	Percolator PEP Mascot
	IGEGTYGVVYK					0.00203333	0.000114151	2	3	5	CDK2_MOUSE; CDK1_MOUSE	CDK2_MOUSE [10-20]; CDK1_MOUSE [10-20]	0	1185.62	11	Not Found	High	High	High	High	Not Found	Peak Found	Peak Found	Peak Found	Peak Found	1.156	0.826	0.833	0.658			9.23021e+06	8.4935e+06	9.18158e+06	8.48469e+06		6.07291e+06	7.07932e+06	7.58227e+06	9.80806e+06	Not Unique	21	High	593.311	0	0.0007217
		Checked	Confidence	Identifying Node	PSM Ambiguity	Annotated Sequence	Modifications	# Protein Groups	# Proteins	Master Protein Accessions	Protein Accessions	# Missed Cleavages	Charge	DeltaScore	DeltaCn	Rank	Search Engine Rank	m/z [Da]	MH+ [Da]	DeltaM [ppm]	Deltam/z [Da]	Activation Type	MS Order	Isolation Interference [%]	Ion Inject Time [ms]	RT [min]	First Scan	Spectrum File	Ions Matched	Ions Score	Identity Strict	Identity Relaxed	Expectation Value	Area	Apex RT [min]	Precursor Quan Result ID	# Missing Channels	# Single-Peak Channels	Percolator q-Value	Percolator PEP	Quan Channel	Peptide Quan Usage	Quan Info	Light	Heavy
		FALSE	High	Mascot (G15)	Unambiguous	[K].IGEGTYGVVYK.[AG]		2	3	CDK2_MOUSE; CDK1_MOUSE	CDK2_MOUSE; CDK1_MOUSE; CDK3_MOUSE	0	2	0.875	0	1	1	593.312	1185.62	0.95	0.00056	HCD (High Energy Collision Dissociation)	MS2	63.4707	20.599	50.6318	37124	170206_TPEMI_12.raw	9/80	16	33	26	0.495951	9.29018e+06	50.67	11801			0	0.000834	Light	Used	Not Unique	9.23021e+06	6.07291e+06
		FALSE	High	Mascot (H15)	Unambiguous	[K].IGEGTYGVVYK.[AG]		2	3	CDK2_MOUSE; CDK1_MOUSE	CDK2_MOUSE; CDK1_MOUSE; CDK3_MOUSE	0	2	0.75	0	1	1	593.311	1185.62	0.53	0.00032	HCD (High Energy Collision Dissociation)	MS2	65.8049	30.58	47.396	33932	170206_TPEMI_13.raw	9/80	16	33	26	0.548831	8493504	47.38	11143			8.9e-05	0.001073	Light	Used	Not Unique	8.4935e+06	7.07932e+06
		FALSE	High	Mascot (I15)	Unambiguous	[K].IGEGTYGVVYK.[AG]		2	3	CDK2_MOUSE; CDK1_MOUSE	CDK2_MOUSE; CDK1_MOUSE; CDK3_MOUSE	0	2	0.1	0	1	1	593.312	1185.62	0.74	0.00044	HCD (High Energy Collision Dissociation)	MS2	59.508	27.07	47.5722	34043	170206_TPEMI_14.raw	7/80	10	33	26	2.2774	9.18158e+06	47.61	11142			0.0002231	0.005392	Light	Used	Not Unique	9.18158e+06	7.58227e+06
		FALSE	High	Mascot (J15)	Unambiguous	[K].IGEGTYGVVYK.[AG]		2	3	CDK2_MOUSE; CDK1_MOUSE	CDK2_MOUSE; CDK1_MOUSE; CDK3_MOUSE	0	2	0.6429	0	1	1	593.311	1185.62	0.43	0.00026	HCD (High Energy Collision Dissociation)	MS2	68.3728	25.405	47.342	34211	170206_TPEMI_15.raw	9/80	14	33	26	0.804338	8.48469e+06	47.4	11501			0.000227	0.003797	Light	Used	Not Unique	8.48469e+06	9.80806e+06
	APEILLGCK	1xCarbamidomethyl [C8]	1xCarbamidomethyl [C8]			0.0320754	0.00232636	1	1	4	CDK2_MOUSE	CDK2_MOUSE [170-178]	0	1000.55	9	Not Found	Not Found	High	Not Found	High	Not Found	Not Found	Peak Found	Not Found	Peak Found	0.468		0.455					1.86163e+06		2.01336e+06			847523		941553	Unique	19	High	500.779	0.002796	0.04787
		Checked	Confidence	Identifying Node	PSM Ambiguity	Annotated Sequence	Modifications	# Protein Groups	# Proteins	Master Protein Accessions	Protein Accessions	# Missed Cleavages	Charge	DeltaScore	DeltaCn	Rank	Search Engine Rank	m/z [Da]	MH+ [Da]	DeltaM [ppm]	Deltam/z [Da]	Activation Type	MS Order	Isolation Interference [%]	Ion Inject Time [ms]	RT [min]	First Scan	Spectrum File	Ions Matched	Ions Score	Identity Strict	Identity Relaxed	Expectation Value	Area	Apex RT [min]	Precursor Quan Result ID	# Missing Channels	# Single-Peak Channels	Percolator q-Value	Percolator PEP	Quan Channel	Peptide Quan Usage	Quan Info	Light	Heavy
		FALSE	High	Mascot (J15)	Unambiguous	[R].APEILLGcK.[Y]	C8(Carbamidomethyl)	1	1	CDK2_MOUSE	CDK2_MOUSE	0	2	0.5789	0	1	1	500.779	1000.55	0.21	0.00011	HCD (High Energy Collision Dissociation)	MS2	79.3638	60	50.0377	36532	170206_TPEMI_15.raw	4/64	19	33	26	0.28728	2.01336e+06	50.03	12527			0.002796	0.04787	Light	Used	Unique	2.01336e+06	941553
		FALSE	High	Mascot (H15)	Unambiguous	[R].APEILLGcK.[Y]	C8(Carbamidomethyl)	1	1	CDK2_MOUSE	CDK2_MOUSE	0	2	0.5625	0	1	1	500.779	1000.55	0.94	0.00047	HCD (High Energy Collision Dissociation)	MS2	67.866	60	50.0867	36198	170206_TPEMI_13.raw	7/64	16	33	26	0.691155	1.86163e+06	50.06	12141			0.003886	0.05583	Light	Used	Unique	1.86163e+06	847523
PFKAP_MOUSE	Short=ATP-PFK {ECO:0000255|HAMAP-Rule:MF_03184}; Short=PFK-P; EC=2.7.1.11 {ECO:0000255|HAMAP-Rule:MF_03184}; AltName: Full=6-phosphofructokinase type C; AltName: Full=Phosphofructo-1-kinase isozyme C; Short=PFK-C; AltName: Full=Phosphohexokinase {ECO:0000255|HAMAP-Rule:MF_03184} OS=Mus musculus (Mouse)	0	59.379	7	61	5	5	1	85.4	7.11				1.391	1.006	1.386	0.889			2.45433e+06	2.3993e+06	3.74999e+06	3.18958e+06		2.18073e+06	3.3259e+06	3.77313e+06	4.4371e+06	0.855	1444	7	61
	Sequence	Modifications	Modifications (all possible sites)	Modifications in Master Proteins	Modifications in Master Proteins (all Sites)	Qvality PEP	Qvality q-value	# Protein Groups	# Proteins	# PSMs	Master Protein Accessions	Positions in Master Proteins	# Missed Cleavages	Theo. MH+ [Da]	Sequence Length	Found in Sample: Control Rep# 1	Found in Sample: Control Rep# 2	Found in Sample: Control Rep# 3	Found in Sample: Control Rep# 4	Found in Sample: Control Rep# 5	Found in Sample: Tunicamycin Rep# 1	Found in Sample: Tunicamycin Rep# 2	Found in Sample: Tunicamycin Rep# 3	Found in Sample: Tunicamycin Rep# 4	Found in Sample: Tunicamycin Rep# 5	Abundance Ratio: Tunicamycin Rep# 5 / Control Rep# 5	Abundance Ratio: Tunicamycin Rep# 4 / Control Rep# 4	Abundance Ratio: Tunicamycin Rep# 3 / Control Rep# 3	Abundance Ratio: Tunicamycin Rep# 2 / Control Rep# 2	Abundance Ratio: Tunicamycin Rep# 1 / Control Rep# 1	Abundance: Control Rep# 1	Abundance: Control Rep# 2	Abundance: Control Rep# 3	Abundance: Control Rep# 4	Abundance: Control Rep# 5	Abundance: Tunicamycin Rep# 1	Abundance: Tunicamycin Rep# 2	Abundance: Tunicamycin Rep# 3	Abundance: Tunicamycin Rep# 4	Abundance: Tunicamycin Rep# 5	Quan Info	Ions Score Mascot	Confidence Mascot	m/z [Da] Mascot	Percolator q-Value Mascot	Percolator PEP Mascot
	KEWSGLLEELAR					0.00113338	6.00431e-05	1	1	4	PFKAP_MOUSE RecName: Full=ATP-dependent 6-phosphofructokinase, platelet type {ECO:0000255	PFKAP_MOUSE RecName: Full=ATP-dependent 6-phosphofructokinase, platelet type {ECO:0000255 [138-149]	1	1430.76	12	Not Found	High	High	High	High	Not Found	Peak Found	Peak Found	Peak Found	Peak Found	1.391	1.006	1.386	0.889			2.45433e+06	2.3993e+06	3.74999e+06	3.18958e+06		2.18073e+06	3.3259e+06	3.77313e+06	4.4371e+06	Unique	38	High	477.593	0	0.0004089
		Checked	Confidence	Identifying Node	PSM Ambiguity	Annotated Sequence	Modifications	# Protein Groups	# Proteins	Master Protein Accessions	Protein Accessions	# Missed Cleavages	Charge	DeltaScore	DeltaCn	Rank	Search Engine Rank	m/z [Da]	MH+ [Da]	DeltaM [ppm]	Deltam/z [Da]	Activation Type	MS Order	Isolation Interference [%]	Ion Inject Time [ms]	RT [min]	First Scan	Spectrum File	Ions Matched	Ions Score	Identity Strict	Identity Relaxed	Expectation Value	Area	Apex RT [min]	Precursor Quan Result ID	# Missing Channels	# Single-Peak Channels	Percolator q-Value	Percolator PEP	Quan Channel	Peptide Quan Usage	Quan Info	Light	Heavy
		FALSE	High	Mascot (H15)	Unambiguous	[R].KEWSGLLEELAR.[N]		1	1	PFKAP_MOUSE RecName: Full=ATP-dependent 6-phosphofructokinase, platelet type {ECO:0000255	PFKAP_MOUSE RecName: Full=ATP-dependent 6-phosphofructokinase, platelet type {ECO:0000255	1	3	0.9474	0	1	1	477.593	1430.76	-0.47	-0.00023	HCD (High Energy Collision Dissociation)	MS2	60.5543	60	79.8752	61856	170206_TPEMI_13.raw	7/132	38	33	26	0.00385886	2.46383e+06	79.83	22680			0	0.0004089	Light	Used	Unique	2.3993e+06	3.3259e+06
		FALSE	High	Mascot (I15)	Unambiguous	[R].KEWSGLLEELAR.[N]		1	1	PFKAP_MOUSE RecName: Full=ATP-dependent 6-phosphofructokinase, platelet type {ECO:0000255	PFKAP_MOUSE RecName: Full=ATP-dependent 6-phosphofructokinase, platelet type {ECO:0000255	1	3	0.7727	0	1	1	477.593	1430.76	0.42	0.0002	HCD (High Energy Collision Dissociation)	MS2	43.3002	60	80.0835	61834	170206_TPEMI_14.raw	6/132	22	33	26	0.12287	3.81035e+06	80.18	22623			0	0.0004768	Light	Used	Unique	3.74999e+06	3.77313e+06
		FALSE	High	Mascot (G15)	Unambiguous	[R].KEWSGLLEELAR.[N]		1	1	PFKAP_MOUSE RecName: Full=ATP-dependent 6-phosphofructokinase, platelet type {ECO:0000255	PFKAP_MOUSE RecName: Full=ATP-dependent 6-phosphofructokinase, platelet type {ECO:0000255	1	3	0.9583	0	1	1	477.593	1430.76	0.29	0.00014	HCD (High Energy Collision Dissociation)	MS2	52.2957	60	82.3176	64641	170206_TPEMI_12.raw	14/132	24	33	26	0.0917146	2.45433e+06	82.34	22961			0.0001622	0.002782	Light	Used	Unique	2.45433e+06	2.18073e+06
		FALSE	High	Mascot (J15)	Unambiguous	[R].KEWSGLLEELAR.[N]		1	1	PFKAP_MOUSE RecName: Full=ATP-dependent 6-phosphofructokinase, platelet type {ECO:0000255	PFKAP_MOUSE RecName: Full=ATP-dependent 6-phosphofructokinase, platelet type {ECO:0000255	1	3	0.7941	0	1	1	477.593	1430.76	-0.03	-1e-05	HCD (High Energy Collision Dissociation)	MS2	8.01751	60	79.4676	62615	170206_TPEMI_15.raw	6/132	34	33	26	0.0096037	3.23141e+06	79.51	23023			0.00035	0.007266	Light	Used	Unique	3.18958e+06	4.4371e+06
TWF2_MOUSE	RecName: Full=Twinfilin-2; AltName: Full=A6-related protein; Short=mA6RP; AltName: Full=Twinfilin-1-like protein OS=Mus musculus (Mouse)	0	25.629	5	25	4	4	1	39.4	6.8	23999	ENSMUSG00000023277.12	Twf2	0.683	0.602	0.035					145677	7.4681e+06	6.32666e+06			5133.89	4.4992e+06	4.32145e+06	1.015	328	5	25
NOTC2_MOUSE	RecName: Full=Neurogenic locus notch homolog protein 2; Short=Notch 2; AltName: Full=Motch B; Contains: RecName: Full=Notch 2 extracellular truncation; Contains: RecName: Full=Notch 2 intracellular domain; Flags: Precursor OS=Mus musculus (Mouse)	0	12.459	3	13	3	3	1	265.1	5.22	18129		Notch2	1.174	0.688	1.165					1.26715e+06	1.33594e+06	269057			1.47675e+06	919149	315847	0.093	59	3	13
	Sequence	Modifications	Modifications (all possible sites)	Modifications in Master Proteins	Modifications in Master Proteins (all Sites)	Qvality PEP	Qvality q-value	# Protein Groups	# Proteins	# PSMs	Master Protein Accessions	Positions in Master Proteins	# Missed Cleavages	Theo. MH+ [Da]	Sequence Length	Found in Sample: Control Rep# 1	Found in Sample: Control Rep# 2	Found in Sample: Control Rep# 3	Found in Sample: Control Rep# 4	Found in Sample: Control Rep# 5	Found in Sample: Tunicamycin Rep# 1	Found in Sample: Tunicamycin Rep# 2	Found in Sample: Tunicamycin Rep# 3	Found in Sample: Tunicamycin Rep# 4	Found in Sample: Tunicamycin Rep# 5	Abundance Ratio: Tunicamycin Rep# 5 / Control Rep# 5	Abundance Ratio: Tunicamycin Rep# 4 / Control Rep# 4	Abundance Ratio: Tunicamycin Rep# 3 / Control Rep# 3	Abundance Ratio: Tunicamycin Rep# 2 / Control Rep# 2	Abundance Ratio: Tunicamycin Rep# 1 / Control Rep# 1	Abundance: Control Rep# 1	Abundance: Control Rep# 2	Abundance: Control Rep# 3	Abundance: Control Rep# 4	Abundance: Control Rep# 5	Abundance: Tunicamycin Rep# 1	Abundance: Tunicamycin Rep# 2	Abundance: Tunicamycin Rep# 3	Abundance: Tunicamycin Rep# 4	Abundance: Tunicamycin Rep# 5	Quan Info	Ions Score Mascot	Confidence Mascot	m/z [Da] Mascot	Percolator q-Value Mascot	Percolator PEP Mascot
	DTYECTCQVGFTGK	2xCarbamidomethyl [C5; C7]	2xCarbamidomethyl [C5; C7]			0.00405851	0.000315646	1	1	4	NOTC2_MOUSE	NOTC2_MOUSE [127-140]	0	1665.69	14	Not Found	Not Found	High	High	High	Not Found	Not Found	Peak Found	Peak Found	Peak Found	1.174	0.688	1.165					1.26715e+06	1.33594e+06	269057			1.47675e+06	919149	315847	Unique	5	High	833.348	0	0.001316
		Checked	Confidence	Identifying Node	PSM Ambiguity	Annotated Sequence	Modifications	# Protein Groups	# Proteins	Master Protein Accessions	Protein Accessions	# Missed Cleavages	Charge	DeltaScore	DeltaCn	Rank	Search Engine Rank	m/z [Da]	MH+ [Da]	DeltaM [ppm]	Deltam/z [Da]	Activation Type	MS Order	Isolation Interference [%]	Ion Inject Time [ms]	RT [min]	First Scan	Spectrum File	Ions Matched	Ions Score	Identity Strict	Identity Relaxed	Expectation Value	Area	Apex RT [min]	Precursor Quan Result ID	# Missing Channels	# Single-Peak Channels	Percolator q-Value	Percolator PEP	Quan Channel	Peptide Quan Usage	Quan Info	Light	Heavy
		FALSE	High	Mascot (I15)	Unambiguous	[R].DTYEcTcQVGFTGK.[Q]	C5(Carbamidomethyl); C7(Carbamidomethyl)	1	1	NOTC2_MOUSE	NOTC2_MOUSE	0	2	1	0	1	1	833.348	1665.69	0.41	0.00034	HCD (High Energy Collision Dissociation)	MS2	36.837	60	49.3379	35523	170206_TPEMI_14.raw	5/128	5	23	16	0.668681	1.33594e+06	49.34	11843			0	0.001316	Light	Used	Unique	1.33594e+06	919149
		FALSE	High	Mascot (H15)	Unambiguous	[R].DTYEcTcQVGFTGK.[Q]	C5(Carbamidomethyl); C7(Carbamidomethyl)	1	1	NOTC2_MOUSE	NOTC2_MOUSE	0	2	1	0	1	1	833.348	1665.69	-0.25	-0.00021	HCD (High Energy Collision Dissociation)	MS2	48.8843	60	49.205	35430	170206_TPEMI_13.raw	6/128	3	23	16	0.926305	1.26715e+06	49.17	11798			0.002286	0.02593	Light	Used	Unique	1.26715e+06	1.47675e+06
		FALSE	High	Mascot (J15)	Unambiguous	[R].DTYEcTcQVGFTGK.[Q]	C5(Carbamidomethyl); C7(Carbamidomethyl)	1	1	NOTC2_MOUSE	NOTC2_MOUSE	0	2	0.8	0	1	1	833.35	1665.69	2.53	0.00211	HCD (High Energy Collision Dissociation)	MS2	52.8235	60	49.1272	35763	170206_TPEMI_15.raw	8/128	5	23	16	0.803917	905414	49.15	12200		1	0.002484	0.04214	Light	Used	Unique	269057	315847
SMRD1_MOUSE	RecName: Full=SWI/SNF-related matrix-associated actin-dependent regulator of chromatin subfamily D member 1; AltName: Full=60 kDa BRG-1/Brm-associated factor subunit A; AltName: Full=BRG1-associated factor 60A; Short=BAF60A; AltName: Full=Protein D15KZ1; AltName: Full=SWI/SNF complex 60 kDa subunit OS=Mus musculus (Mouse)	0	29.483	7	31	6	7	1	58.2	9.25	83797	ENSMUSG00000023018.4	Smarcd1	2.808	0.999							643048	198588				642449	557641	0.682	558	7	31
	Sequence	Modifications	Modifications (all possible sites)	Modifications in Master Proteins	Modifications in Master Proteins (all Sites)	Qvality PEP	Qvality q-value	# Protein Groups	# Proteins	# PSMs	Master Protein Accessions	Positions in Master Proteins	# Missed Cleavages	Theo. MH+ [Da]	Sequence Length	Found in Sample: Control Rep# 1	Found in Sample: Control Rep# 2	Found in Sample: Control Rep# 3	Found in Sample: Control Rep# 4	Found in Sample: Control Rep# 5	Found in Sample: Tunicamycin Rep# 1	Found in Sample: Tunicamycin Rep# 2	Found in Sample: Tunicamycin Rep# 3	Found in Sample: Tunicamycin Rep# 4	Found in Sample: Tunicamycin Rep# 5	Abundance Ratio: Tunicamycin Rep# 5 / Control Rep# 5	Abundance Ratio: Tunicamycin Rep# 4 / Control Rep# 4	Abundance Ratio: Tunicamycin Rep# 3 / Control Rep# 3	Abundance Ratio: Tunicamycin Rep# 2 / Control Rep# 2	Abundance Ratio: Tunicamycin Rep# 1 / Control Rep# 1	Abundance: Control Rep# 1	Abundance: Control Rep# 2	Abundance: Control Rep# 3	Abundance: Control Rep# 4	Abundance: Control Rep# 5	Abundance: Tunicamycin Rep# 1	Abundance: Tunicamycin Rep# 2	Abundance: Tunicamycin Rep# 3	Abundance: Tunicamycin Rep# 4	Abundance: Tunicamycin Rep# 5	Quan Info	Ions Score Mascot	Confidence Mascot	m/z [Da] Mascot	Percolator q-Value Mascot	Percolator PEP Mascot
	TATTQETDGFQVK					0.00254532	0.000213495	1	1	4	SMRD1_MOUSE	SMRD1_MOUSE [261-273]	0	1425.69	13	Not Found	Not Found	Not Found	High	High	Not Found	Not Found	Not Found	Peak Found	Peak Found	2.808	0.999							643048	198588				642449	557641	Unique	32	High	713.347	0.0004992	0.006473
		Checked	Confidence	Identifying Node	PSM Ambiguity	Annotated Sequence	Modifications	# Protein Groups	# Proteins	Master Protein Accessions	Protein Accessions	# Missed Cleavages	Charge	DeltaScore	DeltaCn	Rank	Search Engine Rank	m/z [Da]	MH+ [Da]	DeltaM [ppm]	Deltam/z [Da]	Activation Type	MS Order	Isolation Interference [%]	Ion Inject Time [ms]	RT [min]	First Scan	Spectrum File	Ions Matched	Ions Score	Identity Strict	Identity Relaxed	Expectation Value	Area	Apex RT [min]	Precursor Quan Result ID	# Missing Channels	# Single-Peak Channels	Percolator q-Value	Percolator PEP	Quan Channel	Peptide Quan Usage	Quan Info	Light	Heavy
		FALSE	High	Mascot (J15)	Unambiguous	[R].TATTQETDGFQVK.[R]		1	1	SMRD1_MOUSE	SMRD1_MOUSE	0	2	0.7143	0	1	1	713.346	1425.68	-0.96	-0.00068	HCD (High Energy Collision Dissociation)	MS2	0	60	33.0391	22733	170206_TPEMI_15.raw	6/128	7	33	26	3.93935	198588	32.97	6330			0	0.001017	Light	Used	Unique	198588	557641
		FALSE	High	Mascot (I15)	Unambiguous	[R].TATTQETDGFQVK.[R]		1	1	SMRD1_MOUSE	SMRD1_MOUSE	0	2	1	0	1	1	713.346	1425.69	-0.18	-0.00013	HCD (High Energy Collision Dissociation)	MS2	42.4879	60	33.1172	22765	170206_TPEMI_14.raw	4/128	11	33	26	1.69382	643048	33.15	6171			0.001086	0.02213	Light	Used	Unique	643048	642449
NUP98_MOUSE	RecName: Full=Nuclear pore complex protein Nup98-Nup96; Contains: RecName: Full=Nuclear pore complex protein Nup98; AltName: Full=98 kDa nucleoporin; AltName: Full=Nucleoporin Nup98; Short=Nup98; Contains: RecName: Full=Nuclear pore complex protein Nup96; AltName: Full=96 kDa nucleoporin; AltName: Full=Nucleoporin Nup96; Short=Nup96; Flags: Precursor OS=Mus musculus (Mouse)	0	33.943	8	38	8	8	1	197.1	6.18	269966		Nup98	1.158		0.916	0.656			7.88219e+06	6.4997e+06		5.60379e+06		5.17402e+06	5.95617e+06		6.48712e+06	0.329	434	8	38
	Sequence	Modifications	Modifications (all possible sites)	Modifications in Master Proteins	Modifications in Master Proteins (all Sites)	Qvality PEP	Qvality q-value	# Protein Groups	# Proteins	# PSMs	Master Protein Accessions	Positions in Master Proteins	# Missed Cleavages	Theo. MH+ [Da]	Sequence Length	Found in Sample: Control Rep# 1	Found in Sample: Control Rep# 2	Found in Sample: Control Rep# 3	Found in Sample: Control Rep# 4	Found in Sample: Control Rep# 5	Found in Sample: Tunicamycin Rep# 1	Found in Sample: Tunicamycin Rep# 2	Found in Sample: Tunicamycin Rep# 3	Found in Sample: Tunicamycin Rep# 4	Found in Sample: Tunicamycin Rep# 5	Abundance Ratio: Tunicamycin Rep# 5 / Control Rep# 5	Abundance Ratio: Tunicamycin Rep# 4 / Control Rep# 4	Abundance Ratio: Tunicamycin Rep# 3 / Control Rep# 3	Abundance Ratio: Tunicamycin Rep# 2 / Control Rep# 2	Abundance Ratio: Tunicamycin Rep# 1 / Control Rep# 1	Abundance: Control Rep# 1	Abundance: Control Rep# 2	Abundance: Control Rep# 3	Abundance: Control Rep# 4	Abundance: Control Rep# 5	Abundance: Tunicamycin Rep# 1	Abundance: Tunicamycin Rep# 2	Abundance: Tunicamycin Rep# 3	Abundance: Tunicamycin Rep# 4	Abundance: Tunicamycin Rep# 5	Quan Info	Ions Score Mascot	Confidence Mascot	m/z [Da] Mascot	Percolator q-Value Mascot	Percolator PEP Mascot
	EVIVYVDDNQKPPVGEGLNR					0.000172634	0	1	1	4	NUP98_MOUSE	NUP98_MOUSE [798-817]	0	2241.15	20	Not Found	High	High	Not Found	High	Not Found	Peak Found	Peak Found	Not Found	Peak Found	1.158		0.916	0.656			7.88219e+06	6.4997e+06		5.60379e+06		5.17402e+06	5.95617e+06		6.48712e+06	Unique	31	High	747.723	0	6.599e-05
		Checked	Confidence	Identifying Node	PSM Ambiguity	Annotated Sequence	Modifications	# Protein Groups	# Proteins	Master Protein Accessions	Protein Accessions	# Missed Cleavages	Charge	DeltaScore	DeltaCn	Rank	Search Engine Rank	m/z [Da]	MH+ [Da]	DeltaM [ppm]	Deltam/z [Da]	Activation Type	MS Order	Isolation Interference [%]	Ion Inject Time [ms]	RT [min]	First Scan	Spectrum File	Ions Matched	Ions Score	Identity Strict	Identity Relaxed	Expectation Value	Area	Apex RT [min]	Precursor Quan Result ID	# Missing Channels	# Single-Peak Channels	Percolator q-Value	Percolator PEP	Quan Channel	Peptide Quan Usage	Quan Info	Light	Heavy
		FALSE	High	Mascot (H15)	Unambiguous	[K].EVIVYVDDNQKPPVGEGLNR.[K]		1	1	NUP98_MOUSE	NUP98_MOUSE	0	3	1	0	1	1	747.723	2241.15	0.92	0.00069	HCD (High Energy Collision Dissociation)	MS2	48.996	57.599	65.9759	49743	170206_TPEMI_13.raw	7/196	31	32	25	0.0134981	6.4997e+06	65.99	17875			0	6.599e-05	Light	Used	Unique	6.4997e+06	5.95617e+06
		FALSE	High	Mascot (G15)	Unambiguous	[K].EVIVYVDDNQKPPVGEGLNR.[K]		1	1	NUP98_MOUSE	NUP98_MOUSE	0	3	1	0	1	1	747.721	2241.15	-0.96	-0.00072	HCD (High Energy Collision Dissociation)	MS2	33.5462	51.369	69.027	52829	170206_TPEMI_12.raw	9/196	13	32	25	0.941832	7.88219e+06	69.09	18384			0	0.0006146	Light	Used	Unique	7.88219e+06	5.17402e+06
		FALSE	High	Mascot (J15)	Unambiguous	[K].EVIVYVDDNQKPPVGEGLNR.[K]		1	1	NUP98_MOUSE	NUP98_MOUSE	0	3	1	0	1	1	747.722	2241.15	-0.3	-0.00023	HCD (High Energy Collision Dissociation)	MS2	41.766	33.1	65.8468	50344	170206_TPEMI_15.raw	9/196	21	32	25	0.152077	5.60379e+06	65.89	18259			0.0002837	0.004656	Light	Used	Unique	5.60379e+06	6.48712e+06
QCR1_MOUSE	RecName: Full=Cytochrome b-c1 complex subunit 1, mitochondrial; AltName: Full=Complex III subunit 1; AltName: Full=Core protein I; AltName: Full=Ubiquinol-cytochrome-c reductase complex core protein 1; Flags: Precursor OS=Mus musculus (Mouse)	0	33.266	5	44	4	4	1	52.8	6.21	22273	ENSMUSG00000025651.14; ENSMUSG00000107235.3	Uqcrc1	0.77	0.585	0.631		0.464	2.6463e+06		6.82031e+06	1.04352e+07	1.232e+07	1.2285e+06		4.30402e+06	6.09961e+06	9.49108e+06	1.154	695	5	44
	Sequence	Modifications	Modifications (all possible sites)	Modifications in Master Proteins	Modifications in Master Proteins (all Sites)	Qvality PEP	Qvality q-value	# Protein Groups	# Proteins	# PSMs	Master Protein Accessions	Positions in Master Proteins	# Missed Cleavages	Theo. MH+ [Da]	Sequence Length	Found in Sample: Control Rep# 1	Found in Sample: Control Rep# 2	Found in Sample: Control Rep# 3	Found in Sample: Control Rep# 4	Found in Sample: Control Rep# 5	Found in Sample: Tunicamycin Rep# 1	Found in Sample: Tunicamycin Rep# 2	Found in Sample: Tunicamycin Rep# 3	Found in Sample: Tunicamycin Rep# 4	Found in Sample: Tunicamycin Rep# 5	Abundance Ratio: Tunicamycin Rep# 5 / Control Rep# 5	Abundance Ratio: Tunicamycin Rep# 4 / Control Rep# 4	Abundance Ratio: Tunicamycin Rep# 3 / Control Rep# 3	Abundance Ratio: Tunicamycin Rep# 2 / Control Rep# 2	Abundance Ratio: Tunicamycin Rep# 1 / Control Rep# 1	Abundance: Control Rep# 1	Abundance: Control Rep# 2	Abundance: Control Rep# 3	Abundance: Control Rep# 4	Abundance: Control Rep# 5	Abundance: Tunicamycin Rep# 1	Abundance: Tunicamycin Rep# 2	Abundance: Tunicamycin Rep# 3	Abundance: Tunicamycin Rep# 4	Abundance: Tunicamycin Rep# 5	Quan Info	Ions Score Mascot	Confidence Mascot	m/z [Da] Mascot	Percolator q-Value Mascot	Percolator PEP Mascot
	MVLAAAGGVEHQQLLDLAQK					8.94306e-05	0	1	1	4	QCR1_MOUSE	QCR1_MOUSE [229-248]	0	2092.12	20	High	Not Found	High	High	High	Peak Found	Not Found	Peak Found	Peak Found	Peak Found	0.77	0.585	0.631		0.464	2.6463e+06		6.82031e+06	1.04352e+07	1.232e+07	1.2285e+06		4.30402e+06	6.09961e+06	9.49108e+06	Unique	29	High	698.044	0	3.429e-05
		Checked	Confidence	Identifying Node	PSM Ambiguity	Annotated Sequence	Modifications	# Protein Groups	# Proteins	Master Protein Accessions	Protein Accessions	# Missed Cleavages	Charge	DeltaScore	DeltaCn	Rank	Search Engine Rank	m/z [Da]	MH+ [Da]	DeltaM [ppm]	Deltam/z [Da]	Activation Type	MS Order	Isolation Interference [%]	Ion Inject Time [ms]	RT [min]	First Scan	Spectrum File	Ions Matched	Ions Score	Identity Strict	Identity Relaxed	Expectation Value	Area	Apex RT [min]	Precursor Quan Result ID	# Missing Channels	# Single-Peak Channels	Percolator q-Value	Percolator PEP	Quan Channel	Peptide Quan Usage	Quan Info	Light	Heavy
		FALSE	High	Mascot (J15)	Unambiguous	[R].MVLAAAGGVEHQQLLDLAQK.[H]		1	1	QCR1_MOUSE	QCR1_MOUSE	0	3	1	0	1	1	698.045	2092.12	-0.56	-0.00039	HCD (High Energy Collision Dissociation)	MS2	8.42702	25.911	75.9405	59447	170206_TPEMI_15.raw	15/184	27	31	24	0.0247429	1.232e+07	75.91	21843			0	0.0001106	Light	Used	Unique	1.232e+07	9.49108e+06
		FALSE	High	Mascot (I15)	Unambiguous	[R].MVLAAAGGVEHQQLLDLAQK.[H]		1	1	QCR1_MOUSE	QCR1_MOUSE	0	3	1	0	1	1	698.044	2092.12	-1.44	-0.001	HCD (High Energy Collision Dissociation)	MS2	30.5686	34.769	76.3195	58628	170206_TPEMI_14.raw	22/184	29	31	24	0.0165521	1.04352e+07	76.38	21421			0	3.429e-05	Light	Used	Unique	1.04352e+07	6.09961e+06
		FALSE	High	Mascot (F15)	Unambiguous	[R].MVLAAAGGVEHQQLLDLAQK.[H]		1	1	QCR1_MOUSE	QCR1_MOUSE	0	3	1	0	1	1	698.045	2092.12	-0.3	-0.00021	HCD (High Energy Collision Dissociation)	MS2	59.8633	54.768	79.4119	61535	170206_TPEMI_11.raw	9/184	10	31	24	1.52762	2.6463e+06	79.42	22733			0.0003407	0.01029	Light	Used	Unique	2.6463e+06	1.2285e+06
		FALSE	High	Mascot (H15)	Unambiguous	[R].MVLAAAGGVEHQQLLDLAQK.[H]		1	1	QCR1_MOUSE	QCR1_MOUSE	0	3	1	0	1	1	698.045	2092.12	-0.91	-0.00064	HCD (High Energy Collision Dissociation)	MS2	33.6997	40.21	76.2245	58675	170206_TPEMI_13.raw	12/184	29	31	24	0.0169484	7.11196e+06	76.16	21453			0.0009741	0.01048	Light	Used	Unique	6.82031e+06	4.30402e+06
WDR61_MOUSE	RecName: Full=WD repeat-containing protein 61; AltName: Full=Meiotic recombination REC14 protein homolog; Contains: RecName: Full=WD repeat-containing protein 61, N-terminally processed OS=Mus musculus (Mouse)	0	19.033	2	20	2	2	1	33.8	5.36	66317	ENSMUSG00000061559.15	Wdr61	1.008	0.601	0.868	0.784	0.752	4.2242e+06	7.46921e+06	5.20658e+06	6.67845e+06	6.54413e+06	3.17526e+06	5.85375e+06	4.52177e+06	4.01706e+06	6.59657e+06	0.719	378	2	20
	Sequence	Modifications	Modifications (all possible sites)	Modifications in Master Proteins	Modifications in Master Proteins (all Sites)	Qvality PEP	Qvality q-value	# Protein Groups	# Proteins	# PSMs	Master Protein Accessions	Positions in Master Proteins	# Missed Cleavages	Theo. MH+ [Da]	Sequence Length	Found in Sample: Control Rep# 1	Found in Sample: Control Rep# 2	Found in Sample: Control Rep# 3	Found in Sample: Control Rep# 4	Found in Sample: Control Rep# 5	Found in Sample: Tunicamycin Rep# 1	Found in Sample: Tunicamycin Rep# 2	Found in Sample: Tunicamycin Rep# 3	Found in Sample: Tunicamycin Rep# 4	Found in Sample: Tunicamycin Rep# 5	Abundance Ratio: Tunicamycin Rep# 5 / Control Rep# 5	Abundance Ratio: Tunicamycin Rep# 4 / Control Rep# 4	Abundance Ratio: Tunicamycin Rep# 3 / Control Rep# 3	Abundance Ratio: Tunicamycin Rep# 2 / Control Rep# 2	Abundance Ratio: Tunicamycin Rep# 1 / Control Rep# 1	Abundance: Control Rep# 1	Abundance: Control Rep# 2	Abundance: Control Rep# 3	Abundance: Control Rep# 4	Abundance: Control Rep# 5	Abundance: Tunicamycin Rep# 1	Abundance: Tunicamycin Rep# 2	Abundance: Tunicamycin Rep# 3	Abundance: Tunicamycin Rep# 4	Abundance: Tunicamycin Rep# 5	Quan Info	Ions Score Mascot	Confidence Mascot	m/z [Da] Mascot	Percolator q-Value Mascot	Percolator PEP Mascot
	SLTFSPDSQLLVTASDDGYIK					4.25431e-08	0	1	1	8	WDR61_MOUSE	WDR61_MOUSE [195-215]	0	2257.12	21	High	High	High	High	High	Peak Found	Peak Found	Peak Found	Peak Found	Peak Found	1.008	0.601	0.868	0.784	0.752	4.2242e+06	7.46921e+06	5.20658e+06	6.67845e+06	6.54413e+06	3.17526e+06	5.85375e+06	4.52177e+06	4.01706e+06	6.59657e+06	Unique	52	High	1129.06	0	1.891e-06
		Checked	Confidence	Identifying Node	PSM Ambiguity	Annotated Sequence	Modifications	# Protein Groups	# Proteins	Master Protein Accessions	Protein Accessions	# Missed Cleavages	Charge	DeltaScore	DeltaCn	Rank	Search Engine Rank	m/z [Da]	MH+ [Da]	DeltaM [ppm]	Deltam/z [Da]	Activation Type	MS Order	Isolation Interference [%]	Ion Inject Time [ms]	RT [min]	First Scan	Spectrum File	Ions Matched	Ions Score	Identity Strict	Identity Relaxed	Expectation Value	Area	Apex RT [min]	Precursor Quan Result ID	# Missing Channels	# Single-Peak Channels	Percolator q-Value	Percolator PEP	Quan Channel	Peptide Quan Usage	Quan Info	Light	Heavy
		FALSE	High	Mascot (H15)	Unambiguous	[R].SLTFSPDSQLLVTASDDGYIK.[I]		1	1	WDR61_MOUSE	WDR61_MOUSE	0	2	1	0	1	1	1129.07	2257.13	1.69	0.00191	HCD (High Energy Collision Dissociation)	MS2	0	60	104.691	82888	170206_TPEMI_13.raw	8/208	36	32	25	0.00419199	5.41673e+06	104.7	29992			0	3.434e-06	Light	Used	Unique	5.20658e+06	4.52177e+06
		FALSE	High	Mascot (G15)	Unambiguous	[R].SLTFSPDSQLLVTASDDGYIK.[I]		1	1	WDR61_MOUSE	WDR61_MOUSE	0	3	1	0	1	1	753.047	2257.13	0.76	0.00057	HCD (High Energy Collision Dissociation)	MS2	34.3572	33.1	105.383	84457	170206_TPEMI_12.raw	6/208	16	32	25	0.489125	3.8287e+06	105.36	29797		1	0	0.0007215	Light	Used	Unique	1.09357e+06	807987
		FALSE	High	Mascot (G15)	Unambiguous	[R].SLTFSPDSQLLVTASDDGYIK.[I]		1	1	WDR61_MOUSE	WDR61_MOUSE	0	2	1	0	1	1	1129.07	2257.13	1.36	0.00154	HCD (High Energy Collision Dissociation)	MS2	18.2245	33.1	105.382	84456	170206_TPEMI_12.raw	16/208	41	32	25	0.00136764	6.37564e+06	105.36	29796			0	3.593e-08	Light	Used	Unique	6.37564e+06	5.04576e+06
		FALSE	High	Mascot (F15)	Unambiguous	[R].SLTFSPDSQLLVTASDDGYIK.[I]		1	1	WDR61_MOUSE	WDR61_MOUSE	0	2	1	0	1	1	1129.07	2257.13	1.8	0.00203	HCD (High Energy Collision Dissociation)	MS2	17.8504	60	105.437	83863	170206_TPEMI_11.raw	8/208	34	32	25	0.00786779	4.2242e+06	105.4	31046			0	2.267e-06	Light	Used	Unique	4.2242e+06	3.17526e+06
		FALSE	High	Mascot (J15)	Unambiguous	[R].SLTFSPDSQLLVTASDDGYIK.[I]		1	1	WDR61_MOUSE	WDR61_MOUSE	0	2	1	0	1	1	1129.06	2257.12	-0.91	-0.00102	HCD (High Energy Collision Dissociation)	MS2	11.8376	45.827	104.552	84504	170206_TPEMI_15.raw	11/208	29	32	25	0.0216679	6.54413e+06	104.5	30498			0	3.424e-06	Light	Used	Unique	6.54413e+06	6.59657e+06
		FALSE	High	Mascot (I15)	Unambiguous	[R].SLTFSPDSQLLVTASDDGYIK.[I]		1	1	WDR61_MOUSE	WDR61_MOUSE	0	2	1	0	1	1	1129.07	2257.13	0.82	0.00093	HCD (High Energy Collision Dissociation)	MS2	8.90846	40.761	104.779	82825	170206_TPEMI_14.raw	12/208	40	32	25	0.00159375	7.23713e+06	104.77	29976			0	2.653e-06	Light	Used	Unique	6.67845e+06	4.01706e+06
CISD2_MOUSE	RecName: Full=CDGSH iron-sulfur domain-containing protein 2; AltName: Full=MitoNEET-related 1 protein; Short=Miner1; AltName: Full=Nervous system overexpressed protein 70 OS=Mus musculus (Mouse)	0	17.825	2	18	2	2	1	15.2	9.51	67006	ENSMUSG00000028165.9	Cisd2	0.971	1.125	1.03	0.922	1.995	5.5943e+06	6.35718e+06	5.85122e+06	5.48987e+06	7.11048e+06	11162514	5.86206e+06	6.02917e+06	6.17686e+06	6.90273e+06	1.783	349	2	18
	Sequence	Modifications	Modifications (all possible sites)	Modifications in Master Proteins	Modifications in Master Proteins (all Sites)	Qvality PEP	Qvality q-value	# Protein Groups	# Proteins	# PSMs	Master Protein Accessions	Positions in Master Proteins	# Missed Cleavages	Theo. MH+ [Da]	Sequence Length	Found in Sample: Control Rep# 1	Found in Sample: Control Rep# 2	Found in Sample: Control Rep# 3	Found in Sample: Control Rep# 4	Found in Sample: Control Rep# 5	Found in Sample: Tunicamycin Rep# 1	Found in Sample: Tunicamycin Rep# 2	Found in Sample: Tunicamycin Rep# 3	Found in Sample: Tunicamycin Rep# 4	Found in Sample: Tunicamycin Rep# 5	Abundance Ratio: Tunicamycin Rep# 5 / Control Rep# 5	Abundance Ratio: Tunicamycin Rep# 4 / Control Rep# 4	Abundance Ratio: Tunicamycin Rep# 3 / Control Rep# 3	Abundance Ratio: Tunicamycin Rep# 2 / Control Rep# 2	Abundance Ratio: Tunicamycin Rep# 1 / Control Rep# 1	Abundance: Control Rep# 1	Abundance: Control Rep# 2	Abundance: Control Rep# 3	Abundance: Control Rep# 4	Abundance: Control Rep# 5	Abundance: Tunicamycin Rep# 1	Abundance: Tunicamycin Rep# 2	Abundance: Tunicamycin Rep# 3	Abundance: Tunicamycin Rep# 4	Abundance: Tunicamycin Rep# 5	Quan Info	Ions Score Mascot	Confidence Mascot	m/z [Da] Mascot	Percolator q-Value Mascot	Percolator PEP Mascot
	VVNEINIEDLCLTK	1xCarbamidomethyl [C11]	1xCarbamidomethyl [C11]			1.72722e-06	0	1	1	7	CISD2_MOUSE	CISD2_MOUSE [82-95]	0	1659.86	14	High	High	High	High	High	Peak Found	Peak Found	Peak Found	Peak Found	Peak Found	0.971	1.125	1.03	0.922	1.995	5.5943e+06	6.35718e+06	5.85122e+06	5.48987e+06	7.11048e+06	11162514	5.86206e+06	6.02917e+06	6.17686e+06	6.90273e+06	Unique	52	High	830.435	0	8.053e-07
		Checked	Confidence	Identifying Node	PSM Ambiguity	Annotated Sequence	Modifications	# Protein Groups	# Proteins	Master Protein Accessions	Protein Accessions	# Missed Cleavages	Charge	DeltaScore	DeltaCn	Rank	Search Engine Rank	m/z [Da]	MH+ [Da]	DeltaM [ppm]	Deltam/z [Da]	Activation Type	MS Order	Isolation Interference [%]	Ion Inject Time [ms]	RT [min]	First Scan	Spectrum File	Ions Matched	Ions Score	Identity Strict	Identity Relaxed	Expectation Value	Area	Apex RT [min]	Precursor Quan Result ID	# Missing Channels	# Single-Peak Channels	Percolator q-Value	Percolator PEP	Quan Channel	Peptide Quan Usage	Quan Info	Light	Heavy
		FALSE	High	Mascot (H15)	Unambiguous	[K].VVNEINIEDLcLTK.[A]	C11(Carbamidomethyl)	1	1	CISD2_MOUSE	CISD2_MOUSE	0	2	0.9783	0	1	1	830.435	1659.86	0.53	0.00044	HCD (High Energy Collision Dissociation)	MS2	41.8661	50.339	88.2741	69104	170206_TPEMI_13.raw	8/148	46	33	26	0.000557643	5.94609e+06	88.34	25324			0	8.008e-07	Light	Used	Unique	5.85122e+06	6.02917e+06
		FALSE	High	Mascot (J15)	Unambiguous	[K].VVNEINIEDLcLTK.[A]	C11(Carbamidomethyl)	1	1	CISD2_MOUSE	CISD2_MOUSE	0	2	0.96	0	1	1	830.435	1659.86	0.09	8e-05	HCD (High Energy Collision Dissociation)	MS2	33.3043	46.512	88.1411	70263	170206_TPEMI_15.raw	12/148	25	33	26	0.0802208	7.11048e+06	88.18	25758			0	3.341e-06	Light	Used	Unique	7.11048e+06	6.90273e+06
		FALSE	High	Mascot (G15)	Unambiguous	[K].VVNEINIEDLcLTK.[A]	C11(Carbamidomethyl)	1	1	CISD2_MOUSE	CISD2_MOUSE	0	2	0.8649	0	1	1	830.435	1659.86	-0.27	-0.00023	HCD (High Energy Collision Dissociation)	MS2	47.3414	60	90.6272	71850	170206_TPEMI_12.raw	7/148	37	33	26	0.00501824	6.54643e+06	90.69	25524			0	8.034e-05	Light	Used	Unique	6.35718e+06	5.86206e+06
		FALSE	High	Mascot (F15)	Unambiguous	[K].VVNEINIEDLcLTK.[A]	C11(Carbamidomethyl)	1	1	CISD2_MOUSE	CISD2_MOUSE	0	2	1	0	1	1	830.436	1659.86	1.05	0.00087	HCD (High Energy Collision Dissociation)	MS2	22.8486	54.965	91.2754	71855	170206_TPEMI_11.raw	9/148	34	33	26	0.0090453	5.5943e+06	91.19	26719			0	9.539e-07	Light	Used	Unique	5.5943e+06	11162514
		FALSE	High	Mascot (I15)	Unambiguous	[K].VVNEINIEDLcLTK.[A]	C11(Carbamidomethyl)	1	1	CISD2_MOUSE	CISD2_MOUSE	0	2	1	0	1	1	830.435	1659.86	-0.13	-0.00011	HCD (High Energy Collision Dissociation)	MS2	6.46948	60	88.3344	69046	170206_TPEMI_14.raw	8/148	45	33	26	0.000694205	5.48987e+06	88.35	25279			0	2.085e-06	Light	Used	Unique	5.48987e+06	6.17686e+06
SCRB2_MOUSE	RecName: Full=Lysosome membrane protein 2; AltName: Full=85 kDa lysosomal membrane sialoglycoprotein; Short=LGP85; AltName: Full=Lysosome membrane protein II; Short=LIMP II; AltName: Full=Scavenger receptor class B member 2 OS=Mus musculus (Mouse)	0	16.593	3	17	3	3	1	54	5.1	12492	ENSMUSG00000029426.8	Scarb2	1.556	1.845							865952	2554623				1.59745e+06	3975038	0.557	228	3	17
	Sequence	Modifications	Modifications (all possible sites)	Modifications in Master Proteins	Modifications in Master Proteins (all Sites)	Qvality PEP	Qvality q-value	# Protein Groups	# Proteins	# PSMs	Master Protein Accessions	Positions in Master Proteins	# Missed Cleavages	Theo. MH+ [Da]	Sequence Length	Found in Sample: Control Rep# 1	Found in Sample: Control Rep# 2	Found in Sample: Control Rep# 3	Found in Sample: Control Rep# 4	Found in Sample: Control Rep# 5	Found in Sample: Tunicamycin Rep# 1	Found in Sample: Tunicamycin Rep# 2	Found in Sample: Tunicamycin Rep# 3	Found in Sample: Tunicamycin Rep# 4	Found in Sample: Tunicamycin Rep# 5	Abundance Ratio: Tunicamycin Rep# 5 / Control Rep# 5	Abundance Ratio: Tunicamycin Rep# 4 / Control Rep# 4	Abundance Ratio: Tunicamycin Rep# 3 / Control Rep# 3	Abundance Ratio: Tunicamycin Rep# 2 / Control Rep# 2	Abundance Ratio: Tunicamycin Rep# 1 / Control Rep# 1	Abundance: Control Rep# 1	Abundance: Control Rep# 2	Abundance: Control Rep# 3	Abundance: Control Rep# 4	Abundance: Control Rep# 5	Abundance: Tunicamycin Rep# 1	Abundance: Tunicamycin Rep# 2	Abundance: Tunicamycin Rep# 3	Abundance: Tunicamycin Rep# 4	Abundance: Tunicamycin Rep# 5	Quan Info	Ions Score Mascot	Confidence Mascot	m/z [Da] Mascot	Percolator q-Value Mascot	Percolator PEP Mascot
	KLDDFVETGDIR					2.3146e-05	0	1	1	5	SCRB2_MOUSE	SCRB2_MOUSE [391-402]	1	1407.71	12	Not Found	Not Found	Not Found	High	High	Not Found	Not Found	Not Found	Peak Found	Peak Found	1.556	1.845							865952	2554623				1.59745e+06	3975038	Unique	66	High	704.36	0	5.431e-06
		Checked	Confidence	Identifying Node	PSM Ambiguity	Annotated Sequence	Modifications	# Protein Groups	# Proteins	Master Protein Accessions	Protein Accessions	# Missed Cleavages	Charge	DeltaScore	DeltaCn	Rank	Search Engine Rank	m/z [Da]	MH+ [Da]	DeltaM [ppm]	Deltam/z [Da]	Activation Type	MS Order	Isolation Interference [%]	Ion Inject Time [ms]	RT [min]	First Scan	Spectrum File	Ions Matched	Ions Score	Identity Strict	Identity Relaxed	Expectation Value	Area	Apex RT [min]	Precursor Quan Result ID	# Missing Channels	# Single-Peak Channels	Percolator q-Value	Percolator PEP	Quan Channel	Peptide Quan Usage	Quan Info	Light	Heavy
		FALSE	High	Mascot (I15)	Unambiguous	[R].KLDDFVETGDIR.[T]		1	1	SCRB2_MOUSE	SCRB2_MOUSE	1	2	0.8929	0	1	1	704.359	1407.71	-0.93	-0.00065	HCD (High Energy Collision Dissociation)	MS2	54.5643	48.584	54.9745	40211	170206_TPEMI_14.raw	9/132	56	33	26	5.24339e-05	1.53941e+06	55.02	13848		1	0	1.741e-05	Light	Used	Unique	865952	1.59745e+06
		FALSE	High	Mascot (J15)	Unambiguous	[R].KLDDFVETGDIR.[T]		1	1	SCRB2_MOUSE	SCRB2_MOUSE	1	3	1	0	1	1	469.909	1407.71	0.26	0.00012	HCD (High Energy Collision Dissociation)	MS2	68.719	53.543	54.688	40506	170206_TPEMI_15.raw	10/132	17	33	26	0.416378	4.5974e+06	54.72	14247		1	0.0002837	0.004701	Light	Used	Unique	2554623	3975038
THOC2_MOUSE	RecName: Full=THO complex subunit 2; Short=Tho2 OS=Mus musculus (Mouse)	0	36.731	10	28	10	10	1	182.7	8.44	331401	ENSMUSG00000037475.15	Thoc2	0.206	1.082	0.425					1.55858e+06	480173	2.77702e+06			661899	519557	572389	0.295	294	10	28
ROA0_MOUSE	RecName: Full=Heterogeneous nuclear ribonucleoprotein A0; Short=hnRNP A0 OS=Mus musculus (Mouse)	0	42.034	5	50	4	4	1	30.5	9.31	77134	ENSMUSG00000007836.6	Hnrnpa0	1.086	0.532	0.998	0.757	1.12	2.42644e+07	4.14579e+07	2.66447e+07	1.31895e+06	3.73781e+07	2.71813e+07	31400297	2.65932e+07	701520	4.06033e+07	2.162	1154	5	50
	Sequence	Modifications	Modifications (all possible sites)	Modifications in Master Proteins	Modifications in Master Proteins (all Sites)	Qvality PEP	Qvality q-value	# Protein Groups	# Proteins	# PSMs	Master Protein Accessions	Positions in Master Proteins	# Missed Cleavages	Theo. MH+ [Da]	Sequence Length	Found in Sample: Control Rep# 1	Found in Sample: Control Rep# 2	Found in Sample: Control Rep# 3	Found in Sample: Control Rep# 4	Found in Sample: Control Rep# 5	Found in Sample: Tunicamycin Rep# 1	Found in Sample: Tunicamycin Rep# 2	Found in Sample: Tunicamycin Rep# 3	Found in Sample: Tunicamycin Rep# 4	Found in Sample: Tunicamycin Rep# 5	Abundance Ratio: Tunicamycin Rep# 5 / Control Rep# 5	Abundance Ratio: Tunicamycin Rep# 4 / Control Rep# 4	Abundance Ratio: Tunicamycin Rep# 3 / Control Rep# 3	Abundance Ratio: Tunicamycin Rep# 2 / Control Rep# 2	Abundance Ratio: Tunicamycin Rep# 1 / Control Rep# 1	Abundance: Control Rep# 1	Abundance: Control Rep# 2	Abundance: Control Rep# 3	Abundance: Control Rep# 4	Abundance: Control Rep# 5	Abundance: Tunicamycin Rep# 1	Abundance: Tunicamycin Rep# 2	Abundance: Tunicamycin Rep# 3	Abundance: Tunicamycin Rep# 4	Abundance: Tunicamycin Rep# 5	Quan Info	Ions Score Mascot	Confidence Mascot	m/z [Da] Mascot	Percolator q-Value Mascot	Percolator PEP Mascot
	GHFEAFGTLTDCVVVVNPQTK	1xCarbamidomethyl [C12]	1xCarbamidomethyl [C12]			8.82749e-08	0	1	1	7	ROA0_MOUSE	ROA0_MOUSE [25-45]	0	2319.14	21	High	High	High	Not Found	High	Peak Found	Peak Found	Peak Found	Not Found	Peak Found	1.086		0.998	0.767	1.12	2.42644e+07	38261430	2.66447e+07		3.73781e+07	2.71813e+07	2.93578e+07	2.65932e+07		4.06033e+07	Unique	72	High	773.719	0	2.973e-07
		Checked	Confidence	Identifying Node	PSM Ambiguity	Annotated Sequence	Modifications	# Protein Groups	# Proteins	Master Protein Accessions	Protein Accessions	# Missed Cleavages	Charge	DeltaScore	DeltaCn	Rank	Search Engine Rank	m/z [Da]	MH+ [Da]	DeltaM [ppm]	Deltam/z [Da]	Activation Type	MS Order	Isolation Interference [%]	Ion Inject Time [ms]	RT [min]	First Scan	Spectrum File	Ions Matched	Ions Score	Identity Strict	Identity Relaxed	Expectation Value	Area	Apex RT [min]	Precursor Quan Result ID	# Missing Channels	# Single-Peak Channels	Percolator q-Value	Percolator PEP	Quan Channel	Peptide Quan Usage	Quan Info	Light	Heavy
		FALSE	High	Mascot (J15)	Unambiguous	[R].GHFEAFGTLTDcVVVVNPQTK.[R]	C12(Carbamidomethyl)	1	1	ROA0_MOUSE	ROA0_MOUSE	0	3	1	0	1	1	773.721	2319.15	2.33	0.0018	HCD (High Energy Collision Dissociation)	MS2	76.8885	46.462	83.6058	66245	170206_TPEMI_15.raw	17/176	27	32	25	0.0308663	3.73781e+07	83.77	24349			0	3.541e-05	Light	Used	Unique	3.73781e+07	4.06033e+07
		FALSE	High	Mascot (H15)	Unambiguous	[R].GHFEAFGTLTDcVVVVNPQTK.[R]	C12(Carbamidomethyl)	1	1	ROA0_MOUSE	ROA0_MOUSE	0	3	1	0	1	1	773.72	2319.14	0.36	0.00028	HCD (High Energy Collision Dissociation)	MS2	78.6235	37.434	83.8551	65300	170206_TPEMI_13.raw	15/176	38	32	25	0.00237027	2.66447e+07	83.99	23944			0	1.311e-05	Light	Used	Unique	2.66447e+07	2.65932e+07
		FALSE	High	Mascot (G15)	Unambiguous	[R].GHFEAFGTLTDcVVVVNPQTK.[R]	C12(Carbamidomethyl)	1	1	ROA0_MOUSE	ROA0_MOUSE	0	3	1	0	1	1	773.72	2319.15	0.91	0.00071	HCD (High Energy Collision Dissociation)	MS2	39.6696	33.1	86.1775	68009	170206_TPEMI_12.raw	16/176	38	32	25	0.00280811	38261430	86.28	24149			0	0.000162	Light	Used	Unique	38261430	2.93578e+07
		FALSE	High	Mascot (F15)	Unambiguous	[R].GHFEAFGTLTDcVVVVNPQTK.[R]	C12(Carbamidomethyl)	1	1	ROA0_MOUSE	ROA0_MOUSE	0	3	0.8793	0	1	1	773.719	2319.14	0.04	3e-05	HCD (High Energy Collision Dissociation)	MS2	4.85072	33.1	86.8273	68039	170206_TPEMI_11.raw	16/176	58	32	25	2.81707e-05	2.42644e+07	86.76	25300			0	4.063e-08	Light	Used	Unique	2.42644e+07	2.71813e+07
	CFGFVTYSNVEEADAAMAASPHAVDGNTVELK	1xCarbamidomethyl [C1]	1xCarbamidomethyl [C1]			1.60007e-07	0	1	1	5	ROA0_MOUSE	ROA0_MOUSE [49-80]	0	3400.55	32	Not Found	High	Not Found	High	Not Found	Not Found	Peak Found	Not Found	Peak Found	Not Found		0.532		0.639			3.19651e+06		1.31895e+06			2.04248e+06		701520		Unique	35	High	1134.19	0	1.808e-06
		Checked	Confidence	Identifying Node	PSM Ambiguity	Annotated Sequence	Modifications	# Protein Groups	# Proteins	Master Protein Accessions	Protein Accessions	# Missed Cleavages	Charge	DeltaScore	DeltaCn	Rank	Search Engine Rank	m/z [Da]	MH+ [Da]	DeltaM [ppm]	Deltam/z [Da]	Activation Type	MS Order	Isolation Interference [%]	Ion Inject Time [ms]	RT [min]	First Scan	Spectrum File	Ions Matched	Ions Score	Identity Strict	Identity Relaxed	Expectation Value	Area	Apex RT [min]	Precursor Quan Result ID	# Missing Channels	# Single-Peak Channels	Percolator q-Value	Percolator PEP	Quan Channel	Peptide Quan Usage	Quan Info	Light	Heavy
		FALSE	High	Mascot (G15)	Unambiguous	[R].cFGFVTYSNVEEADAAMAASPHAVDGNTVELK.[R]	C1(Carbamidomethyl)	1	1	ROA0_MOUSE	ROA0_MOUSE	0	3	1	0	1	1	1134.19	3400.55	2.29	0.00259	HCD (High Energy Collision Dissociation)	MS2	7.60672	60	100.187	79912	170206_TPEMI_12.raw	11/340	35	27	20	0.00173042	3.50587e+06	100.19	28309			0	1.808e-06	Light	Used	Unique	3.19651e+06	2.04248e+06
		FALSE	High	Mascot (I15)	Unambiguous	[R].cFGFVTYSNVEEADAAMAASPHAVDGNTVELK.[R]	C1(Carbamidomethyl)	1	1	ROA0_MOUSE	ROA0_MOUSE	0	3	0.8889	0	1	1	1134.19	3400.55	1.1	0.00125	HCD (High Energy Collision Dissociation)	MS2	19.361	60	97.9541	77132	170206_TPEMI_14.raw	9/340	18	27	20	0.0984675	3.08001e+06	97.93	28078			0	0.00113	Light	Used	Unique	1.31895e+06	701520
		FALSE	High	Mascot (I15)	Unambiguous	[R].cFGFVTYSNVEEADAAMAASPHAVDGNTVELK.[R]	C1(Carbamidomethyl)	1	1	ROA0_MOUSE	ROA0_MOUSE	0	3	1	0	1	1	1134.19	3400.55	1.1	0.00125	HCD (High Energy Collision Dissociation)	MS2	64.024	60	97.9677	77144	170206_TPEMI_14.raw	5/340	11	27	20	0.445957	3.08001e+06	97.93	28078			0	0.001157	Light	Not Used	Redundant	1.31895e+06	701520
	KIFVGGIK					0.00992045	0.000710878	4	4	24	ROA2_MOUSE; ROA1_MOUSE; ROA0_MOUSE; ROA3_MOUSE	ROA2_MOUSE [113-120]; ROA1_MOUSE [106-113]; ROA0_MOUSE [99-106]; ROA3_MOUSE [127-134]	1	861.556	8	Not Found	High	High	High	High	Not Found	Peak Found	Peak Found	Peak Found	Peak Found	1.1	0.719	0.95	0.681			9.02102e+06	7.31117e+06	1.08439e+07	6.49912e+06		6.14703e+06	6.94421e+06	7.80149e+06	7.14783e+06	Not Unique	37	Low	431.281	0.0002455	0.002353
		Checked	Confidence	Identifying Node	PSM Ambiguity	Annotated Sequence	Modifications	# Protein Groups	# Proteins	Master Protein Accessions	Protein Accessions	# Missed Cleavages	Charge	DeltaScore	DeltaCn	Rank	Search Engine Rank	m/z [Da]	MH+ [Da]	DeltaM [ppm]	Deltam/z [Da]	Activation Type	MS Order	Isolation Interference [%]	Ion Inject Time [ms]	RT [min]	First Scan	Spectrum File	Ions Matched	Ions Score	Identity Strict	Identity Relaxed	Expectation Value	Area	Apex RT [min]	Precursor Quan Result ID	# Missing Channels	# Single-Peak Channels	Percolator q-Value	Percolator PEP	Quan Channel	Peptide Quan Usage	Quan Info	Light	Heavy
		FALSE	High	Mascot (I15)	Unambiguous	[K].KIFVGGIK.[EG]		2	2	ROA1_MOUSE; ROA3_MOUSE	ROA1_MOUSE; ROA3_MOUSE	1	2	0.8286	0	1	1	431.281	861.556	-0.07	-3e-05	HCD (High Energy Collision Dissociation)	MS2	60.5279	60	30.5951	20824	170206_TPEMI_14.raw	6/84	35	27	20	0.00174291	6.89385e+06	30.61	5296			0.0002819	0.006943	Light	Not Used	Redundant	6.89385e+06	5.14427e+06
		FALSE	High	Mascot (I15)	Unambiguous	[K].KLFVGGIK.[EG]		1	1	ROA2_MOUSE	ROA2_MOUSE	1	2	0.8286	0	1	2	431.281	861.556	-0.07	-3e-05	HCD (High Energy Collision Dissociation)	MS2	60.5279	60	30.5951	20824	170206_TPEMI_14.raw	6/84	35	27	20	0.00174291	6.89385e+06	30.61	5296			0.0002819	0.006943	Light	Not Used	Redundant	6.89385e+06	5.14427e+06
		FALSE	High	Mascot (I15)	Unambiguous	[K].KLFVGGLK.[EG]		1	1	ROA0_MOUSE	ROA0_MOUSE	1	2	0.8286	0	1	3	431.281	861.556	-0.07	-3e-05	HCD (High Energy Collision Dissociation)	MS2	60.5279	60	30.5951	20824	170206_TPEMI_14.raw	6/84	35	27	20	0.00174291	6.89385e+06	30.61	5296			0.0002819	0.006943	Light	Used	Not Unique	6.89385e+06	5.14427e+06
		FALSE	High	Mascot (J15)	Unambiguous	[K].KLFVGGLK.[EG]		1	1	ROA0_MOUSE	ROA0_MOUSE	1	2	0.9412	0	1	3	431.281	861.556	-0.14	-6e-05	HCD (High Energy Collision Dissociation)	MS2	62.2569	60	30.4789	20721	170206_TPEMI_15.raw	6/84	34	27	20	0.00200113	6.49912e+06	30.46	5462			0.00035	0.0073	Light	Used	Not Unique	6.49912e+06	7.14783e+06
		FALSE	High	Mascot (J15)	Unambiguous	[K].KLFVGGIK.[EG]		1	1	ROA2_MOUSE	ROA2_MOUSE	1	2	0.9412	0	1	2	431.281	861.556	-0.14	-6e-05	HCD (High Energy Collision Dissociation)	MS2	62.2569	60	30.4789	20721	170206_TPEMI_15.raw	6/84	34	27	20	0.00200113	6.49912e+06	30.46	5462			0.00035	0.0073	Light	Not Used	Redundant	6.49912e+06	7.14783e+06
		FALSE	High	Mascot (J15)	Unambiguous	[K].KIFVGGIK.[EG]		2	2	ROA1_MOUSE; ROA3_MOUSE	ROA1_MOUSE; ROA3_MOUSE	1	2	0.9412	0	1	1	431.281	861.556	-0.14	-6e-05	HCD (High Energy Collision Dissociation)	MS2	62.2569	60	30.4789	20721	170206_TPEMI_15.raw	6/84	34	27	20	0.00200113	6.49912e+06	30.46	5462			0.00035	0.0073	Light	Not Used	Redundant	6.49912e+06	7.14783e+06
		FALSE	High	Mascot (I15)	Unambiguous	[K].KIFVGGIK.[EG]		2	2	ROA1_MOUSE; ROA3_MOUSE	ROA1_MOUSE; ROA3_MOUSE	1	2	0.8621	0	1	1	431.281	861.556	0	0	HCD (High Energy Collision Dissociation)	MS2	69.1206	60	28.3996	19112	170206_TPEMI_14.raw	7/84	29	27	20	0.00570547	4.05737e+06	28.4	4535			0.0004647	0.01312	Light	Not Used	Redundant	3.95004e+06	2.65722e+06
		FALSE	High	Mascot (I15)	Unambiguous	[K].KLFVGGIK.[EG]		1	1	ROA2_MOUSE	ROA2_MOUSE	1	2	0.8621	0	1	2	431.281	861.556	0	0	HCD (High Energy Collision Dissociation)	MS2	69.1206	60	28.3996	19112	170206_TPEMI_14.raw	7/84	29	27	20	0.00570547	4.05737e+06	28.4	4535			0.0004647	0.01312	Light	Not Used	Redundant	3.95004e+06	2.65722e+06
		FALSE	High	Mascot (I15)	Unambiguous	[K].KLFVGGLK.[EG]		1	1	ROA0_MOUSE	ROA0_MOUSE	1	2	0.8621	0	1	3	431.281	861.556	0	0	HCD (High Energy Collision Dissociation)	MS2	69.1206	60	28.3996	19112	170206_TPEMI_14.raw	7/84	29	27	20	0.00570547	4.05737e+06	28.4	4535			0.0004647	0.01312	Light	Used	Not Unique	3.95004e+06	2.65722e+06
		FALSE	High	Mascot (H15)	Unambiguous	[K].KIFVGGIK.[EG]		2	2	ROA1_MOUSE; ROA3_MOUSE	ROA1_MOUSE; ROA3_MOUSE	1	2	0.8788	0	1	1	431.281	861.556	0.07	3e-05	HCD (High Energy Collision Dissociation)	MS2	59.0095	53.097	30.7234	20755	170206_TPEMI_13.raw	6/84	33	27	20	0.0023243	7.31117e+06	30.72	5321			0.0007098	0.008324	Light	Not Used	Redundant	7.31117e+06	6.94421e+06
		FALSE	High	Mascot (H15)	Unambiguous	[K].KLFVGGIK.[EG]		1	1	ROA2_MOUSE	ROA2_MOUSE	1	2	0.8788	0	1	2	431.281	861.556	0.07	3e-05	HCD (High Energy Collision Dissociation)	MS2	59.0095	53.097	30.7234	20755	170206_TPEMI_13.raw	6/84	33	27	20	0.0023243	7.31117e+06	30.72	5321			0.0007098	0.008324	Light	Not Used	Redundant	7.31117e+06	6.94421e+06
		FALSE	High	Mascot (H15)	Unambiguous	[K].KLFVGGLK.[EG]		1	1	ROA0_MOUSE	ROA0_MOUSE	1	2	0.8788	0	1	3	431.281	861.556	0.07	3e-05	HCD (High Energy Collision Dissociation)	MS2	59.0095	53.097	30.7234	20755	170206_TPEMI_13.raw	6/84	33	27	20	0.0023243	7.31117e+06	30.72	5321			0.0007098	0.008324	Light	Used	Not Unique	7.31117e+06	6.94421e+06
		FALSE	High	Mascot (G15)	Unambiguous	[K].KLFVGGLK.[EG]		1	1	ROA0_MOUSE	ROA0_MOUSE	1	2	0.8276	0	1	3	431.281	861.556	0.07	3e-05	HCD (High Energy Collision Dissociation)	MS2	66.3438	55.952	32.8685	23125	170206_TPEMI_12.raw	6/84	29	27	20	0.00582494	9.02102e+06	32.89	5652			0.001339	0.01585	Light	Used	Not Unique	9.02102e+06	6.14703e+06
		FALSE	High	Mascot (G15)	Unambiguous	[K].KIFVGGIK.[EG]		2	2	ROA1_MOUSE; ROA3_MOUSE	ROA1_MOUSE; ROA3_MOUSE	1	2	0.8276	0	1	1	431.281	861.556	0.07	3e-05	HCD (High Energy Collision Dissociation)	MS2	66.3438	55.952	32.8685	23125	170206_TPEMI_12.raw	6/84	29	27	20	0.00582494	9.02102e+06	32.89	5652			0.001339	0.01585	Light	Not Used	Redundant	9.02102e+06	6.14703e+06
		FALSE	High	Mascot (G15)	Unambiguous	[K].KLFVGGIK.[EG]		1	1	ROA2_MOUSE	ROA2_MOUSE	1	2	0.8276	0	1	2	431.281	861.556	0.07	3e-05	HCD (High Energy Collision Dissociation)	MS2	66.3438	55.952	32.8685	23125	170206_TPEMI_12.raw	6/84	29	27	20	0.00582494	9.02102e+06	32.89	5652			0.001339	0.01585	Light	Not Used	Redundant	9.02102e+06	6.14703e+06
RPB3_MOUSE	RecName: Full=DNA-directed RNA polymerase II subunit RPB3; Short=RNA polymerase II subunit 3; Short=RNA polymerase II subunit B3; AltName: Full=DNA-directed RNA polymerase II 33 kDa polypeptide; Short=RPB33; AltName: Full=DNA-directed RNA polymerase II subunit C; AltName: Full=RPB31 OS=Mus musculus (Mouse)	0	13.956	3	13	3	3	1	31.3	4.97	20021		Polr2c	0.791	0.632		0.68			3.56993e+06		1.60061e+06	1.97098e+06		2.42814e+06		1.01225e+06	1.55959e+06	0.848	85	3	13
	Sequence	Modifications	Modifications (all possible sites)	Modifications in Master Proteins	Modifications in Master Proteins (all Sites)	Qvality PEP	Qvality q-value	# Protein Groups	# Proteins	# PSMs	Master Protein Accessions	Positions in Master Proteins	# Missed Cleavages	Theo. MH+ [Da]	Sequence Length	Found in Sample: Control Rep# 1	Found in Sample: Control Rep# 2	Found in Sample: Control Rep# 3	Found in Sample: Control Rep# 4	Found in Sample: Control Rep# 5	Found in Sample: Tunicamycin Rep# 1	Found in Sample: Tunicamycin Rep# 2	Found in Sample: Tunicamycin Rep# 3	Found in Sample: Tunicamycin Rep# 4	Found in Sample: Tunicamycin Rep# 5	Abundance Ratio: Tunicamycin Rep# 5 / Control Rep# 5	Abundance Ratio: Tunicamycin Rep# 4 / Control Rep# 4	Abundance Ratio: Tunicamycin Rep# 3 / Control Rep# 3	Abundance Ratio: Tunicamycin Rep# 2 / Control Rep# 2	Abundance Ratio: Tunicamycin Rep# 1 / Control Rep# 1	Abundance: Control Rep# 1	Abundance: Control Rep# 2	Abundance: Control Rep# 3	Abundance: Control Rep# 4	Abundance: Control Rep# 5	Abundance: Tunicamycin Rep# 1	Abundance: Tunicamycin Rep# 2	Abundance: Tunicamycin Rep# 3	Abundance: Tunicamycin Rep# 4	Abundance: Tunicamycin Rep# 5	Quan Info	Ions Score Mascot	Confidence Mascot	m/z [Da] Mascot	Percolator q-Value Mascot	Percolator PEP Mascot
	SEYSELDEDESQAPYDPNGKPER					8.24647e-05	0	1	1	5	RPB3_MOUSE	RPB3_MOUSE [206-228]	0	2655.13	23	Not Found	High	Not Found	High	High	Not Found	Peak Found	Not Found	Peak Found	Peak Found	0.791	0.632		0.314			2.00004e+06		1.60061e+06	1.97098e+06		628960		1.01225e+06	1.55959e+06	Unique	27	High	885.716	0	3.164e-05
		Checked	Confidence	Identifying Node	PSM Ambiguity	Annotated Sequence	Modifications	# Protein Groups	# Proteins	Master Protein Accessions	Protein Accessions	# Missed Cleavages	Charge	DeltaScore	DeltaCn	Rank	Search Engine Rank	m/z [Da]	MH+ [Da]	DeltaM [ppm]	Deltam/z [Da]	Activation Type	MS Order	Isolation Interference [%]	Ion Inject Time [ms]	RT [min]	First Scan	Spectrum File	Ions Matched	Ions Score	Identity Strict	Identity Relaxed	Expectation Value	Area	Apex RT [min]	Precursor Quan Result ID	# Missing Channels	# Single-Peak Channels	Percolator q-Value	Percolator PEP	Quan Channel	Peptide Quan Usage	Quan Info	Light	Heavy
		FALSE	High	Mascot (I15)	Unambiguous	[K].SEYSELDEDESQAPYDPNGKPER.[F]		1	1	RPB3_MOUSE	RPB3_MOUSE	0	3	1	0	1	1	885.716	2655.13	0.49	0.00043	HCD (High Energy Collision Dissociation)	MS2	21.8437	60	48.9169	35166	170206_TPEMI_14.raw	10/220	27	24	17	0.0067977	1.75217e+06	48.91	11659			0	3.164e-05	Light	Used	Unique	1.60061e+06	1.01225e+06
		FALSE	High	Mascot (G15)	Unambiguous	[K].SEYSELDEDESQAPYDPNGKPER.[F]		1	1	RPB3_MOUSE	RPB3_MOUSE	0	3	1	0	1	1	885.716	2655.13	0.15	0.00013	HCD (High Energy Collision Dissociation)	MS2	0	55.707	51.8909	38154	170206_TPEMI_12.raw	8/220	18	24	17	0.0465974	2.44523e+06	51.94	12225			0.0003665	0.005943	Light	Used	Unique	2.00004e+06	628960
		FALSE	High	Mascot (J15)	Unambiguous	[K].SEYSELDEDESQAPYDPNGKPER.[F]		1	1	RPB3_MOUSE	RPB3_MOUSE	0	3	1	0	1	1	885.715	2655.13	-0.54	-0.00048	HCD (High Energy Collision Dissociation)	MS2	20.299	60	48.652	35351	170206_TPEMI_15.raw	5/220	6	24	17	0.760539	1.97098e+06	48.63	12016			0.00136	0.01529	Light	Used	Unique	1.97098e+06	1.55959e+06
ENOB_MOUSE	RecName: Full=Beta-enolase; EC=4.2.1.11; AltName: Full=2-phospho-D-glycerate hydro-lyase; AltName: Full=Enolase 3; AltName: Full=Muscle-specific enolase; Short=MSE; AltName: Full=Skeletal muscle enolase OS=Mus musculus (Mouse)	0	110.349	6	150	2	2	1	47	7.18	13808	ENSMUSG00000060600.15	Eno3	0.021	0.019		0.022			286763879		2.45312e+08	264413877		6.27459e+06		4720644	5.47323e+06	2.562	5879	6	150
	Sequence	Modifications	Modifications (all possible sites)	Modifications in Master Proteins	Modifications in Master Proteins (all Sites)	Qvality PEP	Qvality q-value	# Protein Groups	# Proteins	# PSMs	Master Protein Accessions	Positions in Master Proteins	# Missed Cleavages	Theo. MH+ [Da]	Sequence Length	Found in Sample: Control Rep# 1	Found in Sample: Control Rep# 2	Found in Sample: Control Rep# 3	Found in Sample: Control Rep# 4	Found in Sample: Control Rep# 5	Found in Sample: Tunicamycin Rep# 1	Found in Sample: Tunicamycin Rep# 2	Found in Sample: Tunicamycin Rep# 3	Found in Sample: Tunicamycin Rep# 4	Found in Sample: Tunicamycin Rep# 5	Abundance Ratio: Tunicamycin Rep# 5 / Control Rep# 5	Abundance Ratio: Tunicamycin Rep# 4 / Control Rep# 4	Abundance Ratio: Tunicamycin Rep# 3 / Control Rep# 3	Abundance Ratio: Tunicamycin Rep# 2 / Control Rep# 2	Abundance Ratio: Tunicamycin Rep# 1 / Control Rep# 1	Abundance: Control Rep# 1	Abundance: Control Rep# 2	Abundance: Control Rep# 3	Abundance: Control Rep# 4	Abundance: Control Rep# 5	Abundance: Tunicamycin Rep# 1	Abundance: Tunicamycin Rep# 2	Abundance: Tunicamycin Rep# 3	Abundance: Tunicamycin Rep# 4	Abundance: Tunicamycin Rep# 5	Quan Info	Ions Score Mascot	Confidence Mascot	m/z [Da] Mascot	Percolator q-Value Mascot	Percolator PEP Mascot
	SGETEDTFIADLVVGLCTGQIK	1xCarbamidomethyl [C17]	1xCarbamidomethyl [C17]			8.32635e-09	0	3	3	10	ENOA_MOUSE; ENOB_MOUSE; ENOG_MOUSE	ENOA_MOUSE [373-394]; ENOB_MOUSE [373-394]; ENOG_MOUSE [373-394]	0	2353.16	22	Not Found	High	High	High	High	Not Found	Peak Found	Peak Found	Peak Found	Peak Found	0.688	0.461	0.793	0.533			1.64491e+07	6.20774e+06	8.05947e+07	2.05868e+07		8.77085e+06	4.92463e+06	3.71865e+07	1.41701e+07	Not Unique	76	High	1177.08	0	7.868e-09
		Checked	Confidence	Identifying Node	PSM Ambiguity	Annotated Sequence	Modifications	# Protein Groups	# Proteins	Master Protein Accessions	Protein Accessions	# Missed Cleavages	Charge	DeltaScore	DeltaCn	Rank	Search Engine Rank	m/z [Da]	MH+ [Da]	DeltaM [ppm]	Deltam/z [Da]	Activation Type	MS Order	Isolation Interference [%]	Ion Inject Time [ms]	RT [min]	First Scan	Spectrum File	Ions Matched	Ions Score	Identity Strict	Identity Relaxed	Expectation Value	Area	Apex RT [min]	Precursor Quan Result ID	# Missing Channels	# Single-Peak Channels	Percolator q-Value	Percolator PEP	Quan Channel	Peptide Quan Usage	Quan Info	Light	Heavy
		FALSE	High	Mascot (G15)	Unambiguous	[R].SGETEDTFIADLVVGLcTGQIK.[T]	C17(Carbamidomethyl)	3	3	ENOA_MOUSE; ENOB_MOUSE; ENOG_MOUSE	ENOA_MOUSE; ENOB_MOUSE; ENOG_MOUSE	0	2	0.9737	0	1	1	1177.08	2353.16	0.86	0.00101	HCD (High Energy Collision Dissociation)	MS2	0	60	109.656	89012	170206_TPEMI_12.raw	11/176	76	32	25	4.47884e-07	1.64491e+07	109.68	31518			0	7.868e-09	Light	Used	Not Unique	1.64491e+07	8.77085e+06
		FALSE	High	Mascot (I15)	Unambiguous	[R].SGETEDTFIADLVVGLcTGQIK.[T]	C17(Carbamidomethyl)	3	3	ENOA_MOUSE; ENOB_MOUSE; ENOG_MOUSE	ENOA_MOUSE; ENOB_MOUSE; ENOG_MOUSE	0	3	0.8723	0	1	1	785.058	2353.16	-0.06	-5e-05	HCD (High Energy Collision Dissociation)	MS2	8.1342	30.19	109.37	87802	170206_TPEMI_14.raw	21/176	47	32	25	0.000321505	4.74903e+07	109.38	31803			0	1.186e-07	Light	Used	Not Unique	4.74903e+07	2.17761e+07
		FALSE	High	Mascot (I15)	Unambiguous	[R].SGETEDTFIADLVVGLcTGQIK.[T]	C17(Carbamidomethyl)	3	3	ENOA_MOUSE; ENOB_MOUSE; ENOG_MOUSE	ENOA_MOUSE; ENOB_MOUSE; ENOG_MOUSE	0	2	1	0	1	1	1177.08	2353.16	0.86	0.00101	HCD (High Energy Collision Dissociation)	MS2	2.10418	57.747	109.373	87805	170206_TPEMI_14.raw	13/176	45	32	25	0.00057965	3.31045e+07	109.38	31806			0	1.135e-08	Light	Used	Not Unique	3.31045e+07	1.54104e+07
		FALSE	High	Mascot (J15)	Unambiguous	[R].SGETEDTFIADLVVGLcTGQIK.[T]	C17(Carbamidomethyl)	3	3	ENOA_MOUSE; ENOB_MOUSE; ENOG_MOUSE	ENOA_MOUSE; ENOB_MOUSE; ENOG_MOUSE	0	2	1	0	1	1	1177.08	2353.16	-0.49	-0.00058	HCD (High Energy Collision Dissociation)	MS2	7.07576	60	109.331	89773	170206_TPEMI_15.raw	11/176	39	32	25	0.00223797	2.09937e+07	109.33	32480			0	3.23e-07	Light	Used	Not Unique	2.05868e+07	1.41701e+07
		FALSE	High	Mascot (H15)	Unambiguous	[R].SGETEDTFIADLVVGLcTGQIK.[T]	C17(Carbamidomethyl)	3	3	ENOA_MOUSE; ENOB_MOUSE; ENOG_MOUSE	ENOA_MOUSE; ENOB_MOUSE; ENOG_MOUSE	0	3	1	0	1	1	785.058	2353.16	-0.06	-5e-05	HCD (High Energy Collision Dissociation)	MS2	4.48076	38.191	109.351	87813	170206_TPEMI_13.raw	5/176	9	32	25	2.07104	6.3492e+06	109.33	31867			0.0005795	0.006956	Light	Used	Not Unique	6.20774e+06	4.92463e+06
	FGANAILGVSLAVCK	1xCarbamidomethyl [C14]	1xCarbamidomethyl [C14]			4.31165e-07	0	3	3	10	ENOA_MOUSE; ENOB_MOUSE; ENOG_MOUSE	ENOA_MOUSE [106-120]; ENOB_MOUSE [106-120]; ENOG_MOUSE [106-120]	0	1519.83	15	Not Found	High	High	High	High	Not Found	Peak Found	Peak Found	Peak Found	Peak Found	0.668	0.903	0.728	0.481			3.42212e+07	4.38703e+07	1.67536e+07	4.43444e+07		1.64543e+07	3.19482e+07	15122387	2.96102e+07	Not Unique	57	High	760.419	0	1.399e-06
		Checked	Confidence	Identifying Node	PSM Ambiguity	Annotated Sequence	Modifications	# Protein Groups	# Proteins	Master Protein Accessions	Protein Accessions	# Missed Cleavages	Charge	DeltaScore	DeltaCn	Rank	Search Engine Rank	m/z [Da]	MH+ [Da]	DeltaM [ppm]	Deltam/z [Da]	Activation Type	MS Order	Isolation Interference [%]	Ion Inject Time [ms]	RT [min]	First Scan	Spectrum File	Ions Matched	Ions Score	Identity Strict	Identity Relaxed	Expectation Value	Area	Apex RT [min]	Precursor Quan Result ID	# Missing Channels	# Single-Peak Channels	Percolator q-Value	Percolator PEP	Quan Channel	Peptide Quan Usage	Quan Info	Light	Heavy
		FALSE	High	Mascot (H15)	Unambiguous	[K].FGANAILGVSLAVcK.[A]	C14(Carbamidomethyl)	3	3	ENOA_MOUSE; ENOB_MOUSE; ENOG_MOUSE	ENOA_MOUSE; ENOB_MOUSE; ENOG_MOUSE	0	2	1	0	1	1	760.419	1519.83	0.41	0.00031	HCD (High Energy Collision Dissociation)	MS2	66.5694	36.936	96.0328	75712	170206_TPEMI_13.raw	9/156	19	32	25	0.230416	4.2994e+07	96.19	27645			0	0.0002586	Light	Used	Not Unique	4.25873e+07	3.14348e+07
		FALSE	High	Mascot (H15)	Unambiguous	[K].FGANAILGVSLAVcK.[A]	C14(Carbamidomethyl)	3	3	ENOA_MOUSE; ENOB_MOUSE; ENOG_MOUSE	ENOA_MOUSE; ENOB_MOUSE; ENOG_MOUSE	0	3	1	0	1	1	507.282	1519.83	0.3	0.00015	HCD (High Energy Collision Dissociation)	MS2	70.2983	60	96.2299	75881	170206_TPEMI_13.raw	8/156	9	32	25	2.49893	1.36718e+06	96.14	27709			0	0.0001945	Light	Used	Not Unique	1.283e+06	513399
		FALSE	High	Mascot (G15)	Unambiguous	[K].FGANAILGVSLAVcK.[A]	C14(Carbamidomethyl)	3	3	ENOA_MOUSE; ENOB_MOUSE; ENOG_MOUSE	ENOA_MOUSE; ENOB_MOUSE; ENOG_MOUSE	0	2	1	0	1	1	760.42	1519.83	1.3	0.00098	HCD (High Energy Collision Dissociation)	MS2	41.5205	60	98.5936	78591	170206_TPEMI_12.raw	12/156	46	32	25	0.000426222	3.46456e+07	98.76	27841			0	3.13e-07	Light	Used	Not Unique	3.42212e+07	1.64543e+07
		FALSE	High	Mascot (I15)	Unambiguous	[K].FGANAILGVSLAVcK.[A]	C14(Carbamidomethyl)	3	3	ENOA_MOUSE; ENOB_MOUSE; ENOG_MOUSE	ENOA_MOUSE; ENOB_MOUSE; ENOG_MOUSE	0	2	0.9286	0	1	1	760.419	1519.83	0.01	1e-05	HCD (High Energy Collision Dissociation)	MS2	60.5536	60	96.2868	75746	170206_TPEMI_14.raw	11/156	14	32	25	0.850932	1.79979e+07	96.31	27583			0	0.0002055	Light	Used	Not Unique	1.67536e+07	15122387
		FALSE	High	Mascot (J15)	Unambiguous	[K].FGANAILGVSLAVcK.[A]	C14(Carbamidomethyl)	3	3	ENOA_MOUSE; ENOB_MOUSE; ENOG_MOUSE	ENOA_MOUSE; ENOB_MOUSE; ENOG_MOUSE	0	2	1	0	1	1	760.42	1519.83	1.62	0.00123	HCD (High Energy Collision Dissociation)	MS2	47.6885	60	95.8908	77066	170206_TPEMI_15.raw	9/156	29	32	25	0.0226369	4.45511e+07	96.05	28094			7.767e-05	0.001902	Light	Used	Not Unique	4.43444e+07	2.96102e+07
	VNQIGSVTESIQACK	1xCarbamidomethyl [C14]	1xCarbamidomethyl [C14]			6.89077e-09	0	2	2	46	ENOA_MOUSE; ENOB_MOUSE	ENOA_MOUSE [344-358]; ENOB_MOUSE [344-358]	0	1633.82	15	High	High	High	High	High	Peak Found	Peak Found	Peak Found	Peak Found	Peak Found	0.668	0.469	0.708	0.483	0.547	8.97186e+06	6.48198e+08	5.05577e+08	5.77307e+08	5.42817e+08	4.91073e+06	3.13116e+08	3.57955e+08	2.70854e+08	3.6256e+08	Not Unique	92	High	817.415	0	8.327e-08
		Checked	Confidence	Identifying Node	PSM Ambiguity	Annotated Sequence	Modifications	# Protein Groups	# Proteins	Master Protein Accessions	Protein Accessions	# Missed Cleavages	Charge	DeltaScore	DeltaCn	Rank	Search Engine Rank	m/z [Da]	MH+ [Da]	DeltaM [ppm]	Deltam/z [Da]	Activation Type	MS Order	Isolation Interference [%]	Ion Inject Time [ms]	RT [min]	First Scan	Spectrum File	Ions Matched	Ions Score	Identity Strict	Identity Relaxed	Expectation Value	Area	Apex RT [min]	Precursor Quan Result ID	# Missing Channels	# Single-Peak Channels	Percolator q-Value	Percolator PEP	Quan Channel	Peptide Quan Usage	Quan Info	Light	Heavy
		FALSE	High	Mascot (G15)	Unambiguous	[K].VNQIGSVTESLQAcK.[L]	C14(Carbamidomethyl)	1	1	ENOA_MOUSE	ENOA_MOUSE	0	2	1	0	1	2	817.415	1633.82	0.34	0.00028	HCD (High Energy Collision Dissociation)	MS2	8.27325	40.66	57.4333	42758	170206_TPEMI_12.raw	10/164	63	33	26	1.29844e-05	632974778	57.59	14206			0	3.479e-07	Light	Used	Not Unique	6.32975e+08	3.06211e+08
		FALSE	High	Mascot (G15)	Unambiguous	[K].VNQIGSVTESIQAcK.[L]	C14(Carbamidomethyl)	1	1	ENOB_MOUSE	ENOB_MOUSE	0	2	1	0	1	1	817.415	1633.82	0.34	0.00028	HCD (High Energy Collision Dissociation)	MS2	8.27325	40.66	57.4333	42758	170206_TPEMI_12.raw	10/164	63	33	26	1.29844e-05	632974778	57.59	14206			0	3.479e-07	Light	Not Used	Redundant	6.32975e+08	3.06211e+08
		FALSE	High	Mascot (G15)	Unambiguous	[K].VNQIGSVTESLQAcK.[L]	C14(Carbamidomethyl)	1	1	ENOA_MOUSE	ENOA_MOUSE	0	3	1	0	1	2	545.278	1633.82	-0.49	-0.00027	HCD (High Energy Collision Dissociation)	MS2	65.903	25.421	57.514	42829	170206_TPEMI_12.raw	10/164	29	33	26	0.0268913	1.34e+07	57.6	14237			0	0.0001536	Light	Used	Not Unique	1.22582e+07	5.83158e+06
		FALSE	High	Mascot (G15)	Unambiguous	[K].VNQIGSVTESIQAcK.[L]	C14(Carbamidomethyl)	1	1	ENOB_MOUSE	ENOB_MOUSE	0	3	1	0	1	1	545.278	1633.82	-0.49	-0.00027	HCD (High Energy Collision Dissociation)	MS2	65.903	25.421	57.514	42829	170206_TPEMI_12.raw	10/164	29	33	26	0.0268913	1.34e+07	57.6	14237			0	0.0001536	Light	Not Used	Redundant	1.22582e+07	5.83158e+06
		FALSE	High	Mascot (H15)	Unambiguous	[K].VNQIGSVTESIQAcK.[L]	C14(Carbamidomethyl)	1	1	ENOB_MOUSE	ENOB_MOUSE	0	2	1	0	1	1	817.414	1633.82	0.19	0.00015	HCD (High Energy Collision Dissociation)	MS2	22.6234	60	53.9598	39407	170206_TPEMI_13.raw	12/164	62	33	26	1.35513e-05	4.93113e+08	54.16	13507			0	3.764e-08	Light	Not Used	Redundant	4.93113e+08	3.49151e+08
		FALSE	High	Mascot (H15)	Unambiguous	[K].VNQIGSVTESLQAcK.[L]	C14(Carbamidomethyl)	1	1	ENOA_MOUSE	ENOA_MOUSE	0	2	1	0	1	2	817.414	1633.82	0.19	0.00015	HCD (High Energy Collision Dissociation)	MS2	22.6234	60	53.9598	39407	170206_TPEMI_13.raw	12/164	62	33	26	1.35513e-05	4.93113e+08	54.16	13507			0	3.764e-08	Light	Used	Not Unique	4.93113e+08	3.49151e+08
		FALSE	High	Mascot (H15)	Unambiguous	[K].VNQIGSVTESIQAcK.[L]	C14(Carbamidomethyl)	1	1	ENOB_MOUSE	ENOB_MOUSE	0	3	1	0	1	1	545.279	1633.82	1.19	0.00065	HCD (High Energy Collision Dissociation)	MS2	60.3066	34.883	54.0803	39512	170206_TPEMI_13.raw	8/164	32	33	26	0.0145283	1.04886e+07	54.16	13559			0	0.0005547	Light	Not Used	Redundant	9.80512e+06	7.31825e+06
		FALSE	High	Mascot (H15)	Unambiguous	[K].VNQIGSVTESLQAcK.[L]	C14(Carbamidomethyl)	1	1	ENOA_MOUSE	ENOA_MOUSE	0	3	1	0	1	2	545.279	1633.82	1.19	0.00065	HCD (High Energy Collision Dissociation)	MS2	60.3066	34.883	54.0803	39512	170206_TPEMI_13.raw	8/164	32	33	26	0.0145283	1.04886e+07	54.16	13559			0	0.0005547	Light	Used	Not Unique	9.80512e+06	7.31825e+06
		FALSE	High	Mascot (F15)	Unambiguous	[K].VNQIGSVTESLQAcK.[L]	C14(Carbamidomethyl)	1	1	ENOA_MOUSE	ENOA_MOUSE	0	3	0.9231	0	1	2	545.279	1633.82	0.18	0.0001	HCD (High Energy Collision Dissociation)	MS2	60.6209	23.906	57.6418	42636	170206_TPEMI_11.raw	9/164	13	33	26	1.17768	8.84782e+06	57.7	14742			0	0.0009454	Light	Used	Not Unique	8.14049e+06	4.40579e+06
		FALSE	High	Mascot (F15)	Unambiguous	[K].VNQIGSVTESIQAcK.[L]	C14(Carbamidomethyl)	1	1	ENOB_MOUSE	ENOB_MOUSE	0	3	0.9231	0	1	1	545.279	1633.82	0.18	0.0001	HCD (High Energy Collision Dissociation)	MS2	60.6209	23.906	57.6418	42636	170206_TPEMI_11.raw	9/164	13	33	26	1.17768	8.84782e+06	57.7	14742			0	0.0009454	Light	Not Used	Redundant	8.14049e+06	4.40579e+06
		FALSE	High	Mascot (F15)	Unambiguous	[K].VNQIGSVTESLQAcK.[L]	C14(Carbamidomethyl)	1	1	ENOA_MOUSE	ENOA_MOUSE	0	2	0.9608	0	1	2	817.415	1633.82	0.41	0.00034	HCD (High Energy Collision Dissociation)	MS2	12.4323	27.778	58.0652	42996	170206_TPEMI_11.raw	11/164	51	33	26	0.000200181	1.16133e+06	57.95	14897			0	6.182e-07	Light	Used	Not Unique	831377	504940
		FALSE	High	Mascot (F15)	Unambiguous	[K].VNQIGSVTESIQAcK.[L]	C14(Carbamidomethyl)	1	1	ENOB_MOUSE	ENOB_MOUSE	0	2	0.9608	0	1	1	817.415	1633.82	0.41	0.00034	HCD (High Energy Collision Dissociation)	MS2	12.4323	27.778	58.0652	42996	170206_TPEMI_11.raw	11/164	51	33	26	0.000200181	1.16133e+06	57.95	14897			0	6.182e-07	Light	Not Used	Redundant	831377	504940
		FALSE	High	Mascot (H15)	Unambiguous	[K].VNQIGSVTESIQAcK.[L]	C14(Carbamidomethyl)	1	1	ENOB_MOUSE	ENOB_MOUSE	0	2	1	0	1	1	817.414	1633.82	-0.11	-9e-05	HCD (High Energy Collision Dissociation)	MS2	76.8204	60	51.4546	37331	170206_TPEMI_13.raw	10/164	31	33	26	0.0197093	2.75757e+06	51.53	12627			0	4.371e-05	Light	Not Used	Redundant	2.65862e+06	1.48527e+06
		FALSE	High	Mascot (H15)	Unambiguous	[K].VNQIGSVTESLQAcK.[L]	C14(Carbamidomethyl)	1	1	ENOA_MOUSE	ENOA_MOUSE	0	2	1	0	1	2	817.414	1633.82	-0.11	-9e-05	HCD (High Energy Collision Dissociation)	MS2	76.8204	60	51.4546	37331	170206_TPEMI_13.raw	10/164	31	33	26	0.0197093	2.75757e+06	51.53	12627			0	4.371e-05	Light	Used	Not Unique	2.65862e+06	1.48527e+06
		FALSE	High	Mascot (J15)	Unambiguous	[K].VNQIGSVTESLQAcK.[L]	C14(Carbamidomethyl)	1	1	ENOA_MOUSE	ENOA_MOUSE	0	2	1	0	1	2	817.415	1633.82	0.79	0.00064	HCD (High Energy Collision Dissociation)	MS2	9.18375	43.61	54.0269	39927	170206_TPEMI_15.raw	14/164	78	33	26	3.50119e-07	529733042	54.19	14027			0	5.247e-09	Light	Used	Not Unique	529733042	353518020
		FALSE	High	Mascot (J15)	Unambiguous	[K].VNQIGSVTESIQAcK.[L]	C14(Carbamidomethyl)	1	1	ENOB_MOUSE	ENOB_MOUSE	0	2	1	0	1	1	817.415	1633.82	0.79	0.00064	HCD (High Energy Collision Dissociation)	MS2	9.18375	43.61	54.0269	39927	170206_TPEMI_15.raw	14/164	78	33	26	3.50119e-07	529733042	54.19	14027			0	5.247e-09	Light	Not Used	Redundant	529733042	353518020
		FALSE	High	Mascot (J15)	Unambiguous	[K].VNQIGSVTESIQAcK.[L]	C14(Carbamidomethyl)	1	1	ENOB_MOUSE	ENOB_MOUSE	0	3	0.94	0	1	1	545.279	1633.82	0.4	0.00022	HCD (High Energy Collision Dissociation)	MS2	34.1973	22.09	54.1809	40059	170206_TPEMI_15.raw	10/164	50	33	26	0.00025376	1.40206e+07	54.23	14071			0	8.815e-06	Light	Not Used	Redundant	1.30844e+07	9.04194e+06
		FALSE	High	Mascot (J15)	Unambiguous	[K].VNQIGSVTESLQAcK.[L]	C14(Carbamidomethyl)	1	1	ENOA_MOUSE	ENOA_MOUSE	0	3	0.94	0	1	2	545.279	1633.82	0.4	0.00022	HCD (High Energy Collision Dissociation)	MS2	34.1973	22.09	54.1809	40059	170206_TPEMI_15.raw	10/164	50	33	26	0.00025376	1.40206e+07	54.23	14071			0	8.815e-06	Light	Used	Not Unique	1.30844e+07	9.04194e+06
		FALSE	High	Mascot (I15)	Unambiguous	[K].VNQIGSVTESIQAcK.[L]	C14(Carbamidomethyl)	1	1	ENOB_MOUSE	ENOB_MOUSE	0	3	1	0	1	1	545.279	1633.82	0.29	0.00016	HCD (High Energy Collision Dissociation)	MS2	44.6344	33.1	54.4462	39767	170206_TPEMI_14.raw	9/164	23	33	26	0.121178	1.19139e+07	54.45	13663			0	0.0001376	Light	Not Used	Redundant	1.19139e+07	6.21531e+06
		FALSE	High	Mascot (I15)	Unambiguous	[K].VNQIGSVTESLQAcK.[L]	C14(Carbamidomethyl)	1	1	ENOA_MOUSE	ENOA_MOUSE	0	3	1	0	1	2	545.279	1633.82	0.29	0.00016	HCD (High Energy Collision Dissociation)	MS2	44.6344	33.1	54.4462	39767	170206_TPEMI_14.raw	9/164	23	33	26	0.121178	1.19139e+07	54.45	13663			0	0.0001376	Light	Used	Not Unique	1.19139e+07	6.21531e+06
		FALSE	High	Mascot (I15)	Unambiguous	[K].VNQIGSVTESIQAcK.[L]	C14(Carbamidomethyl)	1	1	ENOB_MOUSE	ENOB_MOUSE	0	2	0.9242	0	1	1	817.416	1633.82	1.76	0.00144	HCD (High Energy Collision Dissociation)	MS2	6.42039	34.32	54.2505	39599	170206_TPEMI_14.raw	11/164	66	33	26	5.55792e-06	5.65393e+08	54.45	13586			0	1.057e-06	Light	Not Used	Redundant	5.65393e+08	2.64638e+08
		FALSE	High	Mascot (I15)	Unambiguous	[K].VNQIGSVTESLQAcK.[L]	C14(Carbamidomethyl)	1	1	ENOA_MOUSE	ENOA_MOUSE	0	2	0.9242	0	1	2	817.416	1633.82	1.76	0.00144	HCD (High Energy Collision Dissociation)	MS2	6.42039	34.32	54.2505	39599	170206_TPEMI_14.raw	11/164	66	33	26	5.55792e-06	5.65393e+08	54.45	13586			0	1.057e-06	Light	Used	Not Unique	5.65393e+08	2.64638e+08
		FALSE	High	Mascot (G15)	Unambiguous	[K].VNQIGSVTESLQAcK.[L]	C14(Carbamidomethyl)	1	1	ENOA_MOUSE	ENOA_MOUSE	0	2	1	0	1	2	817.415	1633.82	0.41	0.00034	HCD (High Energy Collision Dissociation)	MS2	71.0538	56.364	54.7649	40555	170206_TPEMI_12.raw	9/164	10	33	26	2.18486	3.5005e+06	54.85	13270			0.001156	0.01395	Light	Used	Not Unique	2.96521e+06	1.07411e+06
		FALSE	High	Mascot (G15)	Unambiguous	[K].VNQIGSVTESIQAcK.[L]	C14(Carbamidomethyl)	1	1	ENOB_MOUSE	ENOB_MOUSE	0	2	1	0	1	1	817.415	1633.82	0.41	0.00034	HCD (High Energy Collision Dissociation)	MS2	71.0538	56.364	54.7649	40555	170206_TPEMI_12.raw	9/164	10	33	26	2.18486	3.5005e+06	54.85	13270			0.001156	0.01395	Light	Not Used	Redundant	2.96521e+06	1.07411e+06
	DATNVGDEGGFAPNILENNEALELLK					0.0184587	0.00123531	1	1	5	ENOB_MOUSE	ENOB_MOUSE [203-228]	0	2743.34	26	Not Found	High	Not Found	High	High	Not Found	Peak Found	Not Found	Peak Found	Peak Found	0.021	0.019		0.022			286763879		2.45312e+08	264413877		6.27459e+06		4720644	5.47323e+06	Unique	58	Low	915.131	0.000285	0.004118
		Checked	Confidence	Identifying Node	PSM Ambiguity	Annotated Sequence	Modifications	# Protein Groups	# Proteins	Master Protein Accessions	Protein Accessions	# Missed Cleavages	Charge	DeltaScore	DeltaCn	Rank	Search Engine Rank	m/z [Da]	MH+ [Da]	DeltaM [ppm]	Deltam/z [Da]	Activation Type	MS Order	Isolation Interference [%]	Ion Inject Time [ms]	RT [min]	First Scan	Spectrum File	Ions Matched	Ions Score	Identity Strict	Identity Relaxed	Expectation Value	Area	Apex RT [min]	Precursor Quan Result ID	# Missing Channels	# Single-Peak Channels	Percolator q-Value	Percolator PEP	Quan Channel	Peptide Quan Usage	Quan Info	Light	Heavy
		FALSE	High	Mascot (I15)	Unambiguous	[K].DATNVGDEGGFAPNILENNEALELLK.[T]		1	1	ENOB_MOUSE	ENOB_MOUSE	0	3	0.8378	0	1	1	915.132	2743.38	13.83	0.01265	HCD (High Energy Collision Dissociation)	MS2	12.9029	25.093	104.04	82146	170206_TPEMI_14.raw	13/288	37	31	24	0.00300201	2.64751e+08	104.11	29743			0.0004647	0.01578	Light	Used	Unique	242696356	3.85851e+06
		FALSE	High	Mascot (I15)	Unambiguous	[K].DATNVGDEGGFAPNILENNEALELLK.[T]		1	1	ENOB_MOUSE	ENOB_MOUSE	0	3	0.5714	0	1	1	915.124	2743.36	5.56	0.00508	HCD (High Energy Collision Dissociation)	MS2	33.3708	36.908	108.28	86792	170206_TPEMI_14.raw	8/288	7	31	24	3.17023	4.792e+06	108.27	31432			0.001483	0.03215	Light	Used	Unique	2.61527e+06	862133
		FALSE	High	Mascot (J15)	Unambiguous	[K].DATNVGDEGGFAPNILENNEALELLK.[T]		1	1	ENOB_MOUSE	ENOB_MOUSE	0	3	0.8333	0	1	1	915.131	2743.38	13.23	0.0121	HCD (High Energy Collision Dissociation)	MS2	17.2527	22.912	103.451	83543	170206_TPEMI_15.raw	14/288	36	31	24	0.00346718	2.71836e+08	103.57	30216			0.001513	0.02038	Light	Used	Unique	264413877	5.47323e+06
		FALSE	High	Mascot (G15)	Unambiguous	[K].DATNVGDEGGFAPNILENNEALELLK.[T]		1	1	ENOB_MOUSE	ENOB_MOUSE	0	3	0.9412	0	1	1	915.131	2743.38	13.23	0.0121	HCD (High Energy Collision Dissociation)	MS2	6.5487	15.144	105.003	84007	170206_TPEMI_12.raw	20/288	34	31	24	0.0065611	2.92247e+08	105.01	29630			0.00355	0.0464	Light	Used	Unique	286763879	6.27459e+06
A4_MOUSE	RecName: Full=Amyloid beta A4 protein; AltName: Full=ABPP; Short=APP; AltName: Full=Alzheimer disease amyloid A4 protein homolog; AltName: Full=Amyloidogenic glycoprotein; Short=AG; Contains: RecName: Full=N-APP; Contains: RecName: Full=Soluble APP-alpha; Short=S-APP-alpha; Contains: RecName: Full=Soluble APP-beta; Short=S-APP-beta; Contains: RecName: Full=C99; AltName: Full=APP-C99; Contains: Re…	0	27.933	6	33	6	6	1	86.7	4.79	11820		App	0.141	0.226	0.352	0.074	0.028	171690	103527	682731	838609	1.95133e+06	4811.98	7626.11	240309	189605	276051	0.401	659	6	33
	Sequence	Modifications	Modifications (all possible sites)	Modifications in Master Proteins	Modifications in Master Proteins (all Sites)	Qvality PEP	Qvality q-value	# Protein Groups	# Proteins	# PSMs	Master Protein Accessions	Positions in Master Proteins	# Missed Cleavages	Theo. MH+ [Da]	Sequence Length	Found in Sample: Control Rep# 1	Found in Sample: Control Rep# 2	Found in Sample: Control Rep# 3	Found in Sample: Control Rep# 4	Found in Sample: Control Rep# 5	Found in Sample: Tunicamycin Rep# 1	Found in Sample: Tunicamycin Rep# 2	Found in Sample: Tunicamycin Rep# 3	Found in Sample: Tunicamycin Rep# 4	Found in Sample: Tunicamycin Rep# 5	Abundance Ratio: Tunicamycin Rep# 5 / Control Rep# 5	Abundance Ratio: Tunicamycin Rep# 4 / Control Rep# 4	Abundance Ratio: Tunicamycin Rep# 3 / Control Rep# 3	Abundance Ratio: Tunicamycin Rep# 2 / Control Rep# 2	Abundance Ratio: Tunicamycin Rep# 1 / Control Rep# 1	Abundance: Control Rep# 1	Abundance: Control Rep# 2	Abundance: Control Rep# 3	Abundance: Control Rep# 4	Abundance: Control Rep# 5	Abundance: Tunicamycin Rep# 1	Abundance: Tunicamycin Rep# 2	Abundance: Tunicamycin Rep# 3	Abundance: Tunicamycin Rep# 4	Abundance: Tunicamycin Rep# 5	Quan Info	Ions Score Mascot	Confidence Mascot	m/z [Da] Mascot	Percolator q-Value Mascot	Percolator PEP Mascot
	MNQSLSLLYNVPAVAEEIQDEVDELLQK	1xOxidation [M1]	1xOxidation [M1]			1.53037e-11	0	1	1	6	A4_MOUSE	A4_MOUSE [541-568]	0	3204.6	28	High	High	Not Found	Not Found	High	Peak Found	Peak Found	Not Found	Not Found	Peak Found	0.093			0.074	0.028	171690	103527			1.05547e+06	4811.98	7626.11			97780.8	Unique	76	High	1068.87	0	4.292e-07
		Checked	Confidence	Identifying Node	PSM Ambiguity	Annotated Sequence	Modifications	# Protein Groups	# Proteins	Master Protein Accessions	Protein Accessions	# Missed Cleavages	Charge	DeltaScore	DeltaCn	Rank	Search Engine Rank	m/z [Da]	MH+ [Da]	DeltaM [ppm]	Deltam/z [Da]	Activation Type	MS Order	Isolation Interference [%]	Ion Inject Time [ms]	RT [min]	First Scan	Spectrum File	Ions Matched	Ions Score	Identity Strict	Identity Relaxed	Expectation Value	Area	Apex RT [min]	Precursor Quan Result ID	# Missing Channels	# Single-Peak Channels	Percolator q-Value	Percolator PEP	Quan Channel	Peptide Quan Usage	Quan Info	Light	Heavy
		FALSE	High	Mascot (G15)	Unambiguous	[R].mNQSLSLLYNVPAVAEEIQDEVDELLQK.[E]	M1(Oxidation)	1	1	A4_MOUSE	A4_MOUSE	0	3	1	0	1	1	1068.87	3204.6	0.1	0.0001	HCD (High Energy Collision Dissociation)	MS2	11.2122	60	113.266	91857	170206_TPEMI_12.raw	26/320	69	30	23	1.26593e-06	103527	113.36	32124	1	1	0	2.196e-11	Light	Used	Unique	103527	7626.11
		FALSE	High	Mascot (F15)	Selected	[R].mNQSLSLLYNVPAVAEEIQDEVDELLQK.[E]	M1(Oxidation)	1	1	A4_MOUSE	A4_MOUSE	0	3	0	0	1	1	1068.87	3204.6	1.35	0.00145	HCD (High Energy Collision Dissociation)	MS2	29.6854	60	113.263	90987	170206_TPEMI_11.raw	9/320	5	30	23	3.2094	997902	113.29	33218	1		0	0.001669	Light	Used	Unique	171690	4811.98
		FALSE	High	Mascot (J15)	Unambiguous	[R].mNQSLSLLYNVPAVAEEIQDEVDELLQK.[E]	M1(Oxidation)	1	1	A4_MOUSE	A4_MOUSE	0	3	0.9492	0	1	1	1068.87	3204.6	0.9	0.00096	HCD (High Energy Collision Dissociation)	MS2	8.96746	60	113.087	92799	170206_TPEMI_15.raw	24/320	59	30	23	1.26593e-05	6.83268e+06	113.1	33248		1	0	4.452e-09	Light	Used	Unique	1.05547e+06	97780.8
	AVIQHFQEK					0.00460095	0.000364118	1	1	5	A4_MOUSE	A4_MOUSE [430-438]	0	1099.59	9	Not Found	Not Found	High	High	High	Not Found	Not Found	Peak Found	Peak Found	Peak Found	0.199	0.226	0.352					682731	838609	895864			240309	189605	178270	Unique	18	High	550.299	0.0001542	0.003475
		Checked	Confidence	Identifying Node	PSM Ambiguity	Annotated Sequence	Modifications	# Protein Groups	# Proteins	Master Protein Accessions	Protein Accessions	# Missed Cleavages	Charge	DeltaScore	DeltaCn	Rank	Search Engine Rank	m/z [Da]	MH+ [Da]	DeltaM [ppm]	Deltam/z [Da]	Activation Type	MS Order	Isolation Interference [%]	Ion Inject Time [ms]	RT [min]	First Scan	Spectrum File	Ions Matched	Ions Score	Identity Strict	Identity Relaxed	Expectation Value	Area	Apex RT [min]	Precursor Quan Result ID	# Missing Channels	# Single-Peak Channels	Percolator q-Value	Percolator PEP	Quan Channel	Peptide Quan Usage	Quan Info	Light	Heavy
		FALSE	High	Mascot (I15)	Unambiguous	[K].AVIQHFQEK.[V]		1	1	A4_MOUSE	A4_MOUSE	0	2	0.875	0	1	1	550.298	1099.59	-0.17	-9e-05	HCD (High Energy Collision Dissociation)	MS2	58.1499	60	22.1047	14149	170206_TPEMI_14.raw	3/84	8	33	26	3.23755	1.31706e+06	22.09	2100		1	0.0003492	0.01033	Light	Used	Unique	838609	189605
		FALSE	High	Mascot (J15)	Unambiguous	[K].AVIQHFQEK.[V]		1	1	A4_MOUSE	A4_MOUSE	0	2	0.4545	0	1	1	550.298	1099.59	-0.17	-9e-05	HCD (High Energy Collision Dissociation)	MS2	63.2353	54.026	22.0455	13994	170206_TPEMI_15.raw	3/84	11	33	26	1.73467	1.40421e+06	22.05	2211		1	0.00136	0.01505	Light	Used	Unique	895864	178270
		FALSE	High	Mascot (H15)	Unambiguous	[K].AVIQHFQEK.[V]		1	1	A4_MOUSE	A4_MOUSE	0	2	0.8889	0	1	1	550.298	1099.59	-0.62	-0.00034	HCD (High Energy Collision Dissociation)	MS2	43.1174	60	22.2474	14076	170206_TPEMI_13.raw	3/84	9	33	26	2.87066	1.07965e+06	22.25	2155		1	0.002107	0.02241	Light	Used	Unique	682731	240309
EMC1_MOUSE	RecName: Full=ER membrane protein complex subunit 1; Flags: Precursor OS=Mus musculus (Mouse)	0	28.711	6	41	6	6	1	111.5	7.43	230866	ENSMUSG00000078517.11	Emc1	0.946	1.3	0.943					2.08568e+06	1.84308e+06	2.88212e+06			1.96745e+06	2.39596e+06	2.7254e+06	0.348	518	6	41
	Sequence	Modifications	Modifications (all possible sites)	Modifications in Master Proteins	Modifications in Master Proteins (all Sites)	Qvality PEP	Qvality q-value	# Protein Groups	# Proteins	# PSMs	Master Protein Accessions	Positions in Master Proteins	# Missed Cleavages	Theo. MH+ [Da]	Sequence Length	Found in Sample: Control Rep# 1	Found in Sample: Control Rep# 2	Found in Sample: Control Rep# 3	Found in Sample: Control Rep# 4	Found in Sample: Control Rep# 5	Found in Sample: Tunicamycin Rep# 1	Found in Sample: Tunicamycin Rep# 2	Found in Sample: Tunicamycin Rep# 3	Found in Sample: Tunicamycin Rep# 4	Found in Sample: Tunicamycin Rep# 5	Abundance Ratio: Tunicamycin Rep# 5 / Control Rep# 5	Abundance Ratio: Tunicamycin Rep# 4 / Control Rep# 4	Abundance Ratio: Tunicamycin Rep# 3 / Control Rep# 3	Abundance Ratio: Tunicamycin Rep# 2 / Control Rep# 2	Abundance Ratio: Tunicamycin Rep# 1 / Control Rep# 1	Abundance: Control Rep# 1	Abundance: Control Rep# 2	Abundance: Control Rep# 3	Abundance: Control Rep# 4	Abundance: Control Rep# 5	Abundance: Tunicamycin Rep# 1	Abundance: Tunicamycin Rep# 2	Abundance: Tunicamycin Rep# 3	Abundance: Tunicamycin Rep# 4	Abundance: Tunicamycin Rep# 5	Quan Info	Ions Score Mascot	Confidence Mascot	m/z [Da] Mascot	Percolator q-Value Mascot	Percolator PEP Mascot
	HLLIGLPSGAILSLPK					0.00084982	6.00431e-05	1	1	4	EMC1_MOUSE	EMC1_MOUSE [864-879]	0	1629.01	16	Not Found	Not Found	High	High	High	Not Found	Not Found	Peak Found	Peak Found	Peak Found	0.946	1.3	0.943					2.08568e+06	1.84308e+06	2.88212e+06			1.96745e+06	2.39596e+06	2.7254e+06	Unique	16	Medium	543.675	0	0.0003578
		Checked	Confidence	Identifying Node	PSM Ambiguity	Annotated Sequence	Modifications	# Protein Groups	# Proteins	Master Protein Accessions	Protein Accessions	# Missed Cleavages	Charge	DeltaScore	DeltaCn	Rank	Search Engine Rank	m/z [Da]	MH+ [Da]	DeltaM [ppm]	Deltam/z [Da]	Activation Type	MS Order	Isolation Interference [%]	Ion Inject Time [ms]	RT [min]	First Scan	Spectrum File	Ions Matched	Ions Score	Identity Strict	Identity Relaxed	Expectation Value	Area	Apex RT [min]	Precursor Quan Result ID	# Missing Channels	# Single-Peak Channels	Percolator q-Value	Percolator PEP	Quan Channel	Peptide Quan Usage	Quan Info	Light	Heavy
		FALSE	High	Mascot (J15)	Unambiguous	[R].HLLIGLPSGAILSLPK.[A]		1	1	EMC1_MOUSE	EMC1_MOUSE	0	3	1	0	1	1	543.675	1629.01	0.04	2e-05	HCD (High Energy Collision Dissociation)	MS2	5.60579	60	101.092	81543	170206_TPEMI_15.raw	9/120	16	20	13	0.0277583	2.9357e+06	101.06	29567			0	0.0003578	Light	Not Used	Redundant	2.88212e+06	2.7254e+06
		FALSE	High	Mascot (I15)	Unambiguous	[R].HLLIGLPSGAILSLPK.[A]		1	1	EMC1_MOUSE	EMC1_MOUSE	0	3	1	0	1	1	543.676	1629.01	1.62	0.00088	HCD (High Energy Collision Dissociation)	MS2	24.1065	60	101.685	80217	170206_TPEMI_14.raw	11/120	13	20	13	0.0563246	1.84308e+06	101.66	29105			0	0.001377	Light	Used	Unique	1.84308e+06	2.39596e+06
		FALSE	High	Mascot (J15)	Unambiguous	[R].HLLIGLPSGAILSLPK.[A]		1	1	EMC1_MOUSE	EMC1_MOUSE	0	3	1	0	1	1	543.675	1629.01	0.38	0.00021	HCD (High Energy Collision Dissociation)	MS2	30.0075	60	101.215	81648	170206_TPEMI_15.raw	7/120	9	20	13	0.13533	2.9357e+06	101.06	29567			7.767e-05	0.00171	Light	Used	Unique	2.88212e+06	2.7254e+06
		FALSE	High	Mascot (H15)	Unambiguous	[R].HLLIGLPSGAILSLPK.[A]		1	1	EMC1_MOUSE	EMC1_MOUSE	0	3	1	0	1	1	543.675	1629.01	-0.18	-0.0001	HCD (High Energy Collision Dissociation)	MS2	13.1922	60	101.338	80088	170206_TPEMI_13.raw	11/120	7	20	13	0.253921	2.08568e+06	101.38	29076			0.004221	0.05972	Light	Used	Unique	2.08568e+06	1.96745e+06
ASUN_MOUSE	RecName: Full=Protein asunder homolog; AltName: Full=Cell cycle regulator Mat89Bb homolog; AltName: Full=Spermatogenesis-associated protein 30 OS=Mus musculus (Mouse)	0	9.936	3	14	3	3	1	82.7	6.92	71177	ENSMUSG00000040250.14	Asun; Spata30	0.598	0.531		0.602			1.09781e+06		741094	950660		660555		393695	568041	0.142	128	3	14
[truncated: 26,103 more rows]
